# Supplementary material for: Transcriptomic response in symptomless roots of clubroot infected kohlrabi (Brassica oleracea var. gongylodes) mirrors resistant plants
Source: BMC Plant Biol. 2019 Jul 1;19:288. doi: 10.1186/s12870-019-1902-z (PMC6604361; doi:10.1186/s12870-019-1902-z)
Supplement: Supplementary file 3 — Kohlrabi cell wall metabolism heatmaps including transcript identifiers and cluster dendrograms. Leading zeroes were added to the gene identifier for better visualization. Additional data for each individual heatmap is provided in individual spreadsheets. Log2 fold change values and additional annotation information are given. These spreadsheets include also non-differentially expressed genes not plotted in the heatmaps. n. s.: not significantly differentially expressed. (ODS 1488 kb) [file 12870_2019_1902_MOESM3_ESM.ods]

## Sheet: Heatmaps
		Kohlrabi cell wall metabolism heatmaps including transcript identifiers and cluster dendrograms. Leading zeroes were added to the gene identifier for better visualization. Additional data for each individual heatmap is provided in individual spreadsheets . Log2 fold change values and additional annotation information are given. These spreadsheets include also non-differentially expressed genes no…

## Sheet: Cellulose_synthesis
Transcript	log2_FC			KEGG			Mercator/MapMan			eggNOG
ID	SL vs WG	SL vs BG	WG vs BG	KEGG number	KEGG identifier	KEGG description	Bincode	Name	Description	COG category	eggNOG annotation
Bol 100244.1.2.1	n. s.	n. s.	n. s.	NA	NA	NA	10.2	cell wall.cellulose synthesis	(at5g22740 : 971.0) encodes a beta-mannan synthase based on in vitro enzyme assays from heterologously expressed protein; cellulose synthase-like A02 (CSLA02); CONTAINS InterPro DOMAIN/s: Glycosyl transferase, family 2 (InterPro:IPR001173); BEST Arabidopsis thaliana protein match is: Nucleotide-diphospho-sugar transferases superfamily protein (TAIR:AT5G03760.1); Has 5133 Blast hits to 5129 protei…	M	Glucomannan 4-beta-mannosyltransferase
Bol 100244.1.2.2	n. s.	n. s.	n. s.	NA	NA	NA	10.2	cell wall.cellulose synthesis	(at5g22740 : 446.0) encodes a beta-mannan synthase based on in vitro enzyme assays from heterologously expressed protein; cellulose synthase-like A02 (CSLA02); CONTAINS InterPro DOMAIN/s: Glycosyl transferase, family 2 (InterPro:IPR001173); BEST Arabidopsis thaliana protein match is: Nucleotide-diphospho-sugar transferases superfamily protein (TAIR:AT5G03760.1); Has 5133 Blast hits to 5129 protei…	M	Glucomannan 4-beta-mannosyltransferase
Bol 100244.1.2.3	n. s.	n. s.	n. s.	NA	NA	NA	10.2	cell wall.cellulose synthesis	(at5g22740 : 968.0) encodes a beta-mannan synthase based on in vitro enzyme assays from heterologously expressed protein; cellulose synthase-like A02 (CSLA02); CONTAINS InterPro DOMAIN/s: Glycosyl transferase, family 2 (InterPro:IPR001173); BEST Arabidopsis thaliana protein match is: Nucleotide-diphospho-sugar transferases superfamily protein (TAIR:AT5G03760.1); Has 5133 Blast hits to 5129 protei…	M	Glucomannan 4-beta-mannosyltransferase
Bol 100333.1.1.1	n. s.	n. s.	n. s.	NA	NA	NA	10.2.1	cell wall.cellulose synthesis.cellulose synthase	(at5g05170 : 588.0) Encodes a cellulose synthase isomer. CESA3 mutants have cellulose defect in the primary cell wall. Multiple lines of evidence suggest that CESA3, along with CESA1 and CESA6 are present in the same plasma membrane complex for cellulose biosynthesis. As inferred from the null role of secondary wall-type CesAs, included in a set of five primary wall-type CesAs that may support tr…	O	cellulose synthase
Bol 100333.1.1.2	n. s.	n. s.	n. s.	NA	NA	NA	10.2.1	cell wall.cellulose synthesis.cellulose synthase	(at5g05170 : 363.0) Encodes a cellulose synthase isomer. CESA3 mutants have cellulose defect in the primary cell wall. Multiple lines of evidence suggest that CESA3, along with CESA1 and CESA6 are present in the same plasma membrane complex for cellulose biosynthesis. As inferred from the null role of secondary wall-type CesAs, included in a set of five primary wall-type CesAs that may support tr…	O	cellulose synthase
Bol 100333.1.1.3	n. s.	n. s.	n. s.	NA	NA	NA	10.2.1	cell wall.cellulose synthesis.cellulose synthase	(at5g05170 : 1219.0) Encodes a cellulose synthase isomer. CESA3 mutants have cellulose defect in the primary cell wall. Multiple lines of evidence suggest that CESA3, along with CESA1 and CESA6 are present in the same plasma membrane complex for cellulose biosynthesis. As inferred from the null role of secondary wall-type CesAs, included in a set of five primary wall-type CesAs that may support t…	O	cellulose synthase
Bol 100333.1.1.5	n. s.	n. s.	n. s.	NA	NA	NA	10.2.1	cell wall.cellulose synthesis.cellulose synthase	(at5g05170 : 1219.0) Encodes a cellulose synthase isomer. CESA3 mutants have cellulose defect in the primary cell wall. Multiple lines of evidence suggest that CESA3, along with CESA1 and CESA6 are present in the same plasma membrane complex for cellulose biosynthesis. As inferred from the null role of secondary wall-type CesAs, included in a set of five primary wall-type CesAs that may support t…	O	cellulose synthase
Bol 100449.1.1.1	n. s.	n. s.	n. s.	K05284	PIGM	phosphatidylinositol glycan, class M [EC:2.4.1.-]	10.2	cell wall.cellulose synthesis	(at5g22130 : 608.0) member of Glycosyltransferase Family- 50; PEANUT 1 (PNT1); FUNCTIONS IN: mannosyltransferase activity, transferase activity, transferring glycosyl groups, alpha-1,4-mannosyltransferase activity; INVOLVED IN: GPI anchor biosynthetic process, cellulose biosynthetic process, plant-type cell wall biogenesis, embryo development, cell division; LOCATED IN: integral to membrane, endo…	G	Mannosyltransferase
Bol 100449.1.1.3	n. s.	n. s.	n. s.	K05284	PIGM	phosphatidylinositol glycan, class M [EC:2.4.1.-]	10.2	cell wall.cellulose synthesis	(at5g22130 : 253.0) member of Glycosyltransferase Family- 50; PEANUT 1 (PNT1); FUNCTIONS IN: mannosyltransferase activity, transferase activity, transferring glycosyl groups, alpha-1,4-mannosyltransferase activity; INVOLVED IN: GPI anchor biosynthetic process, cellulose biosynthetic process, plant-type cell wall biogenesis, embryo development, cell division; LOCATED IN: integral to membrane, endo…	G	Mannosyltransferase
Bol 100449.1.1.8	n. s.	n. s.	n. s.	K05284	PIGM	phosphatidylinositol glycan, class M [EC:2.4.1.-]	10.2	cell wall.cellulose synthesis	(at5g22130 : 276.0) member of Glycosyltransferase Family- 50; PEANUT 1 (PNT1); FUNCTIONS IN: mannosyltransferase activity, transferase activity, transferring glycosyl groups, alpha-1,4-mannosyltransferase activity; INVOLVED IN: GPI anchor biosynthetic process, cellulose biosynthetic process, plant-type cell wall biogenesis, embryo development, cell division; LOCATED IN: integral to membrane, endo…	G	Mannosyltransferase
Bol 100454.10.1.1	n. s.	n. s.	n. s.	NA	NA	NA	10.2.1	cell wall.cellulose synthesis.cellulose synthase	(at5g64740 : 548.0) Encodes a cellulose synthase isomer. CESA6 mutants have cellulose defect in the primary cell wall. Multiple lines of evidence suggest that CESA6, along with CESA1 and CESA3 are present in the same plasma membrane complex for cellulose biosynthesis. CESA2 and CESA5 are related to CESA6, having partially redundant roles. As inferred from the null role of secondary wall-type CesA…	M	cellulose synthase transferase, transferring glycosyl groups
Bol 100454.10.1.2	n. s.	n. s.	n. s.	NA	NA	NA	10.2.1	cell wall.cellulose synthesis.cellulose synthase	(at5g64740 : 552.0) Encodes a cellulose synthase isomer. CESA6 mutants have cellulose defect in the primary cell wall. Multiple lines of evidence suggest that CESA6, along with CESA1 and CESA3 are present in the same plasma membrane complex for cellulose biosynthesis. CESA2 and CESA5 are related to CESA6, having partially redundant roles. As inferred from the null role of secondary wall-type CesA…	M	cellulose synthase transferase, transferring glycosyl groups
Bol 100454.10.1.3	n. s.	n. s.	n. s.	NA	NA	NA	10.2.1	cell wall.cellulose synthesis.cellulose synthase	(at5g64740 : 545.0) Encodes a cellulose synthase isomer. CESA6 mutants have cellulose defect in the primary cell wall. Multiple lines of evidence suggest that CESA6, along with CESA1 and CESA3 are present in the same plasma membrane complex for cellulose biosynthesis. CESA2 and CESA5 are related to CESA6, having partially redundant roles. As inferred from the null role of secondary wall-type CesA…	M	cellulose synthase transferase, transferring glycosyl groups
Bol 100454.10.1.5	n. s.	n. s.	n. s.	NA	NA	NA	10.2.1	cell wall.cellulose synthesis.cellulose synthase	(at5g64740 : 558.0) Encodes a cellulose synthase isomer. CESA6 mutants have cellulose defect in the primary cell wall. Multiple lines of evidence suggest that CESA6, along with CESA1 and CESA3 are present in the same plasma membrane complex for cellulose biosynthesis. CESA2 and CESA5 are related to CESA6, having partially redundant roles. As inferred from the null role of secondary wall-type CesA…	M	cellulose synthase transferase, transferring glycosyl groups
Bol 100454.10.1.6	n. s.	n. s.	n. s.	NA	NA	NA	10.2.1	cell wall.cellulose synthesis.cellulose synthase	(at5g64740 : 321.0) Encodes a cellulose synthase isomer. CESA6 mutants have cellulose defect in the primary cell wall. Multiple lines of evidence suggest that CESA6, along with CESA1 and CESA3 are present in the same plasma membrane complex for cellulose biosynthesis. CESA2 and CESA5 are related to CESA6, having partially redundant roles. As inferred from the null role of secondary wall-type CesA…	M	cellulose synthase transferase, transferring glycosyl groups
Bol 100454.11.2.1	n. s.	n. s.	n. s.	NA	NA	NA	10.2.1	cell wall.cellulose synthesis.cellulose synthase	(at5g09870 : 293.0) Encodes a cellulose synthase isomer, related to CESA6. As inferred from the null role of secondary wall-type CesAs, included in a set of five primary wall-type CesAs that may support trichome cell wall thickening.; cellulose synthase 5 (CESA5); FUNCTIONS IN: cellulose synthase activity, transferase activity, transferring glycosyl groups; INVOLVED IN: response to cyclopentenone…	O	cellulose synthase A catalytic subunit
Bol 100454.11.2.2	n. s.	n. s.	n. s.	NA	NA	NA	10.2.1	cell wall.cellulose synthesis.cellulose synthase	(at5g64740 : 937.0) Encodes a cellulose synthase isomer. CESA6 mutants have cellulose defect in the primary cell wall. Multiple lines of evidence suggest that CESA6, along with CESA1 and CESA3 are present in the same plasma membrane complex for cellulose biosynthesis. CESA2 and CESA5 are related to CESA6, having partially redundant roles. As inferred from the null role of secondary wall-type CesA…	M	cellulose synthase transferase, transferring glycosyl groups
Bol 100454.11.2.3	n. s.	n. s.	n. s.	NA	NA	NA	10.2.1	cell wall.cellulose synthesis.cellulose synthase	(at5g64740 : 650.0) Encodes a cellulose synthase isomer. CESA6 mutants have cellulose defect in the primary cell wall. Multiple lines of evidence suggest that CESA6, along with CESA1 and CESA3 are present in the same plasma membrane complex for cellulose biosynthesis. CESA2 and CESA5 are related to CESA6, having partially redundant roles. As inferred from the null role of secondary wall-type CesA…	O	cellulose synthase A catalytic subunit
Bol 100454.11.2.4	n. s.	n. s.	n. s.	NA	NA	NA	10.2.1	cell wall.cellulose synthesis.cellulose synthase	(at5g64740 : 827.0) Encodes a cellulose synthase isomer. CESA6 mutants have cellulose defect in the primary cell wall. Multiple lines of evidence suggest that CESA6, along with CESA1 and CESA3 are present in the same plasma membrane complex for cellulose biosynthesis. CESA2 and CESA5 are related to CESA6, having partially redundant roles. As inferred from the null role of secondary wall-type CesA…	M	cellulose synthase transferase, transferring glycosyl groups
Bol 100454.12.1.1	n. s.	3,33	n. s.	NA	NA	NA	10.2.1	cell wall.cellulose synthesis.cellulose synthase	(at4g39350 : 656.0) Encodes a cellulose synthase isomer, related to CESA6. As inferred from the null role of secondary wall-type CesAs, included in a set of five primary wall-type CesAs that may support trichome cell wall thickening.; cellulose synthase A2 (CESA2); FUNCTIONS IN: cellulose synthase activity, transferase activity, transferring glycosyl groups; INVOLVED IN: primary cell wall biogene…	O	cellulose synthase A catalytic subunit
Bol 100454.8.1.1	n. s.	n. s.	n. s.	NA	NA	NA	10.2.1	cell wall.cellulose synthesis.cellulose synthase	(at5g05170 : 288.0) Encodes a cellulose synthase isomer. CESA3 mutants have cellulose defect in the primary cell wall. Multiple lines of evidence suggest that CESA3, along with CESA1 and CESA6 are present in the same plasma membrane complex for cellulose biosynthesis. As inferred from the null role of secondary wall-type CesAs, included in a set of five primary wall-type CesAs that may support tr…	O	cellulose synthase
Bol 100454.9.1.1	n. s.	n. s.	n. s.	NA	NA	NA	10.2.1	cell wall.cellulose synthesis.cellulose synthase	(at5g09870 : 311.0) Encodes a cellulose synthase isomer, related to CESA6. As inferred from the null role of secondary wall-type CesAs, included in a set of five primary wall-type CesAs that may support trichome cell wall thickening.; cellulose synthase 5 (CESA5); FUNCTIONS IN: cellulose synthase activity, transferase activity, transferring glycosyl groups; INVOLVED IN: response to cyclopentenone…	M	cellulose synthase transferase, transferring glycosyl groups
Bol 100454.9.1.2	n. s.	n. s.	n. s.	NA	NA	NA	10.2.1	cell wall.cellulose synthesis.cellulose synthase	(at5g09870 : 252.0) Encodes a cellulose synthase isomer, related to CESA6. As inferred from the null role of secondary wall-type CesAs, included in a set of five primary wall-type CesAs that may support trichome cell wall thickening.; cellulose synthase 5 (CESA5); FUNCTIONS IN: cellulose synthase activity, transferase activity, transferring glycosyl groups; INVOLVED IN: response to cyclopentenone…	M	cellulose synthase transferase, transferring glycosyl groups
Bol 100454.9.1.3	n. s.	n. s.	n. s.	NA	NA	NA	10.2.1	cell wall.cellulose synthesis.cellulose synthase	(at5g09870 : 312.0) Encodes a cellulose synthase isomer, related to CESA6. As inferred from the null role of secondary wall-type CesAs, included in a set of five primary wall-type CesAs that may support trichome cell wall thickening.; cellulose synthase 5 (CESA5); FUNCTIONS IN: cellulose synthase activity, transferase activity, transferring glycosyl groups; INVOLVED IN: response to cyclopentenone…	M	cellulose synthase transferase, transferring glycosyl groups
Bol 100790.0.1.1	2,37	n. s.	n. s.	NA	NA	NA	10.2.1	cell wall.cellulose synthesis.cellulose synthase	(at4g18780 : 208.0) Encodes a member of the cellulose synthase family involved in secondary cell wall biosynthesis. Mutants have abnormal xylem formation, reduced cellulose content, and enhanced drought and osmotic stress tolerance. Mediates resistance towards bacterial pathogens via ABA. Confers resistance towards bacterial and fungal pathogens, independent of salicylic acid, ethylene and jasmon…	M	cellulose synthase
Bol 108356.0.1.1	n. s.	2,90	n. s.	NA	NA	NA	10.2.1	cell wall.cellulose synthesis.cellulose synthase	(at4g39350 : 431.0) Encodes a cellulose synthase isomer, related to CESA6. As inferred from the null role of secondary wall-type CesAs, included in a set of five primary wall-type CesAs that may support trichome cell wall thickening.; cellulose synthase A2 (CESA2); FUNCTIONS IN: cellulose synthase activity, transferase activity, transferring glycosyl groups; INVOLVED IN: primary cell wall biogene…	O	cellulose synthase A catalytic subunit
Bol 108356.0.2.1	2,20	n. s.	n. s.	NA	NA	NA	10.2.1	cell wall.cellulose synthesis.cellulose synthase	(at4g39350 : 463.0) Encodes a cellulose synthase isomer, related to CESA6. As inferred from the null role of secondary wall-type CesAs, included in a set of five primary wall-type CesAs that may support trichome cell wall thickening.; cellulose synthase A2 (CESA2); FUNCTIONS IN: cellulose synthase activity, transferase activity, transferring glycosyl groups; INVOLVED IN: primary cell wall biogene…	O	cellulose synthase A catalytic subunit
Bol 108906.0.1.1	n. s.	n. s.	n. s.	NA	NA	NA	10.2.1	cell wall.cellulose synthesis.cellulose synthase	(at5g44030 : 291.0) Encodes a cellulose synthase involved in secondary cell wall biosynthesis. Confers resistance towards bacterial and fungal pathogens, independent of salicylic acid, ethylene and jasmonate signaling.; cellulose synthase A4 (CESA4); FUNCTIONS IN: cellulose synthase activity, transferase activity, transferring glycosyl groups; INVOLVED IN: cellulose biosynthetic process, plant-ty…	O	cellulose synthase A catalytic subunit
Bol 108906.1.1.1	n. s.	n. s.	n. s.	NA	NA	NA	10.2.1	cell wall.cellulose synthesis.cellulose synthase	(at5g44030 : 218.0) Encodes a cellulose synthase involved in secondary cell wall biosynthesis. Confers resistance towards bacterial and fungal pathogens, independent of salicylic acid, ethylene and jasmonate signaling.; cellulose synthase A4 (CESA4); FUNCTIONS IN: cellulose synthase activity, transferase activity, transferring glycosyl groups; INVOLVED IN: cellulose biosynthetic process, plant-ty…	O	cellulose synthase A catalytic subunit
Bol 110468.0.1.1	n. s.	4,18	n. s.	NA	NA	NA	10.2.1	cell wall.cellulose synthesis.cellulose synthase	(at5g16910 : 273.0) encodes a gene similar to cellulose synthase. Located in golgi membranes.; cellulose-synthase like D2 (CSLD2); FUNCTIONS IN: cellulose synthase activity, transferase activity, transferring glycosyl groups; INVOLVED IN: plant-type cell wall biogenesis, response to cold, polysaccharide biosynthetic process, root hair elongation; LOCATED IN: Golgi apparatus, plasma membrane, inte…	G	cellulose synthase-like
Bol 12373.0.1.1	n. s.	5,99	n. s.	NA	NA	NA	10.2.1	cell wall.cellulose synthesis.cellulose synthase	(at5g44030 : 408.0) Encodes a cellulose synthase involved in secondary cell wall biosynthesis. Confers resistance towards bacterial and fungal pathogens, independent of salicylic acid, ethylene and jasmonate signaling.; cellulose synthase A4 (CESA4); FUNCTIONS IN: cellulose synthase activity, transferase activity, transferring glycosyl groups; INVOLVED IN: cellulose biosynthetic process, plant-ty…	O	cellulose synthase A catalytic subunit
Bol 12970.0.2.1	n. s.	n. s.	n. s.	NA	NA	NA	10.2.2	cell wall.cellulose synthesis.COBRA	(at3g02210 : 301.0) COBRA-like protein 1 precursor (COBL1); CONTAINS InterPro DOMAIN/s: Glycosyl-phosphatidyl inositol-anchored, plant (InterPro:IPR006918), COBRA-like (InterPro:IPR017391); BEST Arabidopsis thaliana protein match is: COBRA-like protein 2 precursor (TAIR:AT3G29810.1); Has 380 Blast hits to 369 proteins in 30 species: Archae - 0; Bacteria - 0; Metazoa - 0; Fungi - 0; Plants - 380; …	S	cobra-like protein
Bol 12970.1.1.1	n. s.	n. s.	n. s.	NA	NA	NA	10.2.2	cell wall.cellulose synthesis.COBRA	(at3g02210 : 340.0) COBRA-like protein 1 precursor (COBL1); CONTAINS InterPro DOMAIN/s: Glycosyl-phosphatidyl inositol-anchored, plant (InterPro:IPR006918), COBRA-like (InterPro:IPR017391); BEST Arabidopsis thaliana protein match is: COBRA-like protein 2 precursor (TAIR:AT3G29810.1); Has 380 Blast hits to 369 proteins in 30 species: Archae - 0; Bacteria - 0; Metazoa - 0; Fungi - 0; Plants - 380; …	S	cobra-like protein
Bol 134145.0.1.1	n. s.	n. s.	n. s.	NA	NA	NA	10.2.2	cell wall.cellulose synthesis.COBRA	(at4g16120 : 1071.0) putative membrane-anchored cell wall protein; COBRA-like protein-7 precursor (COBL7); FUNCTIONS IN: molecular_function unknown; INVOLVED IN: biological_process unknown; LOCATED IN: anchored to plasma membrane, Golgi apparatus, anchored to membrane; EXPRESSED IN: 25 plant structures; EXPRESSED DURING: 13 growth stages; CONTAINS InterPro DOMAIN/s: Glycosyl-phosphatidyl inositol…	W	COBRA-like protein
Bol 155212.1.1.1	n. s.	n. s.	n. s.	NA	NA	NA	10.2.1	cell wall.cellulose synthesis.cellulose synthase	(at5g16910 : 171.0) encodes a gene similar to cellulose synthase. Located in golgi membranes.; cellulose-synthase like D2 (CSLD2); FUNCTIONS IN: cellulose synthase activity, transferase activity, transferring glycosyl groups; INVOLVED IN: plant-type cell wall biogenesis, response to cold, polysaccharide biosynthetic process, root hair elongation; LOCATED IN: Golgi apparatus, plasma membrane, inte…	M	cellulose
Bol 164878.0.1.1	n. s.	n. s.	n. s.	NA	NA	NA	10.2	cell wall.cellulose synthesis	(at5g49720 : 168.0) Encodes a membrane-bound endo-1,4-beta-D-glucanase, involved in cellulose biosynthesis. Loss-of-function mutants have severe cellulose-deficient phenotypes. During cell elongation, KOR1 is associated with Golgi apparatus and early endosome. Inhibition of cellulose biosynthesis promoted a redistribution of KOR1 in subcellular locations. These observations suggest that depositio…	G	Glycosyl hydrolase family 9
Bol 28969.0.1.1	n. s.	n. s.	n. s.	NA	NA	NA	10.2.1	cell wall.cellulose synthesis.cellulose synthase	(gnl|cdd|67186 : 227.0) no description available & (at4g39350 : 226.0) Encodes a cellulose synthase isomer, related to CESA6. As inferred from the null role of secondary wall-type CesAs, included in a set of five primary wall-type CesAs that may support trichome cell wall thickening.; cellulose synthase A2 (CESA2); FUNCTIONS IN: cellulose synthase activity, transferase activity, transferring glyc…	O	cellulose synthase A catalytic subunit
Bol 28969.0.3.1	n. s.	6,31	n. s.	NA	NA	NA	10.2.1	cell wall.cellulose synthesis.cellulose synthase	(at4g39350 : 254.0) Encodes a cellulose synthase isomer, related to CESA6. As inferred from the null role of secondary wall-type CesAs, included in a set of five primary wall-type CesAs that may support trichome cell wall thickening.; cellulose synthase A2 (CESA2); FUNCTIONS IN: cellulose synthase activity, transferase activity, transferring glycosyl groups; INVOLVED IN: primary cell wall biogene…	O	cellulose synthase A catalytic subunit
Bol 33988.0.1.1	n. s.	n. s.	n. s.	NA	NA	NA	10.2.1	cell wall.cellulose synthesis.cellulose synthase	(at1g55850 : 197.0) encodes a protein similar to cellulose synthase; cellulose synthase like E1 (CSLE1); FUNCTIONS IN: cellulose synthase activity, transferase activity, transferring glycosyl groups; INVOLVED IN: plant-type cell wall biogenesis, cellulose biosynthetic process, polysaccharide biosynthetic process; LOCATED IN: endoplasmic reticulum, plasma membrane; EXPRESSED IN: 24 plant structure…	S	cellulose synthase-like protein
Bol 34918.0.1.1	n. s.	n. s.	n. s.	NA	NA	NA	10.2	cell wall.cellulose synthesis	(at4g31590 : 221.0) encodes a gene similar to cellulose synthase; Cellulose-synthase-like C5 (CSLC5); FUNCTIONS IN: cellulose synthase activity, transferase activity, transferring glycosyl groups; INVOLVED IN: biological_process unknown; LOCATED IN: nucleus; EXPRESSED IN: 23 plant structures; EXPRESSED DURING: 13 growth stages; CONTAINS InterPro DOMAIN/s: Glycosyl transferase, family 2 (InterPro:…	M	beta-1,4-glucan synthase rather involved in the synthesis of the xyloglucan backbone than cellulose. Seems to work simultaneously with xyloglucan 6-xylosyltransferase. Xyloglucan is a noncellulosic polysaccharides of plant cell wall and consists of a glucan backbone substituted by xylose, galactose and fucose (By similarity)
Bol 34918.0.2.1	n. s.	n. s.	n. s.	NA	NA	NA	10.2	cell wall.cellulose synthesis	(at4g31590 : 237.0) encodes a gene similar to cellulose synthase; Cellulose-synthase-like C5 (CSLC5); FUNCTIONS IN: cellulose synthase activity, transferase activity, transferring glycosyl groups; INVOLVED IN: biological_process unknown; LOCATED IN: nucleus; EXPRESSED IN: 23 plant structures; EXPRESSED DURING: 13 growth stages; CONTAINS InterPro DOMAIN/s: Glycosyl transferase, family 2 (InterPro:…	M	beta-1,4-glucan synthase rather involved in the synthesis of the xyloglucan backbone than cellulose. Seems to work simultaneously with xyloglucan 6-xylosyltransferase. Xyloglucan is a noncellulosic polysaccharides of plant cell wall and consists of a glucan backbone substituted by xylose, galactose and fucose (By similarity)
Bol 40942.0.1.1	n. s.	n. s.	n. s.	NA	NA	NA	10.2	cell wall.cellulose synthesis	(at4g24260 : 182.0) Encodes a protein with similarity to endo-1,4-b-glucanases. KOR3 is induced by nemotodes and is expressed in syncitia induced by Heterodera schachtii.May be involved in the development and function of syncitia.; glycosyl hydrolase 9A3 (GH9A3); FUNCTIONS IN: hydrolase activity, hydrolyzing O-glycosyl compounds, catalytic activity; INVOLVED IN: response to nematode; LOCATED IN: …	G	Glycosyl hydrolase family 9
Bol 42626.0.1.1	n. s.	n. s.	n. s.	NA	NA	NA	10.2.1	cell wall.cellulose synthesis.cellulose synthase	(at4g18780 : 203.0) Encodes a member of the cellulose synthase family involved in secondary cell wall biosynthesis. Mutants have abnormal xylem formation, reduced cellulose content, and enhanced drought and osmotic stress tolerance. Mediates resistance towards bacterial pathogens via ABA. Confers resistance towards bacterial and fungal pathogens, independent of salicylic acid, ethylene and jasmon…	M	cellulose synthase
Bol 42626.1.2.1	n. s.	n. s.	n. s.	NA	NA	NA	10.2.1	cell wall.cellulose synthesis.cellulose synthase	(at4g18780 : 213.0) Encodes a member of the cellulose synthase family involved in secondary cell wall biosynthesis. Mutants have abnormal xylem formation, reduced cellulose content, and enhanced drought and osmotic stress tolerance. Mediates resistance towards bacterial pathogens via ABA. Confers resistance towards bacterial and fungal pathogens, independent of salicylic acid, ethylene and jasmon…	M	cellulose synthase
Bol 43296.0.2.1	n. s.	n. s.	n. s.	NA	NA	NA	10.2.1	cell wall.cellulose synthesis.cellulose synthase	(at4g18780 : 593.0) Encodes a member of the cellulose synthase family involved in secondary cell wall biosynthesis. Mutants have abnormal xylem formation, reduced cellulose content, and enhanced drought and osmotic stress tolerance. Mediates resistance towards bacterial pathogens via ABA. Confers resistance towards bacterial and fungal pathogens, independent of salicylic acid, ethylene and jasmon…	M	cellulose synthase
Bol 45980.1.1.1	n. s.	n. s.	n. s.	NA	NA	NA	10.2.2	cell wall.cellulose synthesis.COBRA	(at3g29810 : 692.0) COBRA-like protein 2 precursor (COBL2); FUNCTIONS IN: molecular_function unknown; INVOLVED IN: biological_process unknown; LOCATED IN: anchored to plasma membrane, anchored to membrane; EXPRESSED IN: 24 plant structures; EXPRESSED DURING: 13 growth stages; CONTAINS InterPro DOMAIN/s: Glycosyl-phosphatidyl inositol-anchored, plant (InterPro:IPR006918), COBRA-like (InterPro:IPR0…	S	cobra-like protein
Bol 482.0.1.1	2,84	4,38	n. s.	NA	NA	NA	10.2.1	cell wall.cellulose synthesis.cellulose synthase	(at3g03050 : 303.0) encodes a cellulose synthase like protein. mutations initiate root hairs that rupture at their tip soon after initiation. is required for the synthesis of a noncellulosic wall polysaccharide.; cellulose synthase-like D3 (CSLD3); FUNCTIONS IN: cellulose synthase activity, transferase activity, transferring glycosyl groups; INVOLVED IN: response to cyclopentenone, plant-type cel…	G	cellulose synthase-like
Bol 482.0.2.1	n. s.	4,98	n. s.	NA	NA	NA	10.2.1	cell wall.cellulose synthesis.cellulose synthase	(at3g03050 : 235.0) encodes a cellulose synthase like protein. mutations initiate root hairs that rupture at their tip soon after initiation. is required for the synthesis of a noncellulosic wall polysaccharide.; cellulose synthase-like D3 (CSLD3); FUNCTIONS IN: cellulose synthase activity, transferase activity, transferring glycosyl groups; INVOLVED IN: response to cyclopentenone, plant-type cel…	G	cellulose synthase-like
Bol 59825.0.1.1	n. s.	n. s.	n. s.	NA	NA	NA	10.2	cell wall.cellulose synthesis	(at4g07960 : 311.0) encodes a gene similar to cellulose synthase; Cellulose-synthase-like C12 (CSLC12); FUNCTIONS IN: cellulose synthase activity, transferase activity, transferring glycosyl groups; INVOLVED IN: biological_process unknown; LOCATED IN: cellular_component unknown; EXPRESSED IN: 24 plant structures; EXPRESSED DURING: 15 growth stages; CONTAINS InterPro DOMAIN/s: Glycosyl transferase…	M	beta-1,4-glucan synthase rather involved in the synthesis of the xyloglucan backbone than cellulose. Seems to work simultaneously with xyloglucan 6-xylosyltransferase. Xyloglucan is a noncellulosic polysaccharides of plant cell wall and consists of a glucan backbone substituted by xylose, galactose and fucose (By similarity)
Bol 65980.1.1.1	n. s.	n. s.	n. s.	K00770	E2.4.2.24	1,4-beta-D-xylan synthase [EC:2.4.2.24]	10.2.1	cell wall.cellulose synthesis.cellulose synthase	(at1g02730 : 263.0) Encodes a gene similar to cellulose synthase. Knock-out mutant has reduced growth, reduced xylan level and reduced xylan synthase activity in stems.; cellulose synthase-like D5 (CSLD5); CONTAINS InterPro DOMAIN/s: Cellulose synthase (InterPro:IPR005150); BEST Arabidopsis thaliana protein match is: cellulose synthase-like D3 (TAIR:AT3G03050.1); Has 3375 Blast hits to 3003 prote…	G	cellulose synthase-like
Bol 65980.1.5.1	n. s.	n. s.	n. s.	K00770	E2.4.2.24	1,4-beta-D-xylan synthase [EC:2.4.2.24]	10.2.1	cell wall.cellulose synthesis.cellulose synthase	(at1g02730 : 263.0) Encodes a gene similar to cellulose synthase. Knock-out mutant has reduced growth, reduced xylan level and reduced xylan synthase activity in stems.; cellulose synthase-like D5 (CSLD5); CONTAINS InterPro DOMAIN/s: Cellulose synthase (InterPro:IPR005150); BEST Arabidopsis thaliana protein match is: cellulose synthase-like D3 (TAIR:AT3G03050.1); Has 3375 Blast hits to 3003 prote…	G	cellulose synthase-like
Bol 71504.0.1.1	n. s.	n. s.	n. s.	NA	NA	NA	10.2.1	cell wall.cellulose synthesis.cellulose synthase	(at3g03050 : 254.0) encodes a cellulose synthase like protein. mutations initiate root hairs that rupture at their tip soon after initiation. is required for the synthesis of a noncellulosic wall polysaccharide.; cellulose synthase-like D3 (CSLD3); FUNCTIONS IN: cellulose synthase activity, transferase activity, transferring glycosyl groups; INVOLVED IN: response to cyclopentenone, plant-type cel…	G	cellulose synthase-like
Bol 71504.0.2.1	n. s.	6,18	n. s.	NA	NA	NA	10.2.1	cell wall.cellulose synthesis.cellulose synthase	(at5g16910 : 248.0) encodes a gene similar to cellulose synthase. Located in golgi membranes.; cellulose-synthase like D2 (CSLD2); FUNCTIONS IN: cellulose synthase activity, transferase activity, transferring glycosyl groups; INVOLVED IN: plant-type cell wall biogenesis, response to cold, polysaccharide biosynthetic process, root hair elongation; LOCATED IN: Golgi apparatus, plasma membrane, inte…	G	cellulose synthase-like
Bol 74239.1.1.1	n. s.	4,61	n. s.	NA	NA	NA	10.2.1	cell wall.cellulose synthesis.cellulose synthase	(at3g03050 : 391.0) encodes a cellulose synthase like protein. mutations initiate root hairs that rupture at their tip soon after initiation. is required for the synthesis of a noncellulosic wall polysaccharide.; cellulose synthase-like D3 (CSLD3); FUNCTIONS IN: cellulose synthase activity, transferase activity, transferring glycosyl groups; INVOLVED IN: response to cyclopentenone, plant-type cel…	G	cellulose synthase-like
Bol 74239.1.2.1	2,50	3,67	n. s.	NA	NA	NA	10.2.1	cell wall.cellulose synthesis.cellulose synthase	(at3g03050 : 391.0) encodes a cellulose synthase like protein. mutations initiate root hairs that rupture at their tip soon after initiation. is required for the synthesis of a noncellulosic wall polysaccharide.; cellulose synthase-like D3 (CSLD3); FUNCTIONS IN: cellulose synthase activity, transferase activity, transferring glycosyl groups; INVOLVED IN: response to cyclopentenone, plant-type cel…	G	cellulose synthase-like
Bol 74239.1.3.1	n. s.	5,26	n. s.	NA	NA	NA	10.2.1	cell wall.cellulose synthesis.cellulose synthase	(at3g03050 : 392.0) encodes a cellulose synthase like protein. mutations initiate root hairs that rupture at their tip soon after initiation. is required for the synthesis of a noncellulosic wall polysaccharide.; cellulose synthase-like D3 (CSLD3); FUNCTIONS IN: cellulose synthase activity, transferase activity, transferring glycosyl groups; INVOLVED IN: response to cyclopentenone, plant-type cel…	G	cellulose synthase-like
Bol 75198.0.1.3	n. s.	n. s.	n. s.	NA	NA	NA	10.2.2	cell wall.cellulose synthesis.COBRA	(at5g15630 : 157.0) Encodes a member of the COBRA family, similar to phytochelatin synthetase. Involved in secondary cell wall biosynthesis. Mutants make smaller plants with reduced levels of cellulose and cell wall sugars.; IRREGULAR XYLEM 6 (IRX6); INVOLVED IN: secondary cell wall biogenesis; LOCATED IN: plasma membrane, anchored to membrane; EXPRESSED IN: 21 plant structures; EXPRESSED DURING:…	S	cobra-like protein
Bol 75208.1.1.1	n. s.	n. s.	n. s.	NA	NA	NA	10.2.1	cell wall.cellulose synthesis.cellulose synthase	(gnl|cdd|67186 : 262.0) no description available & (at5g64740 : 249.0) Encodes a cellulose synthase isomer. CESA6 mutants have cellulose defect in the primary cell wall. Multiple lines of evidence suggest that CESA6, along with CESA1 and CESA3 are present in the same plasma membrane complex for cellulose biosynthesis. CESA2 and CESA5 are related to CESA6, having partially redundant roles. As infe…	O	cellulose synthase A catalytic subunit
Bol 77103.0.1.3	n. s.	n. s.	n. s.	NA	NA	NA	10.2.1	cell wall.cellulose synthesis.cellulose synthase	(at2g35650 : 483.0) a member of Glycosyltransferase- Family 2 and encodes a beta-mannan synthase based on in vitro enzyme assays from heterologously expressed protein. Mutants exhibit defects in pollen tube growth and embryo development. The defective embryonic development was associated with reduced proliferation and failed cellularization of the endosperm.; cellulose synthase like (CSLA07); CON…	M	Glucomannan 4-beta-mannosyltransferase
Bol 77271.0.1.1	n. s.	6,22	n. s.	NA	NA	NA	10.2.1	cell wall.cellulose synthesis.cellulose synthase	(at5g09870 : 206.0) Encodes a cellulose synthase isomer, related to CESA6. As inferred from the null role of secondary wall-type CesAs, included in a set of five primary wall-type CesAs that may support trichome cell wall thickening.; cellulose synthase 5 (CESA5); FUNCTIONS IN: cellulose synthase activity, transferase activity, transferring glycosyl groups; INVOLVED IN: response to cyclopentenone…	M	cellulose synthase transferase, transferring glycosyl groups
Bol 77271.0.1.2	n. s.	n. s.	n. s.	NA	NA	NA	10.2.1	cell wall.cellulose synthesis.cellulose synthase	(at5g09870 : 211.0) Encodes a cellulose synthase isomer, related to CESA6. As inferred from the null role of secondary wall-type CesAs, included in a set of five primary wall-type CesAs that may support trichome cell wall thickening.; cellulose synthase 5 (CESA5); FUNCTIONS IN: cellulose synthase activity, transferase activity, transferring glycosyl groups; INVOLVED IN: response to cyclopentenone…	M	cellulose synthase transferase, transferring glycosyl groups
Bol 77295.1.1.1	n. s.	n. s.	n. s.	NA	NA	NA	10.2	cell wall.cellulose synthesis	(at3g07330 : 465.0) encodes a gene similar to cellulose synthase; Cellulose-synthase-like C6 (CSLC6); FUNCTIONS IN: cellulose synthase activity, transferase activity, transferring glycosyl groups; INVOLVED IN: pollen tube development; LOCATED IN: Golgi apparatus; EXPRESSED IN: 24 plant structures; EXPRESSED DURING: 15 growth stages; CONTAINS InterPro DOMAIN/s: Glycosyl transferase, family 2 (Inte…	M	xyloglucan glycosyltransferase
Bol 77295.1.2.1	n. s.	n. s.	n. s.	NA	NA	NA	10.2	cell wall.cellulose synthesis	(at3g07330 : 235.0) encodes a gene similar to cellulose synthase; Cellulose-synthase-like C6 (CSLC6); FUNCTIONS IN: cellulose synthase activity, transferase activity, transferring glycosyl groups; INVOLVED IN: pollen tube development; LOCATED IN: Golgi apparatus; EXPRESSED IN: 24 plant structures; EXPRESSED DURING: 15 growth stages; CONTAINS InterPro DOMAIN/s: Glycosyl transferase, family 2 (Inte…	M	xyloglucan glycosyltransferase
Bol 77334.1.1.1	1,92	3,60	n. s.	NA	NA	NA	10.2.1	cell wall.cellulose synthesis.cellulose synthase	(at3g03050 : 430.0) encodes a cellulose synthase like protein. mutations initiate root hairs that rupture at their tip soon after initiation. is required for the synthesis of a noncellulosic wall polysaccharide.; cellulose synthase-like D3 (CSLD3); FUNCTIONS IN: cellulose synthase activity, transferase activity, transferring glycosyl groups; INVOLVED IN: response to cyclopentenone, plant-type cel…	G	cellulose synthase-like
Bol 78483.0.1.1	n. s.	n. s.	n. s.	K00770	E2.4.2.24	1,4-beta-D-xylan synthase [EC:2.4.2.24]	10.2.1	cell wall.cellulose synthesis.cellulose synthase	(at1g02730 : 414.0) Encodes a gene similar to cellulose synthase. Knock-out mutant has reduced growth, reduced xylan level and reduced xylan synthase activity in stems.; cellulose synthase-like D5 (CSLD5); CONTAINS InterPro DOMAIN/s: Cellulose synthase (InterPro:IPR005150); BEST Arabidopsis thaliana protein match is: cellulose synthase-like D3 (TAIR:AT3G03050.1); Has 3375 Blast hits to 3003 prote…	G	cellulose synthase-like
Bol 78483.1.1.1	n. s.	n. s.	n. s.	K00770	E2.4.2.24	1,4-beta-D-xylan synthase [EC:2.4.2.24]	10.2.1	cell wall.cellulose synthesis.cellulose synthase	(at1g02730 : 441.0) Encodes a gene similar to cellulose synthase. Knock-out mutant has reduced growth, reduced xylan level and reduced xylan synthase activity in stems.; cellulose synthase-like D5 (CSLD5); CONTAINS InterPro DOMAIN/s: Cellulose synthase (InterPro:IPR005150); BEST Arabidopsis thaliana protein match is: cellulose synthase-like D3 (TAIR:AT3G03050.1); Has 3375 Blast hits to 3003 prote…	G	cellulose synthase-like
Bol 84298.0.2.1	n. s.	4,17	n. s.	NA	NA	NA	10.2.1	cell wall.cellulose synthesis.cellulose synthase	(at3g03050 : 409.0) encodes a cellulose synthase like protein. mutations initiate root hairs that rupture at their tip soon after initiation. is required for the synthesis of a noncellulosic wall polysaccharide.; cellulose synthase-like D3 (CSLD3); FUNCTIONS IN: cellulose synthase activity, transferase activity, transferring glycosyl groups; INVOLVED IN: response to cyclopentenone, plant-type cel…	G	cellulose synthase-like
Bol 84298.0.2.2	n. s.	3,35	n. s.	NA	NA	NA	10.2.1	cell wall.cellulose synthesis.cellulose synthase	(at3g03050 : 377.0) encodes a cellulose synthase like protein. mutations initiate root hairs that rupture at their tip soon after initiation. is required for the synthesis of a noncellulosic wall polysaccharide.; cellulose synthase-like D3 (CSLD3); FUNCTIONS IN: cellulose synthase activity, transferase activity, transferring glycosyl groups; INVOLVED IN: response to cyclopentenone, plant-type cel…	G	cellulose synthase-like
Bol 84323.2.1.1	n. s.	n. s.	n. s.	K00770	E2.4.2.24	1,4-beta-D-xylan synthase [EC:2.4.2.24]	10.2.1	cell wall.cellulose synthesis.cellulose synthase	(at1g02730 : 304.0) Encodes a gene similar to cellulose synthase. Knock-out mutant has reduced growth, reduced xylan level and reduced xylan synthase activity in stems.; cellulose synthase-like D5 (CSLD5); CONTAINS InterPro DOMAIN/s: Cellulose synthase (InterPro:IPR005150); BEST Arabidopsis thaliana protein match is: cellulose synthase-like D3 (TAIR:AT3G03050.1); Has 3375 Blast hits to 3003 prote…	G	cellulose synthase-like
Bol 84488.0.1.1	n. s.	n. s.	n. s.	NA	NA	NA	10.2	cell wall.cellulose synthesis	(at5g03760 : 739.0) encodes a beta-mannan synthase that is required for agrobacterium-mediated plant genetic transformation involves a complex interaction between the bacterium and the host plant. 3 UTR is involved in transcriptional regulation and the gene is expressed in the elongation zone of the root.; ATCSLA09; CONTAINS InterPro DOMAIN/s: Glycosyl transferase, family 2 (InterPro:IPR001173); …	M	Glucomannan 4-beta-mannosyltransferase
Bol 84525.1.1.1	n. s.	n. s.	n. s.	NA	NA	NA	10.2.1	cell wall.cellulose synthesis.cellulose synthase	(at4g32410 : 330.0) Encodes a cellulose synthase isomer. CESA1 mutants have cellulose defect in the primary cell wall. Multiple lines of evidence suggest that CESA1, along with CESA3 and CESA6 are present in the same plasma membrane complex for cellulose biosynthesis. lasma membrane complex for cellulose biosynthesis. As inferred from the null role of secondary wall-type CesAs, included in a set …	O	Cellulose synthase A catalytic subunit 1 UDP-forming
Bol 84525.1.1.2	n. s.	n. s.	n. s.	NA	NA	NA	10.2.1	cell wall.cellulose synthesis.cellulose synthase	(at4g32410 : 330.0) Encodes a cellulose synthase isomer. CESA1 mutants have cellulose defect in the primary cell wall. Multiple lines of evidence suggest that CESA1, along with CESA3 and CESA6 are present in the same plasma membrane complex for cellulose biosynthesis. lasma membrane complex for cellulose biosynthesis. As inferred from the null role of secondary wall-type CesAs, included in a set …	O	Cellulose synthase A catalytic subunit 1 UDP-forming
Bol 84525.1.1.4	n. s.	n. s.	n. s.	NA	NA	NA	10.2.1	cell wall.cellulose synthesis.cellulose synthase	(at4g32410 : 330.0) Encodes a cellulose synthase isomer. CESA1 mutants have cellulose defect in the primary cell wall. Multiple lines of evidence suggest that CESA1, along with CESA3 and CESA6 are present in the same plasma membrane complex for cellulose biosynthesis. lasma membrane complex for cellulose biosynthesis. As inferred from the null role of secondary wall-type CesAs, included in a set …	O	Cellulose synthase A catalytic subunit 1 UDP-forming
Bol 84553.0.3.1	n. s.	n. s.	n. s.	NA	NA	NA	10.2.1	cell wall.cellulose synthesis.cellulose synthase	(at5g44030 : 247.0) Encodes a cellulose synthase involved in secondary cell wall biosynthesis. Confers resistance towards bacterial and fungal pathogens, independent of salicylic acid, ethylene and jasmonate signaling.; cellulose synthase A4 (CESA4); FUNCTIONS IN: cellulose synthase activity, transferase activity, transferring glycosyl groups; INVOLVED IN: cellulose biosynthetic process, plant-ty…	O	cellulose synthase A catalytic subunit
Bol 84553.0.5.1	n. s.	n. s.	n. s.	NA	NA	NA	10.2.1	cell wall.cellulose synthesis.cellulose synthase	(at5g44030 : 139.0) Encodes a cellulose synthase involved in secondary cell wall biosynthesis. Confers resistance towards bacterial and fungal pathogens, independent of salicylic acid, ethylene and jasmonate signaling.; cellulose synthase A4 (CESA4); FUNCTIONS IN: cellulose synthase activity, transferase activity, transferring glycosyl groups; INVOLVED IN: cellulose biosynthetic process, plant-ty…	O	cellulose synthase A catalytic subunit
Bol 85921.0.2.1	n. s.	n. s.	n. s.	NA	NA	NA	10.2.1	cell wall.cellulose synthesis.cellulose synthase	(at5g16910 : 187.0) encodes a gene similar to cellulose synthase. Located in golgi membranes.; cellulose-synthase like D2 (CSLD2); FUNCTIONS IN: cellulose synthase activity, transferase activity, transferring glycosyl groups; INVOLVED IN: plant-type cell wall biogenesis, response to cold, polysaccharide biosynthetic process, root hair elongation; LOCATED IN: Golgi apparatus, plasma membrane, inte…	M	cellulose
Bol 87336.0.1.1	n. s.	n. s.	n. s.	NA	NA	NA	10.2.1	cell wall.cellulose synthesis.cellulose synthase	(at5g09870 : 212.0) Encodes a cellulose synthase isomer, related to CESA6. As inferred from the null role of secondary wall-type CesAs, included in a set of five primary wall-type CesAs that may support trichome cell wall thickening.; cellulose synthase 5 (CESA5); FUNCTIONS IN: cellulose synthase activity, transferase activity, transferring glycosyl groups; INVOLVED IN: response to cyclopentenone…	M	cellulose synthase transferase, transferring glycosyl groups
Bol 88008.0.1.1	n. s.	n. s.	n. s.	NA	NA	NA	10.2.2	cell wall.cellulose synthesis.COBRA	(at5g15630 : 522.0) Encodes a member of the COBRA family, similar to phytochelatin synthetase. Involved in secondary cell wall biosynthesis. Mutants make smaller plants with reduced levels of cellulose and cell wall sugars.; IRREGULAR XYLEM 6 (IRX6); INVOLVED IN: secondary cell wall biogenesis; LOCATED IN: plasma membrane, anchored to membrane; EXPRESSED IN: 21 plant structures; EXPRESSED DURING:…	S	cobra-like protein
Bol 88008.0.1.2	n. s.	n. s.	n. s.	NA	NA	NA	10.2.2	cell wall.cellulose synthesis.COBRA	(at5g15630 : 521.0) Encodes a member of the COBRA family, similar to phytochelatin synthetase. Involved in secondary cell wall biosynthesis. Mutants make smaller plants with reduced levels of cellulose and cell wall sugars.; IRREGULAR XYLEM 6 (IRX6); INVOLVED IN: secondary cell wall biogenesis; LOCATED IN: plasma membrane, anchored to membrane; EXPRESSED IN: 21 plant structures; EXPRESSED DURING:…	S	cobra-like protein
Bol 88008.0.1.3	n. s.	6,58	n. s.	NA	NA	NA	10.2.2	cell wall.cellulose synthesis.COBRA	(at5g15630 : 520.0) Encodes a member of the COBRA family, similar to phytochelatin synthetase. Involved in secondary cell wall biosynthesis. Mutants make smaller plants with reduced levels of cellulose and cell wall sugars.; IRREGULAR XYLEM 6 (IRX6); INVOLVED IN: secondary cell wall biogenesis; LOCATED IN: plasma membrane, anchored to membrane; EXPRESSED IN: 21 plant structures; EXPRESSED DURING:…	S	cobra-like protein
Bol 88728.1.1.1	n. s.	n. s.	n. s.	NA	NA	NA	10.2.1	cell wall.cellulose synthesis.cellulose synthase	(at1g23480 : 677.0) encodes a gene similar to cellulose synthase; cellulose synthase-like A3 (CSLA03); FUNCTIONS IN: cellulose synthase activity, transferase activity, transferring glycosyl groups; INVOLVED IN: biological_process unknown; LOCATED IN: endomembrane system; EXPRESSED IN: 19 plant structures; EXPRESSED DURING: 10 growth stages; CONTAINS InterPro DOMAIN/s: Glycosyl transferase, family…	M	Glycosyl transferase family 2
Bol 88728.2.2.1	n. s.	n. s.	n. s.	NA	NA	NA	10.2.1	cell wall.cellulose synthesis.cellulose synthase	(at2g35650 : 225.0) a member of Glycosyltransferase- Family 2 and encodes a beta-mannan synthase based on in vitro enzyme assays from heterologously expressed protein. Mutants exhibit defects in pollen tube growth and embryo development. The defective embryonic development was associated with reduced proliferation and failed cellularization of the endosperm.; cellulose synthase like (CSLA07); CON…	M	Glucomannan 4-beta-mannosyltransferase
Bol 90102.1.1.1	n. s.	n. s.	n. s.	NA	NA	NA	10.2.1	cell wall.cellulose synthesis.cellulose synthase	(at5g17420 : 218.0) Encodes a xylem-specific cellulose synthase that is phosphorylated on one or more serine residues (on either S185 or one of S180 or S181).; IRREGULAR XYLEM 3 (IRX3); FUNCTIONS IN: cellulose synthase activity; INVOLVED IN: cellulose biosynthetic process, plant-type cell wall biogenesis, secondary cell wall biogenesis, rhamnogalacturonan I side chain metabolic process; LOCATED I…	O	cellulose synthase
Bol 90102.1.2.1	n. s.	n. s.	n. s.	NA	NA	NA	10.2.1	cell wall.cellulose synthesis.cellulose synthase	(gnl|cdd|67186 : 187.0) no description available & (at5g17420 : 184.0) Encodes a xylem-specific cellulose synthase that is phosphorylated on one or more serine residues (on either S185 or one of S180 or S181).; IRREGULAR XYLEM 3 (IRX3); FUNCTIONS IN: cellulose synthase activity; INVOLVED IN: cellulose biosynthetic process, plant-type cell wall biogenesis, secondary cell wall biogenesis, rhamnogal…	O	cellulose synthase
Bol 90907.0.2.2	n. s.	4,99	n. s.	NA	NA	NA	10.2.2	cell wall.cellulose synthesis.COBRA	(at5g60950 : 90.1) COBRA-like protein 5 precursor (COBL5); INVOLVED IN: biological_process unknown; LOCATED IN: endomembrane system; EXPRESSED IN: 15 plant structures; EXPRESSED DURING: 12 growth stages; CONTAINS InterPro DOMAIN/s: Glycosyl-phosphatidyl inositol-anchored, plant (InterPro:IPR006918); BEST Arabidopsis thaliana protein match is: COBRA-like extracellular glycosyl-phosphatidyl inosito…	O	cobra-like protein 5 precursor
Bol 90907.1.1.1	n. s.	n. s.	n. s.	NA	NA	NA	10.2.2	cell wall.cellulose synthesis.COBRA	(at5g60950 : 201.0) COBRA-like protein 5 precursor (COBL5); INVOLVED IN: biological_process unknown; LOCATED IN: endomembrane system; EXPRESSED IN: 15 plant structures; EXPRESSED DURING: 12 growth stages; CONTAINS InterPro DOMAIN/s: Glycosyl-phosphatidyl inositol-anchored, plant (InterPro:IPR006918); BEST Arabidopsis thaliana protein match is: COBRA-like extracellular glycosyl-phosphatidyl inosit…	O	cobra-like protein 5 precursor
Bol 90907.1.1.2	n. s.	n. s.	n. s.	NA	NA	NA	10.2.2	cell wall.cellulose synthesis.COBRA	(at5g60950 : 263.0) COBRA-like protein 5 precursor (COBL5); INVOLVED IN: biological_process unknown; LOCATED IN: endomembrane system; EXPRESSED IN: 15 plant structures; EXPRESSED DURING: 12 growth stages; CONTAINS InterPro DOMAIN/s: Glycosyl-phosphatidyl inositol-anchored, plant (InterPro:IPR006918); BEST Arabidopsis thaliana protein match is: COBRA-like extracellular glycosyl-phosphatidyl inosit…	O	cobra-like protein 5 precursor
Bol 90907.1.2.1	n. s.	4,80	n. s.	NA	NA	NA	10.2.2	cell wall.cellulose synthesis.COBRA	(at5g60950 : 175.0) COBRA-like protein 5 precursor (COBL5); INVOLVED IN: biological_process unknown; LOCATED IN: endomembrane system; EXPRESSED IN: 15 plant structures; EXPRESSED DURING: 12 growth stages; CONTAINS InterPro DOMAIN/s: Glycosyl-phosphatidyl inositol-anchored, plant (InterPro:IPR006918); BEST Arabidopsis thaliana protein match is: COBRA-like extracellular glycosyl-phosphatidyl inosit…	O	cobra-like protein 5 precursor
Bol 93238.0.1.1	n. s.	n. s.	n. s.	NA	NA	NA	10.2.2	cell wall.cellulose synthesis.COBRA	(at3g16860 : 319.0) COBRA-like protein 8 precursor (COBL8); CONTAINS InterPro DOMAIN/s: Glycosyl-phosphatidyl inositol-anchored, plant (InterPro:IPR006918); BEST Arabidopsis thaliana protein match is: COBRA-like protein-7 precursor (TAIR:AT4G16120.1); Has 377 Blast hits to 368 proteins in 29 species: Archae - 0; Bacteria - 0; Metazoa - 0; Fungi - 0; Plants - 377; Viruses - 0; Other Eukaryotes - 0…	W	COBRA-like protein
Bol 93238.2.3.1	2,19	2,58	n. s.	NA	NA	NA	10.2.2	cell wall.cellulose synthesis.COBRA	(at3g16860 : 633.0) COBRA-like protein 8 precursor (COBL8); CONTAINS InterPro DOMAIN/s: Glycosyl-phosphatidyl inositol-anchored, plant (InterPro:IPR006918); BEST Arabidopsis thaliana protein match is: COBRA-like protein-7 precursor (TAIR:AT4G16120.1); Has 377 Blast hits to 368 proteins in 29 species: Archae - 0; Bacteria - 0; Metazoa - 0; Fungi - 0; Plants - 377; Viruses - 0; Other Eukaryotes - 0…	S	cobra-like protein
Bol 93238.2.5.1	n. s.	n. s.	n. s.	NA	NA	NA	10.2.2	cell wall.cellulose synthesis.COBRA	(at3g16860 : 254.0) COBRA-like protein 8 precursor (COBL8); CONTAINS InterPro DOMAIN/s: Glycosyl-phosphatidyl inositol-anchored, plant (InterPro:IPR006918); BEST Arabidopsis thaliana protein match is: COBRA-like protein-7 precursor (TAIR:AT4G16120.1); Has 377 Blast hits to 368 proteins in 29 species: Archae - 0; Bacteria - 0; Metazoa - 0; Fungi - 0; Plants - 377; Viruses - 0; Other Eukaryotes - 0…	S	cobra-like protein
Bol 93311.0.2.1	n. s.	n. s.	n. s.	NA	NA	NA	10.2	cell wall.cellulose synthesis	(at2g24630 : 428.0) encodes a gene similar to cellulose synthase; ATCSLC08; CONTAINS InterPro DOMAIN/s: Glycosyl transferase, family 2 (InterPro:IPR001173); BEST Arabidopsis thaliana protein match is: Cellulose-synthase-like C5 (TAIR:AT4G31590.1); Has 5319 Blast hits to 5316 proteins in 1532 species: Archae - 206; Bacteria - 4134; Metazoa - 30; Fungi - 95; Plants - 510; Viruses - 14; Other Eukary…	M	beta-1,4-glucan synthase rather involved in the synthesis of the xyloglucan backbone than cellulose. Seems to work simultaneously with xyloglucan 6-xylosyltransferase. Xyloglucan is a noncellulosic polysaccharides of plant cell wall and consists of a glucan backbone substituted by xylose, galactose and fucose (By similarity)
Bol 93311.0.5.3	n. s.	n. s.	n. s.	NA	NA	NA	10.2	cell wall.cellulose synthesis	(at4g31590 : 335.0) encodes a gene similar to cellulose synthase; Cellulose-synthase-like C5 (CSLC5); FUNCTIONS IN: cellulose synthase activity, transferase activity, transferring glycosyl groups; INVOLVED IN: biological_process unknown; LOCATED IN: nucleus; EXPRESSED IN: 23 plant structures; EXPRESSED DURING: 13 growth stages; CONTAINS InterPro DOMAIN/s: Glycosyl transferase, family 2 (InterPro:…	M	beta-1,4-glucan synthase rather involved in the synthesis of the xyloglucan backbone than cellulose. Seems to work simultaneously with xyloglucan 6-xylosyltransferase. Xyloglucan is a noncellulosic polysaccharides of plant cell wall and consists of a glucan backbone substituted by xylose, galactose and fucose (By similarity)
Bol 93311.0.5.4	n. s.	n. s.	n. s.	NA	NA	NA	10.2	cell wall.cellulose synthesis	(at4g31590 : 471.0) encodes a gene similar to cellulose synthase; Cellulose-synthase-like C5 (CSLC5); FUNCTIONS IN: cellulose synthase activity, transferase activity, transferring glycosyl groups; INVOLVED IN: biological_process unknown; LOCATED IN: nucleus; EXPRESSED IN: 23 plant structures; EXPRESSED DURING: 13 growth stages; CONTAINS InterPro DOMAIN/s: Glycosyl transferase, family 2 (InterPro:…	M	beta-1,4-glucan synthase rather involved in the synthesis of the xyloglucan backbone than cellulose. Seems to work simultaneously with xyloglucan 6-xylosyltransferase. Xyloglucan is a noncellulosic polysaccharides of plant cell wall and consists of a glucan backbone substituted by xylose, galactose and fucose (By similarity)
Bol 97187.0.1.1	n. s.	n. s.	n. s.	NA	NA	NA	10.2	cell wall.cellulose synthesis	(at5g16190 : 298.0) encodes a gene similar to cellulose synthase; cellulose synthase like A11 (CSLA11); CONTAINS InterPro DOMAIN/s: Glycosyl transferase, family 2 (InterPro:IPR001173); BEST Arabidopsis thaliana protein match is: cellulose synthase-like A10 (TAIR:AT1G24070.1); Has 4862 Blast hits to 4856 proteins in 1449 species: Archae - 192; Bacteria - 3834; Metazoa - 9; Fungi - 83; Plants - 479…	M	cellulose synthase
Bol 97187.1.1.2	n. s.	n. s.	n. s.	NA	NA	NA	10.2	cell wall.cellulose synthesis	(at5g03760 : 214.0) encodes a beta-mannan synthase that is required for agrobacterium-mediated plant genetic transformation involves a complex interaction between the bacterium and the host plant. 3 UTR is involved in transcriptional regulation and the gene is expressed in the elongation zone of the root.; ATCSLA09; CONTAINS InterPro DOMAIN/s: Glycosyl transferase, family 2 (InterPro:IPR001173); …	M	Glucomannan 4-beta-mannosyltransferase
Bol 97187.1.1.3	n. s.	n. s.	n. s.	NA	NA	NA	10.2	cell wall.cellulose synthesis	(at5g03760 : 435.0) encodes a beta-mannan synthase that is required for agrobacterium-mediated plant genetic transformation involves a complex interaction between the bacterium and the host plant. 3 UTR is involved in transcriptional regulation and the gene is expressed in the elongation zone of the root.; ATCSLA09; CONTAINS InterPro DOMAIN/s: Glycosyl transferase, family 2 (InterPro:IPR001173); …	M	Glucomannan 4-beta-mannosyltransferase
Bol 97566.0.2.1	n. s.	n. s.	n. s.	NA	NA	NA	10.2.1	cell wall.cellulose synthesis.cellulose synthase	(at5g16910 : 251.0) encodes a gene similar to cellulose synthase. Located in golgi membranes.; cellulose-synthase like D2 (CSLD2); FUNCTIONS IN: cellulose synthase activity, transferase activity, transferring glycosyl groups; INVOLVED IN: plant-type cell wall biogenesis, response to cold, polysaccharide biosynthetic process, root hair elongation; LOCATED IN: Golgi apparatus, plasma membrane, inte…	G	cellulose synthase-like
Bol 97566.0.2.2	2,15	3,13	n. s.	NA	NA	NA	10.2.1	cell wall.cellulose synthesis.cellulose synthase	(at3g03050 : 1276.0) encodes a cellulose synthase like protein. mutations initiate root hairs that rupture at their tip soon after initiation. is required for the synthesis of a noncellulosic wall polysaccharide.; cellulose synthase-like D3 (CSLD3); FUNCTIONS IN: cellulose synthase activity, transferase activity, transferring glycosyl groups; INVOLVED IN: response to cyclopentenone, plant-type ce…	G	cellulose synthase-like
Bol 97566.0.2.4	n. s.	4,95	n. s.	NA	NA	NA	10.2.1	cell wall.cellulose synthesis.cellulose synthase	(at3g03050 : 353.0) encodes a cellulose synthase like protein. mutations initiate root hairs that rupture at their tip soon after initiation. is required for the synthesis of a noncellulosic wall polysaccharide.; cellulose synthase-like D3 (CSLD3); FUNCTIONS IN: cellulose synthase activity, transferase activity, transferring glycosyl groups; INVOLVED IN: response to cyclopentenone, plant-type cel…	G	cellulose synthase-like
Bol 97566.0.2.5	2,06	2,37	n. s.	NA	NA	NA	10.2.1	cell wall.cellulose synthesis.cellulose synthase	(at3g03050 : 933.0) encodes a cellulose synthase like protein. mutations initiate root hairs that rupture at their tip soon after initiation. is required for the synthesis of a noncellulosic wall polysaccharide.; cellulose synthase-like D3 (CSLD3); FUNCTIONS IN: cellulose synthase activity, transferase activity, transferring glycosyl groups; INVOLVED IN: response to cyclopentenone, plant-type cel…	G	cellulose synthase-like
Bol 97566.0.2.6	2,28	3,10	n. s.	NA	NA	NA	10.2.1	cell wall.cellulose synthesis.cellulose synthase	(at5g16910 : 439.0) encodes a gene similar to cellulose synthase. Located in golgi membranes.; cellulose-synthase like D2 (CSLD2); FUNCTIONS IN: cellulose synthase activity, transferase activity, transferring glycosyl groups; INVOLVED IN: plant-type cell wall biogenesis, response to cold, polysaccharide biosynthetic process, root hair elongation; LOCATED IN: Golgi apparatus, plasma membrane, inte…	M	Thought to be a Golgi-localized beta-glycan synthase that polymerize the backbones of noncellulosic polysaccharides (hemicelluloses) of plant cell wall
Bol 97566.0.2.7	3,11	3,79	n. s.	NA	NA	NA	10.2.1	cell wall.cellulose synthesis.cellulose synthase	(at3g03050 : 1249.0) encodes a cellulose synthase like protein. mutations initiate root hairs that rupture at their tip soon after initiation. is required for the synthesis of a noncellulosic wall polysaccharide.; cellulose synthase-like D3 (CSLD3); FUNCTIONS IN: cellulose synthase activity, transferase activity, transferring glycosyl groups; INVOLVED IN: response to cyclopentenone, plant-type ce…	G	cellulose synthase-like
Bol 97566.0.2.8	n. s.	3,47	n. s.	NA	NA	NA	10.2.1	cell wall.cellulose synthesis.cellulose synthase	(at5g16910 : 955.0) encodes a gene similar to cellulose synthase. Located in golgi membranes.; cellulose-synthase like D2 (CSLD2); FUNCTIONS IN: cellulose synthase activity, transferase activity, transferring glycosyl groups; INVOLVED IN: plant-type cell wall biogenesis, response to cold, polysaccharide biosynthetic process, root hair elongation; LOCATED IN: Golgi apparatus, plasma membrane, inte…	G	cellulose synthase-like
Bol 97566.1.1.1	n. s.	n. s.	n. s.	NA	NA	NA	10.2.1	cell wall.cellulose synthesis.cellulose synthase	(at5g16910 : 221.0) encodes a gene similar to cellulose synthase. Located in golgi membranes.; cellulose-synthase like D2 (CSLD2); FUNCTIONS IN: cellulose synthase activity, transferase activity, transferring glycosyl groups; INVOLVED IN: plant-type cell wall biogenesis, response to cold, polysaccharide biosynthetic process, root hair elongation; LOCATED IN: Golgi apparatus, plasma membrane, inte…	G	cellulose synthase-like
Bol 97566.2.1.1	n. s.	n. s.	n. s.	NA	NA	NA	10.2.1	cell wall.cellulose synthesis.cellulose synthase	(at5g16910 : 271.0) encodes a gene similar to cellulose synthase. Located in golgi membranes.; cellulose-synthase like D2 (CSLD2); FUNCTIONS IN: cellulose synthase activity, transferase activity, transferring glycosyl groups; INVOLVED IN: plant-type cell wall biogenesis, response to cold, polysaccharide biosynthetic process, root hair elongation; LOCATED IN: Golgi apparatus, plasma membrane, inte…	M	cellulose
Bol 98250.1.1.1	n. s.	n. s.	n. s.	NA	NA	NA	10.2	cell wall.cellulose synthesis	(at5g49720 : 420.0) Encodes a membrane-bound endo-1,4-beta-D-glucanase, involved in cellulose biosynthesis. Loss-of-function mutants have severe cellulose-deficient phenotypes. During cell elongation, KOR1 is associated with Golgi apparatus and early endosome. Inhibition of cellulose biosynthesis promoted a redistribution of KOR1 in subcellular locations. These observations suggest that depositio…	G	Glycosyl hydrolase family 9
Bol 98250.1.1.3	n. s.	n. s.	n. s.	NA	NA	NA	10.2	cell wall.cellulose synthesis	(at5g49720 : 1069.0) Encodes a membrane-bound endo-1,4-beta-D-glucanase, involved in cellulose biosynthesis. Loss-of-function mutants have severe cellulose-deficient phenotypes. During cell elongation, KOR1 is associated with Golgi apparatus and early endosome. Inhibition of cellulose biosynthesis promoted a redistribution of KOR1 in subcellular locations. These observations suggest that depositi…	U	Endoglucanase
Bol 98250.1.2.1	n. s.	n. s.	n. s.	NA	NA	NA	10.2	cell wall.cellulose synthesis	(at5g49720 : 228.0) Encodes a membrane-bound endo-1,4-beta-D-glucanase, involved in cellulose biosynthesis. Loss-of-function mutants have severe cellulose-deficient phenotypes. During cell elongation, KOR1 is associated with Golgi apparatus and early endosome. Inhibition of cellulose biosynthesis promoted a redistribution of KOR1 in subcellular locations. These observations suggest that depositio…	G	Glycosyl hydrolase family 9
Bol 98726.1.1.2	n. s.	n. s.	n. s.	NA	NA	NA	10.2.1	cell wall.cellulose synthesis.cellulose synthase	(at1g55850 : 353.0) encodes a protein similar to cellulose synthase; cellulose synthase like E1 (CSLE1); FUNCTIONS IN: cellulose synthase activity, transferase activity, transferring glycosyl groups; INVOLVED IN: plant-type cell wall biogenesis, cellulose biosynthetic process, polysaccharide biosynthetic process; LOCATED IN: endoplasmic reticulum, plasma membrane; EXPRESSED IN: 24 plant structure…	S	cellulose synthase-like protein
Bol 98726.3.2.1	n. s.	n. s.	n. s.	NA	NA	NA	10.2.1	cell wall.cellulose synthesis.cellulose synthase	(at1g55850 : 314.0) encodes a protein similar to cellulose synthase; cellulose synthase like E1 (CSLE1); FUNCTIONS IN: cellulose synthase activity, transferase activity, transferring glycosyl groups; INVOLVED IN: plant-type cell wall biogenesis, cellulose biosynthetic process, polysaccharide biosynthetic process; LOCATED IN: endoplasmic reticulum, plasma membrane; EXPRESSED IN: 24 plant structure…	S	cellulose synthase-like protein
Bol 98726.3.2.2	n. s.	n. s.	n. s.	NA	NA	NA	10.2.1	cell wall.cellulose synthesis.cellulose synthase	(at1g55850 : 390.0) encodes a protein similar to cellulose synthase; cellulose synthase like E1 (CSLE1); FUNCTIONS IN: cellulose synthase activity, transferase activity, transferring glycosyl groups; INVOLVED IN: plant-type cell wall biogenesis, cellulose biosynthetic process, polysaccharide biosynthetic process; LOCATED IN: endoplasmic reticulum, plasma membrane; EXPRESSED IN: 24 plant structure…	S	cellulose synthase-like protein
Bol 99082.0.1.2	n. s.	n. s.	n. s.	NA	NA	NA	10.2.1	cell wall.cellulose synthesis.cellulose synthase	(at5g17420 : 1271.0) Encodes a xylem-specific cellulose synthase that is phosphorylated on one or more serine residues (on either S185 or one of S180 or S181).; IRREGULAR XYLEM 3 (IRX3); FUNCTIONS IN: cellulose synthase activity; INVOLVED IN: cellulose biosynthetic process, plant-type cell wall biogenesis, secondary cell wall biogenesis, rhamnogalacturonan I side chain metabolic process; LOCATED …	O	cellulose synthase
Bol 99082.0.1.3	n. s.	n. s.	n. s.	NA	NA	NA	10.2.1	cell wall.cellulose synthesis.cellulose synthase	(gnl|cdd|67186 : 674.0) no description available & (at5g17420 : 671.0) Encodes a xylem-specific cellulose synthase that is phosphorylated on one or more serine residues (on either S185 or one of S180 or S181).; IRREGULAR XYLEM 3 (IRX3); FUNCTIONS IN: cellulose synthase activity; INVOLVED IN: cellulose biosynthetic process, plant-type cell wall biogenesis, secondary cell wall biogenesis, rhamnogal…	O	cellulose synthase
Bol 99188.1.1.1	n. s.	n. s.	n. s.	NA	NA	NA	10.2.2	cell wall.cellulose synthesis.COBRA	(at5g60920 : 819.0) Encodes a glycosylphosphatidylinositol-anchored protein localized primarily in the plasma membrane of the longitudinal sides of root cells. Necessary for oriented cell expansion in Arabidopsis. Cob mutants have abnormal roots that expand radially rather than longitudinally under certain growth conditions.; COBRA (COB); FUNCTIONS IN: molecular_function unknown; INVOLVED IN: res…	S	cobra-like protein
Bol 99188.1.1.2	n. s.	n. s.	n. s.	NA	NA	NA	10.2.2	cell wall.cellulose synthesis.COBRA	(at5g60920 : 828.0) Encodes a glycosylphosphatidylinositol-anchored protein localized primarily in the plasma membrane of the longitudinal sides of root cells. Necessary for oriented cell expansion in Arabidopsis. Cob mutants have abnormal roots that expand radially rather than longitudinally under certain growth conditions.; COBRA (COB); FUNCTIONS IN: molecular_function unknown; INVOLVED IN: res…	S	cobra-like protein
Bol 99188.1.1.3	n. s.	n. s.	n. s.	NA	NA	NA	10.2.2	cell wall.cellulose synthesis.COBRA	(at5g60920 : 577.0) Encodes a glycosylphosphatidylinositol-anchored protein localized primarily in the plasma membrane of the longitudinal sides of root cells. Necessary for oriented cell expansion in Arabidopsis. Cob mutants have abnormal roots that expand radially rather than longitudinally under certain growth conditions.; COBRA (COB); FUNCTIONS IN: molecular_function unknown; INVOLVED IN: res…	S	cobra-like protein
Bol 99188.1.1.5	n. s.	n. s.	n. s.	NA	NA	NA	10.2.2	cell wall.cellulose synthesis.COBRA	(at5g60920 : 820.0) Encodes a glycosylphosphatidylinositol-anchored protein localized primarily in the plasma membrane of the longitudinal sides of root cells. Necessary for oriented cell expansion in Arabidopsis. Cob mutants have abnormal roots that expand radially rather than longitudinally under certain growth conditions.; COBRA (COB); FUNCTIONS IN: molecular_function unknown; INVOLVED IN: res…	S	cobra-like protein
Bol 99188.1.1.6	n. s.	n. s.	n. s.	NA	NA	NA	10.2.2	cell wall.cellulose synthesis.COBRA	(at5g60920 : 845.0) Encodes a glycosylphosphatidylinositol-anchored protein localized primarily in the plasma membrane of the longitudinal sides of root cells. Necessary for oriented cell expansion in Arabidopsis. Cob mutants have abnormal roots that expand radially rather than longitudinally under certain growth conditions.; COBRA (COB); FUNCTIONS IN: molecular_function unknown; INVOLVED IN: res…	S	cobra-like protein
Bol 99188.1.1.7	n. s.	n. s.	n. s.	NA	NA	NA	10.2.2	cell wall.cellulose synthesis.COBRA	(at5g60920 : 595.0) Encodes a glycosylphosphatidylinositol-anchored protein localized primarily in the plasma membrane of the longitudinal sides of root cells. Necessary for oriented cell expansion in Arabidopsis. Cob mutants have abnormal roots that expand radially rather than longitudinally under certain growth conditions.; COBRA (COB); FUNCTIONS IN: molecular_function unknown; INVOLVED IN: res…	S	cobra-like protein
Bol 99188.1.1.8	n. s.	n. s.	n. s.	NA	NA	NA	10.2.2	cell wall.cellulose synthesis.COBRA	(at5g60920 : 846.0) Encodes a glycosylphosphatidylinositol-anchored protein localized primarily in the plasma membrane of the longitudinal sides of root cells. Necessary for oriented cell expansion in Arabidopsis. Cob mutants have abnormal roots that expand radially rather than longitudinally under certain growth conditions.; COBRA (COB); FUNCTIONS IN: molecular_function unknown; INVOLVED IN: res…	S	cobra-like protein
Bol 99188.1.1.9	n. s.	n. s.	n. s.	NA	NA	NA	10.2.2	cell wall.cellulose synthesis.COBRA	(at5g60920 : 827.0) Encodes a glycosylphosphatidylinositol-anchored protein localized primarily in the plasma membrane of the longitudinal sides of root cells. Necessary for oriented cell expansion in Arabidopsis. Cob mutants have abnormal roots that expand radially rather than longitudinally under certain growth conditions.; COBRA (COB); FUNCTIONS IN: molecular_function unknown; INVOLVED IN: res…	S	cobra-like protein
Bol 99468.10.2.1	n. s.	n. s.	n. s.	NA	NA	NA	10.2.1	cell wall.cellulose synthesis.cellulose synthase	(at4g32410 : 288.0) Encodes a cellulose synthase isomer. CESA1 mutants have cellulose defect in the primary cell wall. Multiple lines of evidence suggest that CESA1, along with CESA3 and CESA6 are present in the same plasma membrane complex for cellulose biosynthesis. lasma membrane complex for cellulose biosynthesis. As inferred from the null role of secondary wall-type CesAs, included in a set …	O	Cellulose synthase A catalytic subunit 1 UDP-forming
Bol 99468.10.4.1	n. s.	n. s.	n. s.	NA	NA	NA	10.2.1	cell wall.cellulose synthesis.cellulose synthase	(at4g32410 : 436.0) Encodes a cellulose synthase isomer. CESA1 mutants have cellulose defect in the primary cell wall. Multiple lines of evidence suggest that CESA1, along with CESA3 and CESA6 are present in the same plasma membrane complex for cellulose biosynthesis. lasma membrane complex for cellulose biosynthesis. As inferred from the null role of secondary wall-type CesAs, included in a set …	O	Cellulose synthase A catalytic subunit 1 UDP-forming
Bol 99468.10.4.2	n. s.	n. s.	n. s.	NA	NA	NA	10.2.1	cell wall.cellulose synthesis.cellulose synthase	(at4g32410 : 1469.0) Encodes a cellulose synthase isomer. CESA1 mutants have cellulose defect in the primary cell wall. Multiple lines of evidence suggest that CESA1, along with CESA3 and CESA6 are present in the same plasma membrane complex for cellulose biosynthesis. lasma membrane complex for cellulose biosynthesis. As inferred from the null role of secondary wall-type CesAs, included in a set…	O	Cellulose synthase A catalytic subunit 1 UDP-forming
Bol 99468.10.4.3	n. s.	n. s.	n. s.	NA	NA	NA	10.2.1	cell wall.cellulose synthesis.cellulose synthase	(at4g32410 : 253.0) Encodes a cellulose synthase isomer. CESA1 mutants have cellulose defect in the primary cell wall. Multiple lines of evidence suggest that CESA1, along with CESA3 and CESA6 are present in the same plasma membrane complex for cellulose biosynthesis. lasma membrane complex for cellulose biosynthesis. As inferred from the null role of secondary wall-type CesAs, included in a set …	O	Cellulose synthase A catalytic subunit 1 UDP-forming
Bol 99468.10.5.1	n. s.	n. s.	n. s.	NA	NA	NA	10.2.1	cell wall.cellulose synthesis.cellulose synthase	(at5g05170 : 447.0) Encodes a cellulose synthase isomer. CESA3 mutants have cellulose defect in the primary cell wall. Multiple lines of evidence suggest that CESA3, along with CESA1 and CESA6 are present in the same plasma membrane complex for cellulose biosynthesis. As inferred from the null role of secondary wall-type CesAs, included in a set of five primary wall-type CesAs that may support tr…	O	cellulose synthase
Bol 99468.10.5.2	n. s.	n. s.	n. s.	NA	NA	NA	10.2.1	cell wall.cellulose synthesis.cellulose synthase	(at5g05170 : 447.0) Encodes a cellulose synthase isomer. CESA3 mutants have cellulose defect in the primary cell wall. Multiple lines of evidence suggest that CESA3, along with CESA1 and CESA6 are present in the same plasma membrane complex for cellulose biosynthesis. As inferred from the null role of secondary wall-type CesAs, included in a set of five primary wall-type CesAs that may support tr…	O	cellulose synthase
Bol 99559.1.1.1	2,06	3,50	n. s.	NA	NA	NA	10.2.1	cell wall.cellulose synthesis.cellulose synthase	(at5g09870 : 278.0) Encodes a cellulose synthase isomer, related to CESA6. As inferred from the null role of secondary wall-type CesAs, included in a set of five primary wall-type CesAs that may support trichome cell wall thickening.; cellulose synthase 5 (CESA5); FUNCTIONS IN: cellulose synthase activity, transferase activity, transferring glycosyl groups; INVOLVED IN: response to cyclopentenone…	O	cellulose synthase A catalytic subunit
Bol 99559.2.1.1	n. s.	2,64	n. s.	NA	NA	NA	10.2.1	cell wall.cellulose synthesis.cellulose synthase	(at5g64740 : 538.0) Encodes a cellulose synthase isomer. CESA6 mutants have cellulose defect in the primary cell wall. Multiple lines of evidence suggest that CESA6, along with CESA1 and CESA3 are present in the same plasma membrane complex for cellulose biosynthesis. CESA2 and CESA5 are related to CESA6, having partially redundant roles. As inferred from the null role of secondary wall-type CesA…	O	cellulose synthase A catalytic subunit
Bol 99559.2.1.10	n. s.	4,37	n. s.	NA	NA	NA	10.2.1	cell wall.cellulose synthesis.cellulose synthase	(at5g09870 : 503.0) Encodes a cellulose synthase isomer, related to CESA6. As inferred from the null role of secondary wall-type CesAs, included in a set of five primary wall-type CesAs that may support trichome cell wall thickening.; cellulose synthase 5 (CESA5); FUNCTIONS IN: cellulose synthase activity, transferase activity, transferring glycosyl groups; INVOLVED IN: response to cyclopentenone…	O	cellulose synthase A catalytic subunit
Bol 99559.2.1.11	n. s.	n. s.	n. s.	NA	NA	NA	10.2.1	cell wall.cellulose synthesis.cellulose synthase	(at5g64740 : 714.0) Encodes a cellulose synthase isomer. CESA6 mutants have cellulose defect in the primary cell wall. Multiple lines of evidence suggest that CESA6, along with CESA1 and CESA3 are present in the same plasma membrane complex for cellulose biosynthesis. CESA2 and CESA5 are related to CESA6, having partially redundant roles. As inferred from the null role of secondary wall-type CesA…	O	cellulose synthase A catalytic subunit
Bol 99559.2.1.3	n. s.	5,25	n. s.	NA	NA	NA	10.2.1	cell wall.cellulose synthesis.cellulose synthase	(at5g64740 : 538.0) Encodes a cellulose synthase isomer. CESA6 mutants have cellulose defect in the primary cell wall. Multiple lines of evidence suggest that CESA6, along with CESA1 and CESA3 are present in the same plasma membrane complex for cellulose biosynthesis. CESA2 and CESA5 are related to CESA6, having partially redundant roles. As inferred from the null role of secondary wall-type CesA…	O	cellulose synthase A catalytic subunit
Bol 99559.2.1.5	n. s.	n. s.	n. s.	NA	NA	NA	10.2.1	cell wall.cellulose synthesis.cellulose synthase	(at5g64740 : 744.0) Encodes a cellulose synthase isomer. CESA6 mutants have cellulose defect in the primary cell wall. Multiple lines of evidence suggest that CESA6, along with CESA1 and CESA3 are present in the same plasma membrane complex for cellulose biosynthesis. CESA2 and CESA5 are related to CESA6, having partially redundant roles. As inferred from the null role of secondary wall-type CesA…	O	cellulose synthase A catalytic subunit
Bol 99559.2.1.6	n. s.	n. s.	n. s.	NA	NA	NA	10.2.1	cell wall.cellulose synthesis.cellulose synthase	(at5g64740 : 337.0) Encodes a cellulose synthase isomer. CESA6 mutants have cellulose defect in the primary cell wall. Multiple lines of evidence suggest that CESA6, along with CESA1 and CESA3 are present in the same plasma membrane complex for cellulose biosynthesis. CESA2 and CESA5 are related to CESA6, having partially redundant roles. As inferred from the null role of secondary wall-type CesA…	O	cellulose synthase A catalytic subunit
Bol 99559.2.1.7	n. s.	2,54	n. s.	NA	NA	NA	10.2.1	cell wall.cellulose synthesis.cellulose synthase	(at5g64740 : 209.0) Encodes a cellulose synthase isomer. CESA6 mutants have cellulose defect in the primary cell wall. Multiple lines of evidence suggest that CESA6, along with CESA1 and CESA3 are present in the same plasma membrane complex for cellulose biosynthesis. CESA2 and CESA5 are related to CESA6, having partially redundant roles. As inferred from the null role of secondary wall-type CesA…	O	cellulose synthase A catalytic subunit
Bol 99559.2.1.9	n. s.	n. s.	n. s.	NA	NA	NA	10.2.1	cell wall.cellulose synthesis.cellulose synthase	(at5g64740 : 709.0) Encodes a cellulose synthase isomer. CESA6 mutants have cellulose defect in the primary cell wall. Multiple lines of evidence suggest that CESA6, along with CESA1 and CESA3 are present in the same plasma membrane complex for cellulose biosynthesis. CESA2 and CESA5 are related to CESA6, having partially redundant roles. As inferred from the null role of secondary wall-type CesA…	O	cellulose synthase A catalytic subunit
Bol 99755.0.1.1	n. s.	n. s.	n. s.	NA	NA	NA	10.2	cell wall.cellulose synthesis	(at2g24630 : 325.0) encodes a gene similar to cellulose synthase; ATCSLC08; CONTAINS InterPro DOMAIN/s: Glycosyl transferase, family 2 (InterPro:IPR001173); BEST Arabidopsis thaliana protein match is: Cellulose-synthase-like C5 (TAIR:AT4G31590.1); Has 5319 Blast hits to 5316 proteins in 1532 species: Archae - 206; Bacteria - 4134; Metazoa - 30; Fungi - 95; Plants - 510; Viruses - 14; Other Eukary…	M	beta-1,4-glucan synthase rather involved in the synthesis of the xyloglucan backbone than cellulose. Seems to work simultaneously with xyloglucan 6-xylosyltransferase. Xyloglucan is a noncellulosic polysaccharides of plant cell wall and consists of a glucan backbone substituted by xylose, galactose and fucose (By similarity)
Bol 99755.1.2.1	n. s.	n. s.	n. s.	NA	NA	NA	10.2	cell wall.cellulose synthesis	(at4g31590 : 327.0) encodes a gene similar to cellulose synthase; Cellulose-synthase-like C5 (CSLC5); FUNCTIONS IN: cellulose synthase activity, transferase activity, transferring glycosyl groups; INVOLVED IN: biological_process unknown; LOCATED IN: nucleus; EXPRESSED IN: 23 plant structures; EXPRESSED DURING: 13 growth stages; CONTAINS InterPro DOMAIN/s: Glycosyl transferase, family 2 (InterPro:…	M	beta-1,4-glucan synthase rather involved in the synthesis of the xyloglucan backbone than cellulose. Seems to work simultaneously with xyloglucan 6-xylosyltransferase. Xyloglucan is a noncellulosic polysaccharides of plant cell wall and consists of a glucan backbone substituted by xylose, galactose and fucose (By similarity)
Bol 99755.2.1.2	n. s.	n. s.	n. s.	NA	NA	NA	10.2	cell wall.cellulose synthesis	(at3g07330 : 278.0) encodes a gene similar to cellulose synthase; Cellulose-synthase-like C6 (CSLC6); FUNCTIONS IN: cellulose synthase activity, transferase activity, transferring glycosyl groups; INVOLVED IN: pollen tube development; LOCATED IN: Golgi apparatus; EXPRESSED IN: 24 plant structures; EXPRESSED DURING: 15 growth stages; CONTAINS InterPro DOMAIN/s: Glycosyl transferase, family 2 (Inte…	M	xyloglucan glycosyltransferase
Bol 99755.3.1.1	n. s.	n. s.	n. s.	NA	NA	NA	10.2	cell wall.cellulose synthesis	(at3g07330 : 360.0) encodes a gene similar to cellulose synthase; Cellulose-synthase-like C6 (CSLC6); FUNCTIONS IN: cellulose synthase activity, transferase activity, transferring glycosyl groups; INVOLVED IN: pollen tube development; LOCATED IN: Golgi apparatus; EXPRESSED IN: 24 plant structures; EXPRESSED DURING: 15 growth stages; CONTAINS InterPro DOMAIN/s: Glycosyl transferase, family 2 (Inte…	M	xyloglucan glycosyltransferase
Bol 99952.2.1.1	n. s.	n. s.	n. s.	NA	NA	NA	10.2	cell wall.cellulose synthesis	(at3g28180 : 919.0) encodes a gene similar to cellulose synthase; Cellulose-synthase-like C4 (CSLC04); FUNCTIONS IN: cellulose synthase activity, transferase activity, transferring glycosyl groups; INVOLVED IN: biological_process unknown; LOCATED IN: plasma membrane; EXPRESSED IN: 24 plant structures; EXPRESSED DURING: 13 growth stages; CONTAINS InterPro DOMAIN/s: Glycosyl transferase, family 2 (…	M	beta-1,4-glucan synthase rather involved in the synthesis of the xyloglucan backbone than cellulose. Seems to work simultaneously with xyloglucan 6-xylosyltransferase. Xyloglucan is a noncellulosic polysaccharides of plant cell wall and consists of a glucan backbone substituted by xylose, galactose and fucose (By similarity)
Bol 99952.2.1.2	n. s.	n. s.	n. s.	NA	NA	NA	10.2	cell wall.cellulose synthesis	(at3g28180 : 919.0) encodes a gene similar to cellulose synthase; Cellulose-synthase-like C4 (CSLC04); FUNCTIONS IN: cellulose synthase activity, transferase activity, transferring glycosyl groups; INVOLVED IN: biological_process unknown; LOCATED IN: plasma membrane; EXPRESSED IN: 24 plant structures; EXPRESSED DURING: 13 growth stages; CONTAINS InterPro DOMAIN/s: Glycosyl transferase, family 2 (…	M	beta-1,4-glucan synthase rather involved in the synthesis of the xyloglucan backbone than cellulose. Seems to work simultaneously with xyloglucan 6-xylosyltransferase. Xyloglucan is a noncellulosic polysaccharides of plant cell wall and consists of a glucan backbone substituted by xylose, galactose and fucose (By similarity)
Bol 99952.2.1.3	n. s.	2,56	n. s.	NA	NA	NA	10.2	cell wall.cellulose synthesis	(at3g28180 : 489.0) encodes a gene similar to cellulose synthase; Cellulose-synthase-like C4 (CSLC04); FUNCTIONS IN: cellulose synthase activity, transferase activity, transferring glycosyl groups; INVOLVED IN: biological_process unknown; LOCATED IN: plasma membrane; EXPRESSED IN: 24 plant structures; EXPRESSED DURING: 13 growth stages; CONTAINS InterPro DOMAIN/s: Glycosyl transferase, family 2 (…	M	beta-1,4-glucan synthase rather involved in the synthesis of the xyloglucan backbone than cellulose. Seems to work simultaneously with xyloglucan 6-xylosyltransferase. Xyloglucan is a noncellulosic polysaccharides of plant cell wall and consists of a glucan backbone substituted by xylose, galactose and fucose (By similarity)

## Sheet: Hemicellulose_synthesis
Transcript	log2_FC			KEGG			Mercator/MapMan			eggNOG
ID	SL vs WG	SL vs BG	WG vs BG	KEGG number	KEGG identifier	KEGG description	Bincode	Name	Description	COG category	eggNOG annotation
Bol 100316.5.4.1	n. s.	n. s.	n. s.	NA	NA	NA	10.3	cell wall.hemicellulose synthesis	(at5g62620 : 405.0) Galactosyltransferase family protein; FUNCTIONS IN: transferase activity, transferring hexosyl groups, sugar binding, galactosyltransferase activity; INVOLVED IN: protein amino acid glycosylation; EXPRESSED IN: 22 plant structures; EXPRESSED DURING: 13 growth stages; CONTAINS InterPro DOMAIN/s: Galectin, carbohydrate recognition domain (InterPro:IPR001079), Glycosyl transferas…	G	Galactoside-binding lectin
Bol 100316.8.1.1	n. s.	n. s.	n. s.	NA	NA	NA	10.3	cell wall.hemicellulose synthesis	(at5g62620 : 332.0) Galactosyltransferase family protein; FUNCTIONS IN: transferase activity, transferring hexosyl groups, sugar binding, galactosyltransferase activity; INVOLVED IN: protein amino acid glycosylation; EXPRESSED IN: 22 plant structures; EXPRESSED DURING: 13 growth stages; CONTAINS InterPro DOMAIN/s: Galectin, carbohydrate recognition domain (InterPro:IPR001079), Glycosyl transferas…	G	Galactoside-binding lectin
Bol 1070.0.1.1	n. s.	n. s.	n. s.	NA	NA	NA	10.3	cell wall.hemicellulose synthesis	(gnl|cdd|66898 : 179.0) no description available & (at1g14100 : 163.0) member of Glycosyltransferase Family- 37. FUT8 was previously associated to AT1G14110; fucosyltransferase 8 (FUT8); FUNCTIONS IN: galactoside 2-alpha-L-fucosyltransferase activity; INVOLVED IN: cell wall biogenesis; LOCATED IN: endomembrane system, membrane; EXPRESSED IN: leaf whorl, sepal, flower; EXPRESSED DURING: petal diff…	G	fucosyltransferase
Bol 112891.0.1.1	n. s.	n. s.	n. s.	NA	NA	NA	10.3.2	cell wall.hemicellulose synthesis.glucuronoxylan	(at1g77130 : 219.0) plant glycogenin-like starch initiation protein 2 (PGSIP2); CONTAINS InterPro DOMAIN/s: Glycosyl transferase, family 8 (InterPro:IPR002495); BEST Arabidopsis thaliana protein match is: plant glycogenin-like starch initiation protein 1 (TAIR:AT3G18660.3); Has 1471 Blast hits to 1463 proteins in 343 species: Archae - 0; Bacteria - 240; Metazoa - 259; Fungi - 287; Plants - 508; V…	G	glycogenin
Bol 23427.0.1.1	n. s.	n. s.	n. s.	NA	NA	NA	10.3.2	cell wall.hemicellulose synthesis.glucuronoxylan	(at5g54690 : 392.0) Encodes a protein with putative galacturonosyltransferase activity. Mutants defective in this gene displayed a notable reduction in xylose (>50%) in the cell walls from stems and roots and a reduction in cellulose (~25%).; galacturonosyltransferase 12 (GAUT12); CONTAINS InterPro DOMAIN/s: Glycosyl transferase, family 8 (InterPro:IPR002495); BEST Arabidopsis thaliana protein ma…	G	Galacturonosyltransferase
Bol 24410.0.1.1	n. s.	n. s.	n. s.	NA	NA	NA	10.3	cell wall.hemicellulose synthesis	(at3g45400 : 289.0) exostosin family protein; FUNCTIONS IN: catalytic activity; INVOLVED IN: biological_process unknown; LOCATED IN: endomembrane system, membrane; CONTAINS InterPro DOMAIN/s: Exostosin-like (InterPro:IPR004263); BEST Arabidopsis thaliana protein match is: Exostosin family protein (TAIR:AT3G03650.1); Has 1358 Blast hits to 1353 proteins in 108 species: Archae - 0; Bacteria - 4; Me…	G, M, W	exostosin family
Bol 24410.1.1.1	n. s.	n. s.	n. s.	NA	NA	NA	10.3	cell wall.hemicellulose synthesis	(at3g45400 : 195.0) exostosin family protein; FUNCTIONS IN: catalytic activity; INVOLVED IN: biological_process unknown; LOCATED IN: endomembrane system, membrane; CONTAINS InterPro DOMAIN/s: Exostosin-like (InterPro:IPR004263); BEST Arabidopsis thaliana protein match is: Exostosin family protein (TAIR:AT3G03650.1); Has 1358 Blast hits to 1353 proteins in 108 species: Archae - 0; Bacteria - 4; Me…	G, M, W	exostosin family
Bol 26092.1.1.1	n. s.	n. s.	n. s.	NA	NA	NA	10.3	cell wall.hemicellulose synthesis	(gnl|cdd|66898 : 397.0) no description available & (at1g14080 : 364.0) member of Xyloglucan fucosyltransferase family; fucosyltransferase 6 (FUT6); FUNCTIONS IN: transferase activity, transferring glycosyl groups, fucosyltransferase activity; INVOLVED IN: cell wall biogenesis; LOCATED IN: endomembrane system, membrane; EXPRESSED IN: stem, root, flower; CONTAINS InterPro DOMAIN/s: Xyloglucan fucos…	G	fucosyltransferase
Bol 26292.0.1.1	n. s.	n. s.	n. s.	NA	NA	NA	10.3	cell wall.hemicellulose synthesis	(at2g03220 : 340.0) member of Glycosyltransferase Family- 37; fucosyltransferase 1 (FT1); FUNCTIONS IN: transferase activity, transferring glycosyl groups, fucosyltransferase activity; INVOLVED IN: plant-type cell wall biogenesis, xyloglucan biosynthetic process; LOCATED IN: membrane; EXPRESSED IN: 23 plant structures; EXPRESSED DURING: 14 growth stages; CONTAINS InterPro DOMAIN/s: Xyloglucan fuc…	G	fucosyltransferase
Bol 26292.0.2.1	n. s.	n. s.	n. s.	NA	NA	NA	10.3	cell wall.hemicellulose synthesis	(at2g03220 : 340.0) member of Glycosyltransferase Family- 37; fucosyltransferase 1 (FT1); FUNCTIONS IN: transferase activity, transferring glycosyl groups, fucosyltransferase activity; INVOLVED IN: plant-type cell wall biogenesis, xyloglucan biosynthetic process; LOCATED IN: membrane; EXPRESSED IN: 23 plant structures; EXPRESSED DURING: 14 growth stages; CONTAINS InterPro DOMAIN/s: Xyloglucan fuc…	G	fucosyltransferase
Bol 26292.1.1.1	n. s.	n. s.	n. s.	NA	NA	NA	10.3	cell wall.hemicellulose synthesis	(at2g03220 : 629.0) member of Glycosyltransferase Family- 37; fucosyltransferase 1 (FT1); FUNCTIONS IN: transferase activity, transferring glycosyl groups, fucosyltransferase activity; INVOLVED IN: plant-type cell wall biogenesis, xyloglucan biosynthetic process; LOCATED IN: membrane; EXPRESSED IN: 23 plant structures; EXPRESSED DURING: 14 growth stages; CONTAINS InterPro DOMAIN/s: Xyloglucan fuc…	G	fucosyltransferase
Bol 41835.0.1.1	n. s.	n. s.	n. s.	NA	NA	NA	10.3.1.1	cell wall.hemicellulose synthesis.xyloglucan.XXXG galactose Transferase	(at2g20370 : 248.0) Encodes a xyloglucan galactosyltransferase located in the membrane of Golgi stacks that is involved in the biosynthesis of fucose. It is also involved in endomembrane organization. It is suggested that it is a dual-function protein that is responsible for actin organization and the synthesis of cell wall materials.; MURUS 3 (MUR3); CONTAINS InterPro DOMAIN/s: Exostosin-like (I…	S	domain-containing protein
Bol 41835.0.2.1	n. s.	n. s.	n. s.	NA	NA	NA	10.3.1.1	cell wall.hemicellulose synthesis.xyloglucan.XXXG galactose Transferase	(at2g20370 : 249.0) Encodes a xyloglucan galactosyltransferase located in the membrane of Golgi stacks that is involved in the biosynthesis of fucose. It is also involved in endomembrane organization. It is suggested that it is a dual-function protein that is responsible for actin organization and the synthesis of cell wall materials.; MURUS 3 (MUR3); CONTAINS InterPro DOMAIN/s: Exostosin-like (I…	S	domain-containing protein
Bol 44368.0.1.1	n. s.	n. s.	n. s.	NA	NA	NA	10.3	cell wall.hemicellulose synthesis	(at3g45400 : 445.0) exostosin family protein; FUNCTIONS IN: catalytic activity; INVOLVED IN: biological_process unknown; LOCATED IN: endomembrane system, membrane; CONTAINS InterPro DOMAIN/s: Exostosin-like (InterPro:IPR004263); BEST Arabidopsis thaliana protein match is: Exostosin family protein (TAIR:AT3G03650.1); Has 1358 Blast hits to 1353 proteins in 108 species: Archae - 0; Bacteria - 4; Me…	G, M, W	exostosin family
Bol 44368.0.2.1	n. s.	n. s.	n. s.	NA	NA	NA	10.3	cell wall.hemicellulose synthesis	(at3g45400 : 445.0) exostosin family protein; FUNCTIONS IN: catalytic activity; INVOLVED IN: biological_process unknown; LOCATED IN: endomembrane system, membrane; CONTAINS InterPro DOMAIN/s: Exostosin-like (InterPro:IPR004263); BEST Arabidopsis thaliana protein match is: Exostosin family protein (TAIR:AT3G03650.1); Has 1358 Blast hits to 1353 proteins in 108 species: Archae - 0; Bacteria - 4; Me…	G, M, W	exostosin family
Bol 47606.1.1.1	n. s.	n. s.	n. s.	NA	NA	NA	10.3	cell wall.hemicellulose synthesis	(at1g74420 : 174.0) Predicted fucosyltransferase, based on similarity to FUT1, but not functionally redundantwith FUT1.; fucosyltransferase 3 (FUT3); FUNCTIONS IN: transferase activity, transferring glycosyl groups, fucosyltransferase activity; INVOLVED IN: cell wall biogenesis; LOCATED IN: membrane; EXPRESSED IN: 22 plant structures; EXPRESSED DURING: 10 growth stages; CONTAINS InterPro DOMAIN/s…	G	Xyloglucan fucosyltransferase
Bol 54949.0.1.1	n. s.	n. s.	n. s.	NA	NA	NA	10.3	cell wall.hemicellulose synthesis	(at5g16890 : 217.0) Exostosin family protein; FUNCTIONS IN: catalytic activity; INVOLVED IN: biological_process unknown; LOCATED IN: chloroplast, membrane; CONTAINS InterPro DOMAIN/s: Exostosin-like (InterPro:IPR004263); BEST Arabidopsis thaliana protein match is: Exostosin family protein (TAIR:AT2G35100.1); Has 1807 Blast hits to 1807 proteins in 277 species: Archae - 0; Bacteria - 0; Metazoa - …	NA	NA
Bol 55320.0.1.1	1,90	2,82	n. s.	NA	NA	NA	10.3.1.1	cell wall.hemicellulose synthesis.xyloglucan.XXXG galactose Transferase	(at2g20370 : 1034.0) Encodes a xyloglucan galactosyltransferase located in the membrane of Golgi stacks that is involved in the biosynthesis of fucose. It is also involved in endomembrane organization. It is suggested that it is a dual-function protein that is responsible for actin organization and the synthesis of cell wall materials.; MURUS 3 (MUR3); CONTAINS InterPro DOMAIN/s: Exostosin-like (…	G, M, W	exostosin family
Bol 65330.1.1.1	n. s.	n. s.	n. s.	NA	NA	NA	10.3.2	cell wall.hemicellulose synthesis.glucuronoxylan	(at3g18660 : 411.0) Plants expressing an RNAi construct specifically targeting PGSIP1 was shown to have a dramatically reduced amount of starch.; plant glycogenin-like starch initiation protein 1 (PGSIP1); FUNCTIONS IN: transferase activity, transferring glycosyl groups; INVOLVED IN: biosynthetic process, starch metabolic process; LOCATED IN: chloroplast; EXPRESSED IN: 19 plant structures; EXPRES…	G	glycogenin
Bol 68561.2.1.1	n. s.	n. s.	n. s.	NA	NA	NA	10.3.2	cell wall.hemicellulose synthesis.glucuronoxylan	(at3g18660 : 266.0) Plants expressing an RNAi construct specifically targeting PGSIP1 was shown to have a dramatically reduced amount of starch.; plant glycogenin-like starch initiation protein 1 (PGSIP1); FUNCTIONS IN: transferase activity, transferring glycosyl groups; INVOLVED IN: biosynthetic process, starch metabolic process; LOCATED IN: chloroplast; EXPRESSED IN: 19 plant structures; EXPRES…	G	glycogenin
Bol 69998.0.1.1	4,13	7,26	n. s.	NA	NA	NA	10.3	cell wall.hemicellulose synthesis	(gnl|cdd|66898 : 216.0) no description available & (at2g03220 : 204.0) member of Glycosyltransferase Family- 37; fucosyltransferase 1 (FT1); FUNCTIONS IN: transferase activity, transferring glycosyl groups, fucosyltransferase activity; INVOLVED IN: plant-type cell wall biogenesis, xyloglucan biosynthetic process; LOCATED IN: membrane; EXPRESSED IN: 23 plant structures; EXPRESSED DURING: 14 growth…	G	fucosyltransferase
Bol 74052.1.1.1	n. s.	n. s.	n. s.	NA	NA	NA	10.3	cell wall.hemicellulose synthesis	(at2g03210 : 205.0) member of Glycosyltransferase Family- 37; fucosyltransferase 2 (FUT2); FUNCTIONS IN: transferase activity, transferring glycosyl groups, fucosyltransferase activity; INVOLVED IN: cell wall biogenesis; LOCATED IN: endomembrane system, membrane; EXPRESSED IN: 9 plant structures; EXPRESSED DURING: 4 anthesis, petal differentiation and expansion stage; CONTAINS InterPro DOMAIN/s: …	G	Xyloglucan fucosyltransferase
Bol 77040.1.1.1	n. s.	n. s.	n. s.	NA	NA	NA	10.3.2	cell wall.hemicellulose synthesis.glucuronoxylan	(at1g77130 : 707.0) plant glycogenin-like starch initiation protein 2 (PGSIP2); CONTAINS InterPro DOMAIN/s: Glycosyl transferase, family 8 (InterPro:IPR002495); BEST Arabidopsis thaliana protein match is: plant glycogenin-like starch initiation protein 1 (TAIR:AT3G18660.3); Has 1471 Blast hits to 1463 proteins in 343 species: Archae - 0; Bacteria - 240; Metazoa - 259; Fungi - 287; Plants - 508; V…	G	glycogenin
Bol 77040.1.1.3	n. s.	n. s.	n. s.	NA	NA	NA	10.3.2	cell wall.hemicellulose synthesis.glucuronoxylan	(at1g77130 : 704.0) plant glycogenin-like starch initiation protein 2 (PGSIP2); CONTAINS InterPro DOMAIN/s: Glycosyl transferase, family 8 (InterPro:IPR002495); BEST Arabidopsis thaliana protein match is: plant glycogenin-like starch initiation protein 1 (TAIR:AT3G18660.3); Has 1471 Blast hits to 1463 proteins in 343 species: Archae - 0; Bacteria - 240; Metazoa - 259; Fungi - 287; Plants - 508; V…	G	glycogenin
Bol 77040.2.1.1	n. s.	n. s.	n. s.	NA	NA	NA	10.3.2	cell wall.hemicellulose synthesis.glucuronoxylan	(at1g77130 : 233.0) plant glycogenin-like starch initiation protein 2 (PGSIP2); CONTAINS InterPro DOMAIN/s: Glycosyl transferase, family 8 (InterPro:IPR002495); BEST Arabidopsis thaliana protein match is: plant glycogenin-like starch initiation protein 1 (TAIR:AT3G18660.3); Has 1471 Blast hits to 1463 proteins in 343 species: Archae - 0; Bacteria - 240; Metazoa - 259; Fungi - 287; Plants - 508; V…	G	glycogenin
Bol 78697.0.1.1	n. s.	n. s.	n. s.	NA	NA	NA	10.3	cell wall.hemicellulose synthesis	(at1g14110 : 162.0) member of xyloglucan fucosyltransferase family; fucosyltransferase 9 (FUT9); FUNCTIONS IN: fucosyltransferase activity; INVOLVED IN: cell wall biogenesis; LOCATED IN: endomembrane system, membrane; EXPRESSED IN: stem, cauline leaf; CONTAINS InterPro DOMAIN/s: Xyloglucan fucosyltransferase (InterPro:IPR004938); BEST Arabidopsis thaliana protein match is: fucosyltransferase 8 (T…	G	fucosyltransferase
Bol 78697.0.3.1	n. s.	n. s.	n. s.	NA	NA	NA	10.3	cell wall.hemicellulose synthesis	(at1g14110 : 162.0) member of xyloglucan fucosyltransferase family; fucosyltransferase 9 (FUT9); FUNCTIONS IN: fucosyltransferase activity; INVOLVED IN: cell wall biogenesis; LOCATED IN: endomembrane system, membrane; EXPRESSED IN: stem, cauline leaf; CONTAINS InterPro DOMAIN/s: Xyloglucan fucosyltransferase (InterPro:IPR004938); BEST Arabidopsis thaliana protein match is: fucosyltransferase 8 (T…	G	fucosyltransferase
Bol 81066.1.1.1	n. s.	n. s.	n. s.	NA	NA	NA	10.3	cell wall.hemicellulose synthesis	(at5g62620 : 429.0) Galactosyltransferase family protein; FUNCTIONS IN: transferase activity, transferring hexosyl groups, sugar binding, galactosyltransferase activity; INVOLVED IN: protein amino acid glycosylation; EXPRESSED IN: 22 plant structures; EXPRESSED DURING: 13 growth stages; CONTAINS InterPro DOMAIN/s: Galectin, carbohydrate recognition domain (InterPro:IPR001079), Glycosyl transferas…	G	Galactoside-binding lectin
Bol 81066.1.3.1	2,66	n. s.	n. s.	NA	NA	NA	10.3	cell wall.hemicellulose synthesis	(at5g62620 : 227.0) Galactosyltransferase family protein; FUNCTIONS IN: transferase activity, transferring hexosyl groups, sugar binding, galactosyltransferase activity; INVOLVED IN: protein amino acid glycosylation; EXPRESSED IN: 22 plant structures; EXPRESSED DURING: 13 growth stages; CONTAINS InterPro DOMAIN/s: Galectin, carbohydrate recognition domain (InterPro:IPR001079), Glycosyl transferas…	G	Galactoside-binding lectin
Bol 82161.1.3.1	n. s.	n. s.	n. s.	NA	NA	NA	10.3	cell wall.hemicellulose synthesis	(at5g16890 : 219.0) Exostosin family protein; FUNCTIONS IN: catalytic activity; INVOLVED IN: biological_process unknown; LOCATED IN: chloroplast, membrane; CONTAINS InterPro DOMAIN/s: Exostosin-like (InterPro:IPR004263); BEST Arabidopsis thaliana protein match is: Exostosin family protein (TAIR:AT2G35100.1); Has 1807 Blast hits to 1807 proteins in 277 species: Archae - 0; Bacteria - 0; Metazoa - …	G, M, W	exostosin family
Bol 84602.0.1.1	n. s.	n. s.	n. s.	NA	NA	NA	10.3	cell wall.hemicellulose synthesis	(at5g20260 : 314.0) Exostosin family protein; FUNCTIONS IN: catalytic activity; INVOLVED IN: biological_process unknown; LOCATED IN: endomembrane system, membrane; CONTAINS InterPro DOMAIN/s: Exostosin-like (InterPro:IPR004263); BEST Arabidopsis thaliana protein match is: Exostosin family protein (TAIR:AT5G11130.1); Has 1489 Blast hits to 1482 proteins in 115 species: Archae - 0; Bacteria - 12; M…	G, M, W	glycosyltransferase At5g03795-like
Bol 84917.0.1.2	n. s.	n. s.	n. s.	NA	NA	NA	10.3	cell wall.hemicellulose synthesis	(at1g74380 : 403.0) xyloglucan xylosyltransferase 5 (XXT5); FUNCTIONS IN: xyloglucan 6-xylosyltransferase activity, transferase activity, transferring glycosyl groups, transferase activity; INVOLVED IN: N-terminal protein myristoylation, root hair elongation; LOCATED IN: Golgi apparatus, Golgi membrane; EXPRESSED IN: 26 plant structures; EXPRESSED DURING: 14 growth stages; CONTAINS InterPro DOMAI…	G, M	Glycosyltransferase
Bol 86476.0.1.1	n. s.	n. s.	n. s.	NA	NA	NA	10.3.2	cell wall.hemicellulose synthesis.glucuronoxylan	(at2g37090 : 507.0) The IRX9 gene encodes a putative family 43 glycosyl transferase. It was coordinately expressed with the cellulose synthase subunits during secondary cell wall formation. Cell wall analysis revealed a decrease in the abundance of xylan in the irx9 mutant, indicating that IRX9 is required for xylan synthesis. Mutants have irregular xylem phenotype suggesting a role in secondary …	O	glucuronosyltransferase
Bol 89865.0.1.1	n. s.	n. s.	n. s.	NA	NA	NA	10.3	cell wall.hemicellulose synthesis	(gnl|cdd|66898 : 209.0) no description available & (at1g14110 : 176.0) member of xyloglucan fucosyltransferase family; fucosyltransferase 9 (FUT9); FUNCTIONS IN: fucosyltransferase activity; INVOLVED IN: cell wall biogenesis; LOCATED IN: endomembrane system, membrane; EXPRESSED IN: stem, cauline leaf; CONTAINS InterPro DOMAIN/s: Xyloglucan fucosyltransferase (InterPro:IPR004938); BEST Arabidopsis…	G	fucosyltransferase
Bol 89865.1.1.1	n. s.	n. s.	n. s.	NA	NA	NA	10.3	cell wall.hemicellulose synthesis	(gnl|cdd|66898 : 189.0) no description available & (at2g15390 : 177.0) Predicted fucosyltransferase, based on similarity to FUT1, but not functionally redundant with FUT1.; fucosyltransferase 4 (FUT4); FUNCTIONS IN: transferase activity, transferring glycosyl groups, fucosyltransferase activity; INVOLVED IN: cell wall biogenesis; LOCATED IN: endomembrane system, membrane; EXPRESSED IN: 13 plant s…	G	fucosyltransferase
Bol 92984.2.1.1	n. s.	n. s.	n. s.	NA	NA	NA	10.3.2	cell wall.hemicellulose synthesis.glucuronoxylan	(at4g36890 : 104.0) The IRX14 gene encodes a putative family 43 glycosyl transferase that contributes to xylan biosynthesis. It was identified based on its gene expression co-variance with the IRX3 gene involved in secondary cell wall synthesis. A biochemical assay using the irx14 mutant indicates that IRX14 might function in xylose chain elongation.; irregular xylem 14 (IRX14); CONTAINS InterPro…	NA	NA
Bol 94964.0.2.1	n. s.	n. s.	n. s.	NA	NA	NA	10.3.2	cell wall.hemicellulose synthesis.glucuronoxylan	(at4g33330 : 220.0) plant glycogenin-like starch initiation protein 3 (PGSIP3); FUNCTIONS IN: transferase activity, transferring glycosyl groups; INVOLVED IN: biosynthetic process; LOCATED IN: endomembrane system; EXPRESSED IN: inflorescence meristem, sperm cell, root, flower; EXPRESSED DURING: petal differentiation and expansion stage; CONTAINS InterPro DOMAIN/s: Glycosyl transferase, family 8 (…	G	glycogenin
Bol 94964.0.3.1	n. s.	n. s.	n. s.	NA	NA	NA	10.3.2	cell wall.hemicellulose synthesis.glucuronoxylan	(at4g33330 : 422.0) plant glycogenin-like starch initiation protein 3 (PGSIP3); FUNCTIONS IN: transferase activity, transferring glycosyl groups; INVOLVED IN: biosynthetic process; LOCATED IN: endomembrane system; EXPRESSED IN: inflorescence meristem, sperm cell, root, flower; EXPRESSED DURING: petal differentiation and expansion stage; CONTAINS InterPro DOMAIN/s: Glycosyl transferase, family 8 (…	G	glycogenin
Bol 95788.0.1.1	n. s.	n. s.	n. s.	NA	NA	NA	10.3.2	cell wall.hemicellulose synthesis.glucuronoxylan	(at1g19300 : 582.0) The PARVUS/GLZ1 gene encodes a putative family 8 glycosyl transferase that contributes to xylan biosynthesis. Its gene expression shows good co-variance with the IRX3 gene involved in secondary cell wall synthesis. PARVUS/GLZ1 is predicted to have galacturonosyltransferase activity and may be involved in the formation of the complex oligosaccharide sequence present at the redu…	G	Galacturonosyltransferase-like
Bol 95788.0.1.2	n. s.	n. s.	n. s.	NA	NA	NA	10.3.2	cell wall.hemicellulose synthesis.glucuronoxylan	(at1g19300 : 584.0) The PARVUS/GLZ1 gene encodes a putative family 8 glycosyl transferase that contributes to xylan biosynthesis. Its gene expression shows good co-variance with the IRX3 gene involved in secondary cell wall synthesis. PARVUS/GLZ1 is predicted to have galacturonosyltransferase activity and may be involved in the formation of the complex oligosaccharide sequence present at the redu…	G	Galacturonosyltransferase-like
Bol 96946.0.1.1	n. s.	n. s.	n. s.	NA	NA	NA	10.3.2	cell wall.hemicellulose synthesis.glucuronoxylan	(at2g28110 : 357.0) Homolog to AT5G22940, a member of glycosyltransferase family 47 that is involved in secondary cell wall biosynthesis. It exhibits high sequence similarity to tobacco (Nicotiana plumbaginifolia) pectin glucuronyltransferase. Protein has a domain that shares significant similarity with the pfam03016 domain. It is expressed specifically in developing vessels and fiber cells, and …	G, M, W	exostosin family
Bol 96946.0.2.1	n. s.	n. s.	n. s.	NA	NA	NA	10.3.2	cell wall.hemicellulose synthesis.glucuronoxylan	(at2g28110 : 357.0) Homolog to AT5G22940, a member of glycosyltransferase family 47 that is involved in secondary cell wall biosynthesis. It exhibits high sequence similarity to tobacco (Nicotiana plumbaginifolia) pectin glucuronyltransferase. Protein has a domain that shares significant similarity with the pfam03016 domain. It is expressed specifically in developing vessels and fiber cells, and …	G, M, W	exostosin family
Bol 96946.5.1.1	n. s.	n. s.	n. s.	NA	NA	NA	10.3.2	cell wall.hemicellulose synthesis.glucuronoxylan	(at2g28110 : 238.0) Homolog to AT5G22940, a member of glycosyltransferase family 47 that is involved in secondary cell wall biosynthesis. It exhibits high sequence similarity to tobacco (Nicotiana plumbaginifolia) pectin glucuronyltransferase. Protein has a domain that shares significant similarity with the pfam03016 domain. It is expressed specifically in developing vessels and fiber cells, and …	G, M, W	exostosin family
Bol 98204.0.1.1	n. s.	3,57	n. s.	NA	NA	NA	10.3.2	cell wall.hemicellulose synthesis.glucuronoxylan	(at5g54690 : 640.0) Encodes a protein with putative galacturonosyltransferase activity. Mutants defective in this gene displayed a notable reduction in xylose (>50%) in the cell walls from stems and roots and a reduction in cellulose (~25%).; galacturonosyltransferase 12 (GAUT12); CONTAINS InterPro DOMAIN/s: Glycosyl transferase, family 8 (InterPro:IPR002495); BEST Arabidopsis thaliana protein ma…	G	Galacturonosyltransferase
Bol 98695.2.1.1	n. s.	n. s.	n. s.	NA	NA	NA	10.3	cell wall.hemicellulose synthesis	(at5g16890 : 107.0) Exostosin family protein; FUNCTIONS IN: catalytic activity; INVOLVED IN: biological_process unknown; LOCATED IN: chloroplast, membrane; CONTAINS InterPro DOMAIN/s: Exostosin-like (InterPro:IPR004263); BEST Arabidopsis thaliana protein match is: Exostosin family protein (TAIR:AT2G35100.1); Has 1807 Blast hits to 1807 proteins in 277 species: Archae - 0; Bacteria - 0; Metazoa - …	NA	NA
Bol 98695.2.2.2	n. s.	n. s.	n. s.	NA	NA	NA	10.3	cell wall.hemicellulose synthesis	(at5g16890 : 563.0) Exostosin family protein; FUNCTIONS IN: catalytic activity; INVOLVED IN: biological_process unknown; LOCATED IN: chloroplast, membrane; CONTAINS InterPro DOMAIN/s: Exostosin-like (InterPro:IPR004263); BEST Arabidopsis thaliana protein match is: Exostosin family protein (TAIR:AT2G35100.1); Has 1807 Blast hits to 1807 proteins in 277 species: Archae - 0; Bacteria - 0; Metazoa - …	G, M, W	exostosin family
Bol 98695.2.2.3	n. s.	n. s.	n. s.	NA	NA	NA	10.3	cell wall.hemicellulose synthesis	(at5g16890 : 284.0) Exostosin family protein; FUNCTIONS IN: catalytic activity; INVOLVED IN: biological_process unknown; LOCATED IN: chloroplast, membrane; CONTAINS InterPro DOMAIN/s: Exostosin-like (InterPro:IPR004263); BEST Arabidopsis thaliana protein match is: Exostosin family protein (TAIR:AT2G35100.1); Has 1807 Blast hits to 1807 proteins in 277 species: Archae - 0; Bacteria - 0; Metazoa - …	G, M, W	exostosin family

## Sheet: Pectin_synthesis
Transcript	log2_FC			KEGG			Mercator/MapMan			eggNOG
ID	SL vs WG	SL vs BG	WG vs BG	KEGG number	KEGG identifier	KEGG description	Bincode	Name	Description	COG category	eggNOG annotation
Bol 126738.0.1.1	n. s.	n. s.	n. s.	K13648	GAUT	alpha-1,4-galacturonosyltransferase [EC:2.4.1.43]	10.4	cell wall.pectin synthesis	(at3g25140 : 337.0) Quasimodo1, encodes a glycosyltransferase, involved in homogalacturonan biosynthesis; mutant shows cell adhesion defect and lower wall uronic acid content.; QUASIMODO 1 (QUA1); FUNCTIONS IN: transferase activity, transferring hexosyl groups, polygalacturonate 4-alpha-galacturonosyltransferase activity, transferase activity, transferring glycosyl groups; INVOLVED IN: carbohydra…	G	Galacturonosyltransferase
Bol 77339.1.1.1	n. s.	n. s.	n. s.	K13648	GAUT	alpha-1,4-galacturonosyltransferase [EC:2.4.1.43]	10.4	cell wall.pectin synthesis	(at3g25140 : 681.0) Quasimodo1, encodes a glycosyltransferase, involved in homogalacturonan biosynthesis; mutant shows cell adhesion defect and lower wall uronic acid content.; QUASIMODO 1 (QUA1); FUNCTIONS IN: transferase activity, transferring hexosyl groups, polygalacturonate 4-alpha-galacturonosyltransferase activity, transferase activity, transferring glycosyl groups; INVOLVED IN: carbohydra…	G	Galacturonosyltransferase
Bol 77339.1.2.1	n. s.	2,20	n. s.	K13648	GAUT	alpha-1,4-galacturonosyltransferase [EC:2.4.1.43]	10.4	cell wall.pectin synthesis	(at3g25140 : 679.0) Quasimodo1, encodes a glycosyltransferase, involved in homogalacturonan biosynthesis; mutant shows cell adhesion defect and lower wall uronic acid content.; QUASIMODO 1 (QUA1); FUNCTIONS IN: transferase activity, transferring hexosyl groups, polygalacturonate 4-alpha-galacturonosyltransferase activity, transferase activity, transferring glycosyl groups; INVOLVED IN: carbohydra…	G	Galacturonosyltransferase
Bol 88491.0.1.3	n. s.	n. s.	n. s.	K13648	GAUT	alpha-1,4-galacturonosyltransferase [EC:2.4.1.43]	10.4	cell wall.pectin synthesis	(at3g25140 : 395.0) Quasimodo1, encodes a glycosyltransferase, involved in homogalacturonan biosynthesis; mutant shows cell adhesion defect and lower wall uronic acid content.; QUASIMODO 1 (QUA1); FUNCTIONS IN: transferase activity, transferring hexosyl groups, polygalacturonate 4-alpha-galacturonosyltransferase activity, transferase activity, transferring glycosyl groups; INVOLVED IN: carbohydra…	G	Galacturonosyltransferase
Bol 92870.1.1.1	n. s.	n. s.	n. s.	NA	NA	NA	10.4.4.1	cell wall.pectin synthesis.Xylogalacturonan.Xylose Transferase	(at5g33290 : 753.0) Acts as a xylogalacturonan xylosyltransferase within the XGA biosynthesis pathway. Involved in pectin biosynthesis.; xylogalacturonan deficient 1 (XGD1); CONTAINS InterPro DOMAIN/s: Exostosin-like (InterPro:IPR004263); BEST Arabidopsis thaliana protein match is: Exostosin family protein (TAIR:AT3G42180.1); Has 35333 Blast hits to 34131 proteins in 2444 species: Archae - 798; B…	G, M, W	glycosyltransferase At5g03795-like
Bol 92870.1.1.2	n. s.	n. s.	n. s.	NA	NA	NA	10.4.4.1	cell wall.pectin synthesis.Xylogalacturonan.Xylose Transferase	(at5g33290 : 358.0) Acts as a xylogalacturonan xylosyltransferase within the XGA biosynthesis pathway. Involved in pectin biosynthesis.; xylogalacturonan deficient 1 (XGD1); CONTAINS InterPro DOMAIN/s: Exostosin-like (InterPro:IPR004263); BEST Arabidopsis thaliana protein match is: Exostosin family protein (TAIR:AT3G42180.1); Has 35333 Blast hits to 34131 proteins in 2444 species: Archae - 798; B…	G, M, W	glycosyltransferase At5g03795-like
Bol 97466.0.1.1	n. s.	n. s.	n. s.	NA	NA	NA	10.4.3.6	cell wall.pectin synthesis.rhamnogalacturonan II.Xylose Transferase with Fucose Acceptor	(at4g01220 : 384.0) Nucleotide-diphospho-sugar transferase family protein; FUNCTIONS IN: molecular_function unknown; INVOLVED IN: biological_process unknown; LOCATED IN: endoplasmic reticulum; EXPRESSED IN: 22 plant structures; EXPRESSED DURING: 13 growth stages; CONTAINS InterPro DOMAIN/s: Reticulon (InterPro:IPR003388), Nucleotide-diphospho-sugar transferase, predicted (InterPro:IPR005069); BES…	S	BEST Arabidopsis thaliana protein match is RGXT1 (rhamnogalacturonan xylosyltransferase 1)
Bol 97466.1.1.1	n. s.	n. s.	n. s.	NA	NA	NA	10.4.3.6	cell wall.pectin synthesis.rhamnogalacturonan II.Xylose Transferase with Fucose Acceptor	(at4g01220 : 201.0) Nucleotide-diphospho-sugar transferase family protein; FUNCTIONS IN: molecular_function unknown; INVOLVED IN: biological_process unknown; LOCATED IN: endoplasmic reticulum; EXPRESSED IN: 22 plant structures; EXPRESSED DURING: 13 growth stages; CONTAINS InterPro DOMAIN/s: Reticulon (InterPro:IPR003388), Nucleotide-diphospho-sugar transferase, predicted (InterPro:IPR005069); BES…	S	BEST Arabidopsis thaliana protein match is RGXT1 (rhamnogalacturonan xylosyltransferase 1)
Bol 98593.0.1.2	n. s.	n. s.	n. s.	NA	NA	NA	10.4.3.6	cell wall.pectin synthesis.rhamnogalacturonan II.Xylose Transferase with Fucose Acceptor	(at1g56550 : 519.0) Encodes a rhamnogalacturonan II specific xylosyltransferase.; RhamnoGalacturonan speci&#64257;c Xylosyltransferase 1 (RXGT1); FUNCTIONS IN: UDP-xylosyltransferase activity; INVOLVED IN: biological_process unknown; LOCATED IN: endoplasmic reticulum; EXPRESSED IN: rosette leaf, fruit distal end, cauline leaf, fruit proximal end, socket cell; CONTAINS InterPro DOMAIN/s: Reticulon…	S	BEST Arabidopsis thaliana protein match is RGXT1 (rhamnogalacturonan xylosyltransferase 1)
Bol 98611.0.2.2	n. s.	n. s.	n. s.	K13648	GAUT	alpha-1,4-galacturonosyltransferase [EC:2.4.1.43]	10.4.1.1	cell wall.pectin synthesis.homogalacturonan.Galacturonic Acid Trnasferase	(at3g61130 : 385.0) Encodes a protein with putative galacturonosyltransferase activity.; galacturonosyltransferase 1 (GAUT1); CONTAINS InterPro DOMAIN/s: Glycosyl transferase, family 8 (InterPro:IPR002495); BEST Arabidopsis thaliana protein match is: galacturonosyltransferase 3 (TAIR:AT4G38270.2); Has 1521 Blast hits to 1503 proteins in 273 species: Archae - 4; Bacteria - 491; Metazoa - 148; Fung…	G	Alpha-1,4-galacturonosyltransferase
Bol 98611.1.1.1	n. s.	n. s.	n. s.	K13648	GAUT	alpha-1,4-galacturonosyltransferase [EC:2.4.1.43]	10.4.1.1	cell wall.pectin synthesis.homogalacturonan.Galacturonic Acid Trnasferase	(at3g61130 : 353.0) Encodes a protein with putative galacturonosyltransferase activity.; galacturonosyltransferase 1 (GAUT1); CONTAINS InterPro DOMAIN/s: Glycosyl transferase, family 8 (InterPro:IPR002495); BEST Arabidopsis thaliana protein match is: galacturonosyltransferase 3 (TAIR:AT4G38270.2); Has 1521 Blast hits to 1503 proteins in 273 species: Archae - 4; Bacteria - 491; Metazoa - 148; Fung…	G	Alpha-1,4-galacturonosyltransferase
Bol 98611.1.1.2	n. s.	n. s.	n. s.	K13648	GAUT	alpha-1,4-galacturonosyltransferase [EC:2.4.1.43]	10.4.1.1	cell wall.pectin synthesis.homogalacturonan.Galacturonic Acid Trnasferase	(at3g61130 : 749.0) Encodes a protein with putative galacturonosyltransferase activity.; galacturonosyltransferase 1 (GAUT1); CONTAINS InterPro DOMAIN/s: Glycosyl transferase, family 8 (InterPro:IPR002495); BEST Arabidopsis thaliana protein match is: galacturonosyltransferase 3 (TAIR:AT4G38270.2); Has 1521 Blast hits to 1503 proteins in 273 species: Archae - 4; Bacteria - 491; Metazoa - 148; Fung…	G	Alpha-1,4-galacturonosyltransferase

## Sheet: Cell_wall_precursor_synthesis
Transcript	log2_FC			KEGG			Mercator/MapMan			eggNOG
ID	SL vs WG	SL vs BG	WG vs BG	KEGG number	KEGG identifier	KEGG description	Bincode	Name	Description	COG category	eggNOG annotation
Bol 100006.2.8.1	n. s.	n. s.	n. s.	K12449	AXS	UDP-apiose/xylose synthase	10.1.3	cell wall.precursor synthesis.AXS	(at1g08200 : 689.0) Encodes a putative UDP-D-apiose/UPD-D-xylose synthetase.; UDP-D-apiose/UDP-D-xylose synthase 2 (AXS2); FUNCTIONS IN: UDP-glucuronate decarboxylase activity; INVOLVED IN: nucleotide-sugar biosynthetic process; LOCATED IN: apoplast, cytoplasm; EXPRESSED IN: fruit, guard cell, cultured cell, leaf; EXPRESSED DURING: seedling growth; CONTAINS InterPro DOMAIN/s: NAD-dependent epimer…	G	udp-glucuronic acid decarboxylase
Bol 100006.2.8.6	n. s.	n. s.	n. s.	K12449	AXS	UDP-apiose/xylose synthase	10.1.3	cell wall.precursor synthesis.AXS	(at1g08200 : 800.0) Encodes a putative UDP-D-apiose/UPD-D-xylose synthetase.; UDP-D-apiose/UDP-D-xylose synthase 2 (AXS2); FUNCTIONS IN: UDP-glucuronate decarboxylase activity; INVOLVED IN: nucleotide-sugar biosynthetic process; LOCATED IN: apoplast, cytoplasm; EXPRESSED IN: fruit, guard cell, cultured cell, leaf; EXPRESSED DURING: seedling growth; CONTAINS InterPro DOMAIN/s: NAD-dependent epimer…	G	udp-glucuronic acid decarboxylase
Bol 100006.2.8.7	n. s.	n. s.	n. s.	K12449	AXS	UDP-apiose/xylose synthase	10.1.3	cell wall.precursor synthesis.AXS	(at1g08200 : 341.0) Encodes a putative UDP-D-apiose/UPD-D-xylose synthetase.; UDP-D-apiose/UDP-D-xylose synthase 2 (AXS2); FUNCTIONS IN: UDP-glucuronate decarboxylase activity; INVOLVED IN: nucleotide-sugar biosynthetic process; LOCATED IN: apoplast, cytoplasm; EXPRESSED IN: fruit, guard cell, cultured cell, leaf; EXPRESSED DURING: seedling growth; CONTAINS InterPro DOMAIN/s: NAD-dependent epimer…	G	udp-glucuronic acid decarboxylase
Bol 100006.2.9.1	n. s.	n. s.	n. s.	K12449	AXS	UDP-apiose/xylose synthase	10.1.3	cell wall.precursor synthesis.AXS	(at1g08200 : 254.0) Encodes a putative UDP-D-apiose/UPD-D-xylose synthetase.; UDP-D-apiose/UDP-D-xylose synthase 2 (AXS2); FUNCTIONS IN: UDP-glucuronate decarboxylase activity; INVOLVED IN: nucleotide-sugar biosynthetic process; LOCATED IN: apoplast, cytoplasm; EXPRESSED IN: fruit, guard cell, cultured cell, leaf; EXPRESSED DURING: seedling growth; CONTAINS InterPro DOMAIN/s: NAD-dependent epimer…	G	udp-glucuronic acid decarboxylase
Bol 103008.0.1.1	n. s.	n. s.	n. s.	K12449	AXS	UDP-apiose/xylose synthase	10.1.3	cell wall.precursor synthesis.AXS	(at2g27860 : 246.0) Encodes UDP-d-apiose/UDP-d-xylose synthase that requires NAD+ for enzymatic activity and is strongly inhibited by UDP-d-galacturonate.; UDP-D-apiose/UDP-D-xylose synthase 1 (AXS1); FUNCTIONS IN: NAD or NADH binding, UDP-glucuronate decarboxylase activity; INVOLVED IN: nucleotide-sugar biosynthetic process; LOCATED IN: cytoplasm; EXPRESSED IN: 9 plant structures; EXPRESSED DURI…	G	udp-glucuronic acid decarboxylase
Bol 108109.0.1.1	n. s.	n. s.	n. s.	K00012	UGDH, ugd	UDPglucose 6-dehydrogenase [EC:1.1.1.22]	10.1.4	cell wall.precursor synthesis.UDP-Glc dehydrogenase (UGD)	(at1g26570 : 320.0) UDP-glucose dehydrogenase 1 (UGD1); FUNCTIONS IN: in 7 functions; INVOLVED IN: oxidation reduction, metabolic process; LOCATED IN: endomembrane system; EXPRESSED IN: 23 plant structures; EXPRESSED DURING: 13 growth stages; CONTAINS InterPro DOMAIN/s: UDP-glucose/GDP-mannose dehydrogenase, N-terminal (InterPro:IPR001732), 6-phosphogluconate dehydrogenase, C-terminal-like (Inter…	G	Udp-glucose 6-dehydrogenase
Bol 123105.0.1.1	n. s.	n. s.	n. s.	K00012	UGDH, ugd	UDPglucose 6-dehydrogenase [EC:1.1.1.22]	10.1.4	cell wall.precursor synthesis.UDP-Glc dehydrogenase (UGD)	(gnl|cdd|37877 : 296.0) no description available & (at1g26570 : 273.0) UDP-glucose dehydrogenase 1 (UGD1); FUNCTIONS IN: in 7 functions; INVOLVED IN: oxidation reduction, metabolic process; LOCATED IN: endomembrane system; EXPRESSED IN: 23 plant structures; EXPRESSED DURING: 13 growth stages; CONTAINS InterPro DOMAIN/s: UDP-glucose/GDP-mannose dehydrogenase, N-terminal (InterPro:IPR001732), 6-pho…	G	Udp-glucose 6-dehydrogenase
Bol 123105.1.1.1	-2,76	n. s.	n. s.	K00012	UGDH, ugd	UDPglucose 6-dehydrogenase [EC:1.1.1.22]	10.1.4	cell wall.precursor synthesis.UDP-Glc dehydrogenase (UGD)	(at1g26570 : 313.0) UDP-glucose dehydrogenase 1 (UGD1); FUNCTIONS IN: in 7 functions; INVOLVED IN: oxidation reduction, metabolic process; LOCATED IN: endomembrane system; EXPRESSED IN: 23 plant structures; EXPRESSED DURING: 13 growth stages; CONTAINS InterPro DOMAIN/s: UDP-glucose/GDP-mannose dehydrogenase, N-terminal (InterPro:IPR001732), 6-phosphogluconate dehydrogenase, C-terminal-like (Inter…	G	Udp-glucose 6-dehydrogenase
Bol 123314.0.1.1	n. s.	n. s.	n. s.	K01784	galE, GALE	UDP-glucose 4-epimerase [EC:5.1.3.2]	10.1.2	cell wall.precursor synthesis.UGE	(at1g12780 : 289.0) Encodes a UDP-glucose epimerase that catalyzes the interconversion of the sugar nucleotides UDP-glucose UDP-galactose via a UDP-4-keto-hexose intermediate. Responsive to stress.; UDP-D-glucose/UDP-D-galactose 4-epimerase 1 (UGE1); FUNCTIONS IN: UDP-glucose 4-epimerase activity, protein dimerization activity; INVOLVED IN: response to stress, galactose biosynthetic process; LOCA…	M	udp-glucose 4-epimerase
Bol 133460.1.1.1	n. s.	n. s.	n. s.	K08679	E5.1.3.6	UDP-glucuronate 4-epimerase [EC:5.1.3.6]	10.1.6	cell wall.precursor synthesis.GAE	(at1g02000 : 729.0) UDP-D-glucuronate 4-epimerase; UDP-D-glucuronate 4-epimerase 2 (GAE2); FUNCTIONS IN: UDP-glucuronate 4-epimerase activity, catalytic activity; INVOLVED IN: cellular metabolic process, carbohydrate metabolic process, nucleotide-sugar metabolic process, metabolic process; LOCATED IN: cellular_component unknown; EXPRESSED IN: 25 plant structures; EXPRESSED DURING: 15 growth stage…	G	UDP-glucuronate 4-epimerase
Bol 134840.0.1.1	n. s.	n. s.	n. s.	K08678	UXS1, uxs	UDP-glucuronate decarboxylase [EC:4.1.1.35]	10.1.5	cell wall.precursor synthesis.UXS	(at3g62830 : 184.0) encodes an isoform of UDP-glucuronic acid decarboxylase, which is predicted to be membrane-bound by PSORT. This enzyme produces UDP-xylose, which is a substrate for many cell wall carbohydrates including hemicellulose and pectin. UDP-xylose is also known to feedback regulate several cell wall biosynthetic enzymes.; UDP-GLUCURONIC ACID DECARBOXYLASE 2 (UXS2); FUNCTIONS IN: UDP-…	G	udp-glucuronic acid decarboxylase
Bol 151476.0.1.1	n. s.	n. s.	n. s.	K01836	PGM3	phosphoacetylglucosamine mutase [EC:5.4.2.3]	10.1	cell wall.precursor synthesis	(at5g18070 : 140.0) encodes a novel protein involved in DNA repair from UV damage. Isolated by functional complementation of E. coli UV-sensitive mutants (UVR genes).; DNA-DAMAGE-REPAIR/TOLERATION 101 (DRT101); FUNCTIONS IN: intramolecular transferase activity, phosphotransferases, phosphoacetylglucosamine mutase activity; INVOLVED IN: response to UV, photoreactive repair; LOCATED IN: cytosol, mi…	G	Phosphoacetylglucosamine mutase
Bol 159458.1.1.1	n. s.	n. s.	n. s.	K01784	galE, GALE	UDP-glucose 4-epimerase [EC:5.1.3.2]	10.1.2	cell wall.precursor synthesis.UGE	(at1g64440 : 541.0) Encodes a protein with UDP-D-glucose 4-epimerase activity. Mutants in RHD1 have abnormally shaped root hairs with a bulbous region at the base. Allelic to REB1 encoding a UDP-D-glucose 4-epimerase involved in cell wall biosynthesis.Involved in growth and cell wall carbohydrate biosynthesis.; ROOT HAIR DEFECTIVE 1 (RHD1); CONTAINS InterPro DOMAIN/s: NAD-dependent epimerase/dehy…	M	udp-glucose 4-epimerase
Bol 166164.0.1.1	n. s.	n. s.	n. s.	K01711	gmd, GMDS	GDPmannose 4,6-dehydratase [EC:4.2.1.47]	10.1.7	cell wall.precursor synthesis.GMD	(at5g66280 : 220.0) GDP-D-mannose 4,6-dehydratase; "GDP-D-mannose 4,6-dehydratase 1" (GMD1); FUNCTIONS IN: protein binding, GDP-mannose 4,6-dehydratase activity; INVOLVED IN: cellular metabolic process, GDP-mannose metabolic process, nucleotide-sugar metabolic process, metabolic process; LOCATED IN: intracellular; EXPRESSED IN: inflorescence meristem, root, flower; EXPRESSED DURING: 4 anthesis, p…	G	GDP-Mannose
Bol 22741.0.1.1	2,65	3,25	n. s.	K12448	UXE, uxe	UDP-arabinose 4-epimerase [EC:5.1.3.5]	10.1.9	cell wall.precursor synthesis.MUR4	(at1g30620 : 819.0) encodes a type-II membrane protein that catalyzes 4-epimerization of UDP-D-Xylose to UDP-L-Arabinose in vitro, the nucleotide sugar used by glycosyltransferases in the arabinosylation of cell wall polysaccharides and wall-resident proteoglycans.; MURUS 4 (MUR4); FUNCTIONS IN: UDP-arabinose 4-epimerase activity, catalytic activity; INVOLVED IN: plant-type cell wall biogenesis, …	M	RmlD substrate binding domain
Bol 35391.0.3.1	n. s.	n. s.	n. s.	K01836	PGM3	phosphoacetylglucosamine mutase [EC:5.4.2.3]	10.1	cell wall.precursor synthesis	(at5g18070 : 300.0) encodes a novel protein involved in DNA repair from UV damage. Isolated by functional complementation of E. coli UV-sensitive mutants (UVR genes).; DNA-DAMAGE-REPAIR/TOLERATION 101 (DRT101); FUNCTIONS IN: intramolecular transferase activity, phosphotransferases, phosphoacetylglucosamine mutase activity; INVOLVED IN: response to UV, photoreactive repair; LOCATED IN: cytosol, mi…	G	Phosphoacetylglucosamine mutase
Bol 39557.0.1.1	n. s.	n. s.	n. s.	K01710	E4.2.1.46, rfbB, rffG	dTDP-glucose 4,6-dehydratase [EC:4.2.1.46]	10.1.10	cell wall.precursor synthesis.RHM	(at3g14790 : 214.0) rhamnose biosynthesis 3 (RHM3); CONTAINS InterPro DOMAIN/s: NAD-dependent epimerase/dehydratase (InterPro:IPR001509), NAD(P)-binding domain (InterPro:IPR016040), dTDP-4-dehydrorhamnose reductase (InterPro:IPR005913); BEST Arabidopsis thaliana protein match is: NAD-dependent epimerase/dehydratase family protein (TAIR:AT1G53500.1); Has 53605 Blast hits to 53390 proteins in 3033 …	G	4,6-dehydratase
Bol 41661.0.1.1	n. s.	n. s.	n. s.	K08679	E5.1.3.6	UDP-glucuronate 4-epimerase [EC:5.1.3.6]	10.1.6	cell wall.precursor synthesis.GAE	(at4g30440 : 191.0) UDP-D-glucuronate 4-epimerase; UDP-D-glucuronate 4-epimerase 1 (GAE1); FUNCTIONS IN: UDP-glucuronate 4-epimerase activity, catalytic activity; INVOLVED IN: cellular metabolic process, carbohydrate metabolic process, nucleotide-sugar metabolic process, metabolic process; LOCATED IN: cellular_component unknown; EXPRESSED IN: 24 plant structures; EXPRESSED DURING: 15 growth stage…	G	UDP-glucuronate 4-epimerase
Bol 47678.0.1.1	n. s.	n. s.	n. s.	K01809	manA, MPI	mannose-6-phosphate isomerase [EC:5.3.1.8]	10.1.20	cell wall.precursor synthesis.phosphomannose isomerase	(at1g67070 : 477.0) Encodes a protein with phosphomannose isomerase activity that is involved in synthesis of ascorbic acid. Expression is induced after 24 hours of dark treatment, in senescing leaves and treatment with exogenous photosynthesis inhibitor. Induction of gene expression was suppressed in excised leaves supplied with sugar. The authors suggest that the genes expression pattern is res…	G	mannose-6-phosphate isomerase
Bol 47678.1.1.1	2,46	2,72	n. s.	K01809	manA, MPI	mannose-6-phosphate isomerase [EC:5.3.1.8]	10.1.20	cell wall.precursor synthesis.phosphomannose isomerase	(at1g67070 : 202.0) Encodes a protein with phosphomannose isomerase activity that is involved in synthesis of ascorbic acid. Expression is induced after 24 hours of dark treatment, in senescing leaves and treatment with exogenous photosynthesis inhibitor. Induction of gene expression was suppressed in excised leaves supplied with sugar. The authors suggest that the genes expression pattern is res…	G	mannose-6-phosphate isomerase
Bol 56829.0.1.1	n. s.	n. s.	n. s.	K00966	GMPP	mannose-1-phosphate guanylyltransferase [EC:2.7.7.13]	10.1.1.1	cell wall.precursor synthesis.NDP sugar pyrophosphorylase.GDP mannose	(at2g39770 : 213.0) Encodes a GDP-mannose pyrophosphorylase/ mannose-1-pyrophosphatase. This enzyme provides GDP-mannose, which is used for cell wall carbohydrate biosynthesis and protein glycosylation as well as for ascorbate (vitamin C) biosynthesis. Mutations in this gene confer hypersensitivity to NH4+.; CYTOKINESIS DEFECTIVE 1 (CYT1); CONTAINS InterPro DOMAIN/s: Trimeric LpxA-like (InterPro:…	M	mannose-1-phosphate guanyltransferase
Bol 60887.0.1.1	n. s.	n. s.	n. s.	K01711	gmd, GMDS	GDPmannose 4,6-dehydratase [EC:4.2.1.47]	10.1.7	cell wall.precursor synthesis.GMD	(at3g51160 : 263.0) Catalyzes the first step in the de novo synthesis of GDP-L-fucose.; MURUS 1 (MUR1); FUNCTIONS IN: GDP-mannose 4,6-dehydratase activity; INVOLVED IN: de novo GDP-L-fucose biosynthetic process, unidimensional cell growth; LOCATED IN: cytosol; EXPRESSED IN: 26 plant structures; EXPRESSED DURING: 15 growth stages; CONTAINS InterPro DOMAIN/s: NAD-dependent epimerase/dehydratase (In…	G	GDP-Mannose
Bol 63933.0.1.1	n. s.	n. s.	n. s.	K08679	E5.1.3.6	UDP-glucuronate 4-epimerase [EC:5.1.3.6]	10.1.6	cell wall.precursor synthesis.GAE	(at4g12250 : 226.0) UDP-D-glucuronate 4-epimerase; UDP-D-glucuronate 4-epimerase 5 (GAE5); FUNCTIONS IN: UDP-glucuronate 4-epimerase activity, catalytic activity; INVOLVED IN: cellular metabolic process, carbohydrate metabolic process, nucleotide-sugar metabolic process, metabolic process; LOCATED IN: cellular_component unknown; EXPRESSED IN: 22 plant structures; EXPRESSED DURING: 11 growth stage…	G	UDP-glucuronate 4-epimerase
Bol 66307.0.1.2	n. s.	n. s.	n. s.	K01710	E4.2.1.46, rfbB, rffG	dTDP-glucose 4,6-dehydratase [EC:4.2.1.46]	10.1.10	cell wall.precursor synthesis.RHM	(at1g53500 : 294.0) encodes a putative NDP-L-rhamnose synthase, an enzyme required for the synthesis of the pectin rhamnogalacturonan I, the major component of Arabidopsis mucilage. Gene is involved in seed coat mucilage cell development. Mutant analyses suggest that MUM4 is required for complete mucilage synthesis, cytoplasmic rearrangement and seed coat development.; MUCILAGE-MODIFIED 4 (MUM4);…	G	4,6-dehydratase
Bol 66307.0.1.3	n. s.	n. s.	n. s.	K12450	RHM	UDP-glucose 4,6-dehydratase [EC:4.2.1.76]	10.1.10	cell wall.precursor synthesis.RHM	(at1g53500 : 477.0) encodes a putative NDP-L-rhamnose synthase, an enzyme required for the synthesis of the pectin rhamnogalacturonan I, the major component of Arabidopsis mucilage. Gene is involved in seed coat mucilage cell development. Mutant analyses suggest that MUM4 is required for complete mucilage synthesis, cytoplasmic rearrangement and seed coat development.; MUCILAGE-MODIFIED 4 (MUM4);…	G	4,6-dehydratase
Bol 66307.0.1.4	n. s.	n. s.	n. s.	K12450	RHM	UDP-glucose 4,6-dehydratase [EC:4.2.1.76]	10.1.10	cell wall.precursor synthesis.RHM	(at1g53500 : 453.0) encodes a putative NDP-L-rhamnose synthase, an enzyme required for the synthesis of the pectin rhamnogalacturonan I, the major component of Arabidopsis mucilage. Gene is involved in seed coat mucilage cell development. Mutant analyses suggest that MUM4 is required for complete mucilage synthesis, cytoplasmic rearrangement and seed coat development.; MUCILAGE-MODIFIED 4 (MUM4);…	G	4,6-dehydratase
Bol 6711.0.1.1	n. s.	n. s.	n. s.	K01809	manA, MPI	mannose-6-phosphate isomerase [EC:5.3.1.8]	10.1.20	cell wall.precursor synthesis.phosphomannose isomerase	(at3g02570 : 162.0) Encodes a protein with phosphomannose isomerase activity.; MATERNAL EFFECT EMBRYO ARREST 31 (MEE31); CONTAINS InterPro DOMAIN/s: Mannose-6-phosphate isomerase (InterPro:IPR016305), Cupin, RmlC-type (InterPro:IPR011051), Mannose-6-phosphate isomerase, type I (InterPro:IPR001250), RmlC-like jelly roll fold (InterPro:IPR014710), Phosphomannose isomerase, type I, conserved site (I…	G	mannose-6-phosphate isomerase
Bol 67312.1.1.1	2,34	3,44	n. s.	K12448	UXE, uxe	UDP-arabinose 4-epimerase [EC:5.1.3.5]	10.1.9	cell wall.precursor synthesis.MUR4	(at1g30620 : 582.0) encodes a type-II membrane protein that catalyzes 4-epimerization of UDP-D-Xylose to UDP-L-Arabinose in vitro, the nucleotide sugar used by glycosyltransferases in the arabinosylation of cell wall polysaccharides and wall-resident proteoglycans.; MURUS 4 (MUR4); FUNCTIONS IN: UDP-arabinose 4-epimerase activity, catalytic activity; INVOLVED IN: plant-type cell wall biogenesis, …	M	RmlD substrate binding domain
Bol 67591.0.2.1	n. s.	n. s.	n. s.	K12450	RHM	UDP-glucose 4,6-dehydratase [EC:4.2.1.76]	10.1.10	cell wall.precursor synthesis.RHM	(at3g14790 : 265.0) rhamnose biosynthesis 3 (RHM3); CONTAINS InterPro DOMAIN/s: NAD-dependent epimerase/dehydratase (InterPro:IPR001509), NAD(P)-binding domain (InterPro:IPR016040), dTDP-4-dehydrorhamnose reductase (InterPro:IPR005913); BEST Arabidopsis thaliana protein match is: NAD-dependent epimerase/dehydratase family protein (TAIR:AT1G53500.1); Has 53605 Blast hits to 53390 proteins in 3033 …	G	4,6-dehydratase
Bol 70963.0.1.1	n. s.	n. s.	n. s.	K12447	USP	UDP-sugar pyrophosphorylase [EC:2.7.7.64]	10.1.1.20	cell wall.precursor synthesis.NDP sugar pyrophosphorylase.multiple NDP-Sugars	(at5g52560 : 723.0) Encodes a protein with UTP:sugar 1-phosphate uridylyltransferase activity, which has been shown to use a wide range of substrates including glucose-1-P, galactose-1-P, xylose-1-P, arabinose-1-P and glucuronate-1-P. The enzyme was shown to require Mg2+ or Mn2+ for activity. Mutations in USP can lead to a complete loss of male fertility.; UDP-sugar pyrophosphorylase (USP); FUNCT…	G	pyrophosphorylase
Bol 70963.1.1.1	n. s.	n. s.	n. s.	K12447	USP	UDP-sugar pyrophosphorylase [EC:2.7.7.64]	10.1.1.20	cell wall.precursor synthesis.NDP sugar pyrophosphorylase.multiple NDP-Sugars	(at5g52560 : 391.0) Encodes a protein with UTP:sugar 1-phosphate uridylyltransferase activity, which has been shown to use a wide range of substrates including glucose-1-P, galactose-1-P, xylose-1-P, arabinose-1-P and glucuronate-1-P. The enzyme was shown to require Mg2+ or Mn2+ for activity. Mutations in USP can lead to a complete loss of male fertility.; UDP-sugar pyrophosphorylase (USP); FUNCT…	G	pyrophosphorylase
Bol 72670.1.1.1	n. s.	n. s.	n. s.	K16190	GLCAK	glucuronokinase [EC:2.7.1.43]	10.1.30.3	cell wall.precursor synthesis.sugar kinases.glucuronic acid kinase	(at5g14470 : 221.0) GHMP kinase family protein; FUNCTIONS IN: kinase activity, phosphotransferase activity, alcohol group as acceptor, galactokinase activity, ATP binding; INVOLVED IN: metabolic process, phosphorylation; LOCATED IN: cytoplasm; EXPRESSED IN: inflorescence meristem, flower, carpel, pollen tube; EXPRESSED DURING: 4 anthesis, petal differentiation and expansion stage; CONTAINS InterP…	G	glucuronokinase activity
Bol 74911.0.4.1	n. s.	n. s.	n. s.	K12450	RHM	UDP-glucose 4,6-dehydratase [EC:4.2.1.76]	10.1.10	cell wall.precursor synthesis.RHM	(at1g53500 : 336.0) encodes a putative NDP-L-rhamnose synthase, an enzyme required for the synthesis of the pectin rhamnogalacturonan I, the major component of Arabidopsis mucilage. Gene is involved in seed coat mucilage cell development. Mutant analyses suggest that MUM4 is required for complete mucilage synthesis, cytoplasmic rearrangement and seed coat development.; MUCILAGE-MODIFIED 4 (MUM4);…	G	4,6-dehydratase
Bol 76489.0.1.1	n. s.	n. s.	n. s.	K01711	gmd, GMDS	GDPmannose 4,6-dehydratase [EC:4.2.1.47]	10.1.7	cell wall.precursor synthesis.GMD	(at5g66280 : 223.0) GDP-D-mannose 4,6-dehydratase; "GDP-D-mannose 4,6-dehydratase 1" (GMD1); FUNCTIONS IN: protein binding, GDP-mannose 4,6-dehydratase activity; INVOLVED IN: cellular metabolic process, GDP-mannose metabolic process, nucleotide-sugar metabolic process, metabolic process; LOCATED IN: intracellular; EXPRESSED IN: inflorescence meristem, root, flower; EXPRESSED DURING: 4 anthesis, p…	G	GDP-Mannose
Bol 7912.0.1.1	n. s.	n. s.	n. s.	K00966	GMPP	mannose-1-phosphate guanylyltransferase [EC:2.7.7.13]	10.1.1.1	cell wall.precursor synthesis.NDP sugar pyrophosphorylase.GDP mannose	(at4g30570 : 231.0) Glucose-1-phosphate adenylyltransferase family protein; FUNCTIONS IN: transferase activity, nucleotidyltransferase activity; INVOLVED IN: biosynthetic process; EXPRESSED IN: 17 plant structures; EXPRESSED DURING: 9 growth stages; CONTAINS InterPro DOMAIN/s: Trimeric LpxA-like (InterPro:IPR011004), Nucleotidyl transferase (InterPro:IPR005835); BEST Arabidopsis thaliana protein …	M	mannose-1-phosphate guanyltransferase
Bol 79163.0.2.1	n. s.	n. s.	n. s.	K12450	RHM	UDP-glucose 4,6-dehydratase [EC:4.2.1.76]	10.1.10	cell wall.precursor synthesis.RHM	(at1g53500 : 451.0) encodes a putative NDP-L-rhamnose synthase, an enzyme required for the synthesis of the pectin rhamnogalacturonan I, the major component of Arabidopsis mucilage. Gene is involved in seed coat mucilage cell development. Mutant analyses suggest that MUM4 is required for complete mucilage synthesis, cytoplasmic rearrangement and seed coat development.; MUCILAGE-MODIFIED 4 (MUM4);…	G	4,6-dehydratase
Bol 81358.0.2.2	n. s.	n. s.	n. s.	K00979	kdsB	3-deoxy-manno-octulosonate cytidylyltransferase (CMP-KDO synthetase) [EC:2.7.7.38]	10.1.12.4	cell wall.precursor synthesis.KDO pathway.CMP-KDO Synthetase	(at1g53000 : 197.0) Encodes a putative CMP-KDO (3-deoxy-D-manno-octulosonate) synthetase.; KDSB; FUNCTIONS IN: 3-deoxy-manno-octulosonate cytidylyltransferase activity, nucleotidyltransferase activity; INVOLVED IN: lipopolysaccharide biosynthetic process; LOCATED IN: mitochondrion; EXPRESSED IN: 26 plant structures; EXPRESSED DURING: 13 growth stages; CONTAINS InterPro DOMAIN/s: 3-deoxy-D-manno-o…	G	3-deoxy-manno-octulosonate
Bol 83920.0.1.1	n. s.	n. s.	n. s.	K12448	UXE, uxe	UDP-arabinose 4-epimerase [EC:5.1.3.5]	10.1.9	cell wall.precursor synthesis.MUR4	(at4g20460 : 829.0) NAD(P)-binding Rossmann-fold superfamily protein; FUNCTIONS IN: coenzyme binding, UDP-glucose 4-epimerase activity, binding, catalytic activity; INVOLVED IN: galactose metabolic process, cellular metabolic process, nucleotide-sugar metabolic process, metabolic process; EXPRESSED IN: 18 plant structures; EXPRESSED DURING: 9 growth stages; CONTAINS InterPro DOMAIN/s: NAD-depende…	M	RmlD substrate binding domain
Bol 83920.0.1.2	4,83	n. s.	n. s.	K12448	UXE, uxe	UDP-arabinose 4-epimerase [EC:5.1.3.5]	10.1.9	cell wall.precursor synthesis.MUR4	(at4g20460 : 815.0) NAD(P)-binding Rossmann-fold superfamily protein; FUNCTIONS IN: coenzyme binding, UDP-glucose 4-epimerase activity, binding, catalytic activity; INVOLVED IN: galactose metabolic process, cellular metabolic process, nucleotide-sugar metabolic process, metabolic process; EXPRESSED IN: 18 plant structures; EXPRESSED DURING: 9 growth stages; CONTAINS InterPro DOMAIN/s: NAD-depende…	M	RmlD substrate binding domain
Bol 85829.0.1.1	n. s.	n. s.	n. s.	K00966	GMPP	mannose-1-phosphate guanylyltransferase [EC:2.7.7.13]	10.1.1.1	cell wall.precursor synthesis.NDP sugar pyrophosphorylase.GDP mannose	(at2g39770 : 446.0) Encodes a GDP-mannose pyrophosphorylase/ mannose-1-pyrophosphatase. This enzyme provides GDP-mannose, which is used for cell wall carbohydrate biosynthesis and protein glycosylation as well as for ascorbate (vitamin C) biosynthesis. Mutations in this gene confer hypersensitivity to NH4+.; CYTOKINESIS DEFECTIVE 1 (CYT1); CONTAINS InterPro DOMAIN/s: Trimeric LpxA-like (InterPro:…	M	mannose-1-phosphate guanyltransferase
Bol 85838.0.1.1	n. s.	n. s.	n. s.	K08678	UXS1, uxs	UDP-glucuronate decarboxylase [EC:4.1.1.35]	10.1.5	cell wall.precursor synthesis.UXS	(at2g28760 : 650.0) UDP-XYL synthase 6 (UXS6); FUNCTIONS IN: coenzyme binding, binding, catalytic activity; INVOLVED IN: cellular metabolic process, nucleotide-sugar metabolic process, metabolic process; LOCATED IN: plasma membrane; EXPRESSED IN: 24 plant structures; EXPRESSED DURING: 13 growth stages; CONTAINS InterPro DOMAIN/s: NAD-dependent epimerase/dehydratase (InterPro:IPR001509), NAD(P)-bi…	G	udp-glucuronic acid decarboxylase
Bol 86528.1.1.1	n. s.	n. s.	n. s.	K00012	UGDH, ugd	UDPglucose 6-dehydrogenase [EC:1.1.1.22]	10.1.4	cell wall.precursor synthesis.UDP-Glc dehydrogenase (UGD)	(at5g15490 : 343.0) UDP-glucose 6-dehydrogenase family protein; FUNCTIONS IN: in 7 functions; INVOLVED IN: oxidation reduction, metabolic process; LOCATED IN: cytosol, cell wall, nucleus; EXPRESSED IN: 24 plant structures; EXPRESSED DURING: 13 growth stages; CONTAINS InterPro DOMAIN/s: UDP-glucose/GDP-mannose dehydrogenase, N-terminal (InterPro:IPR001732), 6-phosphogluconate dehydrogenase, C-term…	G	Udp-glucose 6-dehydrogenase
Bol 86528.1.1.2	n. s.	n. s.	n. s.	K00012	UGDH, ugd	UDPglucose 6-dehydrogenase [EC:1.1.1.22]	10.1.4	cell wall.precursor synthesis.UDP-Glc dehydrogenase (UGD)	(at5g15490 : 344.0) UDP-glucose 6-dehydrogenase family protein; FUNCTIONS IN: in 7 functions; INVOLVED IN: oxidation reduction, metabolic process; LOCATED IN: cytosol, cell wall, nucleus; EXPRESSED IN: 24 plant structures; EXPRESSED DURING: 13 growth stages; CONTAINS InterPro DOMAIN/s: UDP-glucose/GDP-mannose dehydrogenase, N-terminal (InterPro:IPR001732), 6-phosphogluconate dehydrogenase, C-term…	G	Udp-glucose 6-dehydrogenase
Bol 88844.1.1.1	2,07	2,53	n. s.	K00012	UGDH, ugd	UDPglucose 6-dehydrogenase [EC:1.1.1.22]	10.1.4	cell wall.precursor synthesis.UDP-Glc dehydrogenase (UGD)	(at5g15490 : 914.0) UDP-glucose 6-dehydrogenase family protein; FUNCTIONS IN: in 7 functions; INVOLVED IN: oxidation reduction, metabolic process; LOCATED IN: cytosol, cell wall, nucleus; EXPRESSED IN: 24 plant structures; EXPRESSED DURING: 13 growth stages; CONTAINS InterPro DOMAIN/s: UDP-glucose/GDP-mannose dehydrogenase, N-terminal (InterPro:IPR001732), 6-phosphogluconate dehydrogenase, C-term…	G	Udp-glucose 6-dehydrogenase
Bol 89005.0.2.2	n. s.	n. s.	n. s.	K01809	manA, MPI	mannose-6-phosphate isomerase [EC:5.3.1.8]	10.1.20	cell wall.precursor synthesis.phosphomannose isomerase	(at3g02570 : 756.0) Encodes a protein with phosphomannose isomerase activity.; MATERNAL EFFECT EMBRYO ARREST 31 (MEE31); CONTAINS InterPro DOMAIN/s: Mannose-6-phosphate isomerase (InterPro:IPR016305), Cupin, RmlC-type (InterPro:IPR011051), Mannose-6-phosphate isomerase, type I (InterPro:IPR001250), RmlC-like jelly roll fold (InterPro:IPR014710), Phosphomannose isomerase, type I, conserved site (I…	G	mannose-6-phosphate isomerase
Bol 89005.0.2.4	2,65	3,69	n. s.	K01809	manA, MPI	mannose-6-phosphate isomerase [EC:5.3.1.8]	10.1.20	cell wall.precursor synthesis.phosphomannose isomerase	(at3g02570 : 583.0) Encodes a protein with phosphomannose isomerase activity.; MATERNAL EFFECT EMBRYO ARREST 31 (MEE31); CONTAINS InterPro DOMAIN/s: Mannose-6-phosphate isomerase (InterPro:IPR016305), Cupin, RmlC-type (InterPro:IPR011051), Mannose-6-phosphate isomerase, type I (InterPro:IPR001250), RmlC-like jelly roll fold (InterPro:IPR014710), Phosphomannose isomerase, type I, conserved site (I…	G	mannose-6-phosphate isomerase
Bol 89235.0.1.1	n. s.	n. s.	n. s.	K12448	UXE, uxe	UDP-arabinose 4-epimerase [EC:5.1.3.5]	10.1.9	cell wall.precursor synthesis.MUR4	(at1g30620 : 174.0) encodes a type-II membrane protein that catalyzes 4-epimerization of UDP-D-Xylose to UDP-L-Arabinose in vitro, the nucleotide sugar used by glycosyltransferases in the arabinosylation of cell wall polysaccharides and wall-resident proteoglycans.; MURUS 4 (MUR4); FUNCTIONS IN: UDP-arabinose 4-epimerase activity, catalytic activity; INVOLVED IN: plant-type cell wall biogenesis, …	M	RmlD substrate binding domain
Bol 89735.0.2.1	n. s.	n. s.	n. s.	K01784	galE, GALE	UDP-glucose 4-epimerase [EC:5.1.3.2]	10.1.2	cell wall.precursor synthesis.UGE	(at4g10960 : 226.0) Encodes a protein with UDP-D-glucose 4-epimerase activity.; UDP-D-glucose/UDP-D-galactose 4-epimerase 5 (UGE5); FUNCTIONS IN: UDP-glucose 4-epimerase activity, protein dimerization activity; INVOLVED IN: response to stress; LOCATED IN: endomembrane system; EXPRESSED IN: male gametophyte, root, guard cell, leaf, pollen tube; EXPRESSED DURING: L mature pollen stage, M germinated…	M	UDP-galactose-4-epimerase
Bol 90444.0.1.3	n. s.	n. s.	n. s.	K02377	TSTA3, fcl	GDP-L-fucose synthase [EC:1.1.1.271]	10.1.8	cell wall.precursor synthesis.GER	(at1g17890 : 204.0) GER2; FUNCTIONS IN: coenzyme binding, binding, catalytic activity; INVOLVED IN: GDP-L-fucose biosynthetic process, cellular metabolic process, metabolic process; LOCATED IN: cellular_component unknown; EXPRESSED IN: 23 plant structures; EXPRESSED DURING: 13 growth stages; CONTAINS InterPro DOMAIN/s: NAD-dependent epimerase/dehydratase (InterPro:IPR001509), NAD(P)-binding domai…	G	Tissue specific transplantation antigen P35B
Bol 90444.0.1.4	n. s.	n. s.	n. s.	K02377	TSTA3, fcl	GDP-L-fucose synthase [EC:1.1.1.271]	10.1.8	cell wall.precursor synthesis.GER	(at1g17890 : 204.0) GER2; FUNCTIONS IN: coenzyme binding, binding, catalytic activity; INVOLVED IN: GDP-L-fucose biosynthetic process, cellular metabolic process, metabolic process; LOCATED IN: cellular_component unknown; EXPRESSED IN: 23 plant structures; EXPRESSED DURING: 13 growth stages; CONTAINS InterPro DOMAIN/s: NAD-dependent epimerase/dehydratase (InterPro:IPR001509), NAD(P)-binding domai…	G	Tissue specific transplantation antigen P35B
Bol 90444.0.1.5	n. s.	n. s.	n. s.	K02377	TSTA3, fcl	GDP-L-fucose synthase [EC:1.1.1.271]	10.1.8	cell wall.precursor synthesis.GER	(at1g17890 : 204.0) GER2; FUNCTIONS IN: coenzyme binding, binding, catalytic activity; INVOLVED IN: GDP-L-fucose biosynthetic process, cellular metabolic process, metabolic process; LOCATED IN: cellular_component unknown; EXPRESSED IN: 23 plant structures; EXPRESSED DURING: 13 growth stages; CONTAINS InterPro DOMAIN/s: NAD-dependent epimerase/dehydratase (InterPro:IPR001509), NAD(P)-binding domai…	G	Tissue specific transplantation antigen P35B
Bol 90873.2.1.1	n. s.	n. s.	n. s.	K01627	kdsA	2-dehydro-3-deoxyphosphooctonate aldolase (KDO 8-P synthase) [EC:2.5.1.55]	10.1.12.2	cell wall.precursor synthesis.KDO pathway.KDO-8-Phosphate Synthase	(at1g79500 : 305.0) Encodes a protein with 3-deoxy-8-phosphooctulonate synthase (KDOP synthase) activity which is involved in the biosynthesis of KDO, a component of cell wall rhamnogalacturonan II.; AtkdsA1; FUNCTIONS IN: 3-deoxy-8-phosphooctulonate synthase activity; INVOLVED IN: metabolic process, rhamnogalacturonan II biosynthetic process; LOCATED IN: cytoplasm; EXPRESSED IN: 22 plant structu…	H	2-dehydro-3-deoxyphosphooctonate
Bol 91117.2.1.1	3,55	n. s.	n. s.	K00972	UAP1	UDP-N-acetylglucosamine/UDP-N-acetylgalactosamine diphosphorylase [EC:2.7.7.23 2.7.7.83]	10.1	cell wall.precursor synthesis	(at2g35020 : 605.0) Encodes a protein that functions as an N-acetylglucosamine-1-phosphate uridylyltransferase that catalyzes the formation of UDP-N-acetylglucosamine (UDP-GlcNAc). This is an essential precursor for glycolipid and glycoprotein synthesis and is also used for regulatory protein modification in signaling pathways. The enzyme can also catalyze the reverse reaction using both UDP-GlcN…	G	pyrophosphorylase
Bol 91117.2.1.2	n. s.	n. s.	n. s.	K00972	UAP1	UDP-N-acetylglucosamine/UDP-N-acetylgalactosamine diphosphorylase [EC:2.7.7.23 2.7.7.83]	10.1	cell wall.precursor synthesis	(at1g31070 : 672.0) Encodes a protein that functions as an N-acetylglucosamine-1-phosphate uridylyltransferase that catalyzes the formation of UDP-N-acetylglucosamine (UDP-GlcNAc). This is an essential precursor for glycolipid and glycoprotein synthesis and is also used for regulatory protein modification in signaling pathways. The enzyme can also catalyze the reverse reaction using both UDP-GlcN…	G	pyrophosphorylase
Bol 91190.0.1.3	n. s.	n. s.	n. s.	K08679	E5.1.3.6	UDP-glucuronate 4-epimerase [EC:5.1.3.6]	10.1.6	cell wall.precursor synthesis.GAE	(at4g12250 : 718.0) UDP-D-glucuronate 4-epimerase; UDP-D-glucuronate 4-epimerase 5 (GAE5); FUNCTIONS IN: UDP-glucuronate 4-epimerase activity, catalytic activity; INVOLVED IN: cellular metabolic process, carbohydrate metabolic process, nucleotide-sugar metabolic process, metabolic process; LOCATED IN: cellular_component unknown; EXPRESSED IN: 22 plant structures; EXPRESSED DURING: 11 growth stage…	G	UDP-glucuronate 4-epimerase
Bol 91284.1.1.1	n. s.	n. s.	n. s.	K12448	UXE, uxe	UDP-arabinose 4-epimerase [EC:5.1.3.5]	10.1.9	cell wall.precursor synthesis.MUR4	(at5g44480 : 325.0) mutant has Altered lateral root; UDP Glucose Epimerase; DEFECTIVE UGE IN ROOT (DUR); FUNCTIONS IN: coenzyme binding, UDP-glucose 4-epimerase activity, binding, catalytic activity; INVOLVED IN: galactose metabolic process, cellular metabolic process, nucleotide-sugar metabolic process, metabolic process; EXPRESSED IN: 14 plant structures; EXPRESSED DURING: 4 anthesis, C globula…	G	RmlD substrate binding domain
Bol 91284.2.1.1	n. s.	n. s.	n. s.	K12448	UXE, uxe	UDP-arabinose 4-epimerase [EC:5.1.3.5]	10.1.9	cell wall.precursor synthesis.MUR4	(at5g44480 : 385.0) mutant has Altered lateral root; UDP Glucose Epimerase; DEFECTIVE UGE IN ROOT (DUR); FUNCTIONS IN: coenzyme binding, UDP-glucose 4-epimerase activity, binding, catalytic activity; INVOLVED IN: galactose metabolic process, cellular metabolic process, nucleotide-sugar metabolic process, metabolic process; EXPRESSED IN: 14 plant structures; EXPRESSED DURING: 4 anthesis, C globula…	G	RmlD substrate binding domain
Bol 91404.2.1.1	n. s.	n. s.	n. s.	K01784	galE, GALE	UDP-glucose 4-epimerase [EC:5.1.3.2]	10.1.2	cell wall.precursor synthesis.UGE	(at1g12780 : 713.0) Encodes a UDP-glucose epimerase that catalyzes the interconversion of the sugar nucleotides UDP-glucose UDP-galactose via a UDP-4-keto-hexose intermediate. Responsive to stress.; UDP-D-glucose/UDP-D-galactose 4-epimerase 1 (UGE1); FUNCTIONS IN: UDP-glucose 4-epimerase activity, protein dimerization activity; INVOLVED IN: response to stress, galactose biosynthetic process; LOCA…	M	udp-glucose 4-epimerase
Bol 91404.2.1.2	n. s.	n. s.	n. s.	K01784	galE, GALE	UDP-glucose 4-epimerase [EC:5.1.3.2]	10.1.2	cell wall.precursor synthesis.UGE	(at1g12780 : 489.0) Encodes a UDP-glucose epimerase that catalyzes the interconversion of the sugar nucleotides UDP-glucose UDP-galactose via a UDP-4-keto-hexose intermediate. Responsive to stress.; UDP-D-glucose/UDP-D-galactose 4-epimerase 1 (UGE1); FUNCTIONS IN: UDP-glucose 4-epimerase activity, protein dimerization activity; INVOLVED IN: response to stress, galactose biosynthetic process; LOCA…	M	udp-glucose 4-epimerase
Bol 91404.2.1.3	n. s.	n. s.	n. s.	K01784	galE, GALE	UDP-glucose 4-epimerase [EC:5.1.3.2]	10.1.2	cell wall.precursor synthesis.UGE	(at1g12780 : 481.0) Encodes a UDP-glucose epimerase that catalyzes the interconversion of the sugar nucleotides UDP-glucose UDP-galactose via a UDP-4-keto-hexose intermediate. Responsive to stress.; UDP-D-glucose/UDP-D-galactose 4-epimerase 1 (UGE1); FUNCTIONS IN: UDP-glucose 4-epimerase activity, protein dimerization activity; INVOLVED IN: response to stress, galactose biosynthetic process; LOCA…	M	udp-glucose 4-epimerase
Bol 91602.0.1.1	n. s.	n. s.	n. s.	K05305	FUK	fucokinase [EC:2.7.1.52]	10.1.1.2	cell wall.precursor synthesis.NDP sugar pyrophosphorylase.GDP fucose and fucokinase	(at1g01220 : 222.0) Encodes a bifunctional enzyme that has both L-fucokinase and GDP-L-fucose pyrophosphorylase activities. It catalyzes the two steps of the L-fucose salvage pathway for the generation of activated GDP-L-fucose. This pathway seems to be of minor importance for cell wall polysaccharide biosynthesis compared to the de novo GDP-L-fucose biosynthesis pathway in Arabidopsis.; L-fucoki…	G	fucokinase
Bol 92022.0.1.1	n. s.	n. s.	n. s.	K00979	kdsB	3-deoxy-manno-octulosonate cytidylyltransferase (CMP-KDO synthetase) [EC:2.7.7.38]	10.1.12.4	cell wall.precursor synthesis.KDO pathway.CMP-KDO Synthetase	(at1g53000 : 520.0) Encodes a putative CMP-KDO (3-deoxy-D-manno-octulosonate) synthetase.; KDSB; FUNCTIONS IN: 3-deoxy-manno-octulosonate cytidylyltransferase activity, nucleotidyltransferase activity; INVOLVED IN: lipopolysaccharide biosynthetic process; LOCATED IN: mitochondrion; EXPRESSED IN: 26 plant structures; EXPRESSED DURING: 13 growth stages; CONTAINS InterPro DOMAIN/s: 3-deoxy-D-manno-o…	G	3-deoxy-manno-octulosonate
Bol 92022.0.1.2	n. s.	n. s.	n. s.	K00979	kdsB	3-deoxy-manno-octulosonate cytidylyltransferase (CMP-KDO synthetase) [EC:2.7.7.38]	10.1.12.4	cell wall.precursor synthesis.KDO pathway.CMP-KDO Synthetase	(at1g53000 : 511.0) Encodes a putative CMP-KDO (3-deoxy-D-manno-octulosonate) synthetase.; KDSB; FUNCTIONS IN: 3-deoxy-manno-octulosonate cytidylyltransferase activity, nucleotidyltransferase activity; INVOLVED IN: lipopolysaccharide biosynthetic process; LOCATED IN: mitochondrion; EXPRESSED IN: 26 plant structures; EXPRESSED DURING: 13 growth stages; CONTAINS InterPro DOMAIN/s: 3-deoxy-D-manno-o…	G	3-deoxy-manno-octulosonate
Bol 92520.0.3.1	n. s.	n. s.	n. s.	K00966	GMPP	mannose-1-phosphate guanylyltransferase [EC:2.7.7.13]	10.1.1.1	cell wall.precursor synthesis.NDP sugar pyrophosphorylase.GDP mannose	(at2g39770 : 701.0) Encodes a GDP-mannose pyrophosphorylase/ mannose-1-pyrophosphatase. This enzyme provides GDP-mannose, which is used for cell wall carbohydrate biosynthesis and protein glycosylation as well as for ascorbate (vitamin C) biosynthesis. Mutations in this gene confer hypersensitivity to NH4+.; CYTOKINESIS DEFECTIVE 1 (CYT1); CONTAINS InterPro DOMAIN/s: Trimeric LpxA-like (InterPro:…	M	mannose-1-phosphate guanyltransferase
Bol 92520.0.3.2	n. s.	n. s.	n. s.	K00966	GMPP	mannose-1-phosphate guanylyltransferase [EC:2.7.7.13]	10.1.1.1	cell wall.precursor synthesis.NDP sugar pyrophosphorylase.GDP mannose	(at2g39770 : 703.0) Encodes a GDP-mannose pyrophosphorylase/ mannose-1-pyrophosphatase. This enzyme provides GDP-mannose, which is used for cell wall carbohydrate biosynthesis and protein glycosylation as well as for ascorbate (vitamin C) biosynthesis. Mutations in this gene confer hypersensitivity to NH4+.; CYTOKINESIS DEFECTIVE 1 (CYT1); CONTAINS InterPro DOMAIN/s: Trimeric LpxA-like (InterPro:…	M	mannose-1-phosphate guanyltransferase
Bol 92520.0.4.1	n. s.	n. s.	n. s.	K00966	GMPP	mannose-1-phosphate guanylyltransferase [EC:2.7.7.13]	10.1.1.1	cell wall.precursor synthesis.NDP sugar pyrophosphorylase.GDP mannose	(at2g39770 : 329.0) Encodes a GDP-mannose pyrophosphorylase/ mannose-1-pyrophosphatase. This enzyme provides GDP-mannose, which is used for cell wall carbohydrate biosynthesis and protein glycosylation as well as for ascorbate (vitamin C) biosynthesis. Mutations in this gene confer hypersensitivity to NH4+.; CYTOKINESIS DEFECTIVE 1 (CYT1); CONTAINS InterPro DOMAIN/s: Trimeric LpxA-like (InterPro:…	M	mannose-1-phosphate guanyltransferase
Bol 92858.0.2.2	n. s.	n. s.	n. s.	K00972	UAP1	UDP-N-acetylglucosamine/UDP-N-acetylgalactosamine diphosphorylase [EC:2.7.7.23 2.7.7.83]	10.1	cell wall.precursor synthesis	(at1g31070 : 422.0) Encodes a protein that functions as an N-acetylglucosamine-1-phosphate uridylyltransferase that catalyzes the formation of UDP-N-acetylglucosamine (UDP-GlcNAc). This is an essential precursor for glycolipid and glycoprotein synthesis and is also used for regulatory protein modification in signaling pathways. The enzyme can also catalyze the reverse reaction using both UDP-GlcN…	G	pyrophosphorylase
Bol 93481.0.1.1	n. s.	n. s.	n. s.	K08679	E5.1.3.6	UDP-glucuronate 4-epimerase [EC:5.1.3.6]	10.1.6	cell wall.precursor synthesis.GAE	(at4g30440 : 267.0) UDP-D-glucuronate 4-epimerase; UDP-D-glucuronate 4-epimerase 1 (GAE1); FUNCTIONS IN: UDP-glucuronate 4-epimerase activity, catalytic activity; INVOLVED IN: cellular metabolic process, carbohydrate metabolic process, nucleotide-sugar metabolic process, metabolic process; LOCATED IN: cellular_component unknown; EXPRESSED IN: 24 plant structures; EXPRESSED DURING: 15 growth stage…	G	UDP-glucuronate 4-epimerase
Bol 93481.0.1.2	n. s.	n. s.	n. s.	K08679	E5.1.3.6	UDP-glucuronate 4-epimerase [EC:5.1.3.6]	10.1.6	cell wall.precursor synthesis.GAE	(at4g30440 : 266.0) UDP-D-glucuronate 4-epimerase; UDP-D-glucuronate 4-epimerase 1 (GAE1); FUNCTIONS IN: UDP-glucuronate 4-epimerase activity, catalytic activity; INVOLVED IN: cellular metabolic process, carbohydrate metabolic process, nucleotide-sugar metabolic process, metabolic process; LOCATED IN: cellular_component unknown; EXPRESSED IN: 24 plant structures; EXPRESSED DURING: 15 growth stage…	G	UDP-glucuronate 4-epimerase
Bol 94527.0.1.1	n. s.	n. s.	n. s.	K17497	PMM	phosphomannomutase [EC:5.4.2.8]	10.1.21	cell wall.precursor synthesis.phosphomannomutase	(at2g45790 : 143.0) encodes a phosphomannomutase, involved in ascorbate biosynthesis; phosphomannomutase (PMM); FUNCTIONS IN: protein binding, phosphomannomutase activity; INVOLVED IN: L-ascorbic acid biosynthetic process, response to salt stress, mannose biosynthetic process; LOCATED IN: cytoplasm; EXPRESSED IN: 24 plant structures; EXPRESSED DURING: 13 growth stages; CONTAINS InterPro DOMAIN/s:…	G	phosphomannomutase
Bol 94527.0.2.1	n. s.	n. s.	n. s.	K17497	PMM	phosphomannomutase [EC:5.4.2.8]	10.1.21	cell wall.precursor synthesis.phosphomannomutase	(at2g45790 : 143.0) encodes a phosphomannomutase, involved in ascorbate biosynthesis; phosphomannomutase (PMM); FUNCTIONS IN: protein binding, phosphomannomutase activity; INVOLVED IN: L-ascorbic acid biosynthetic process, response to salt stress, mannose biosynthetic process; LOCATED IN: cytoplasm; EXPRESSED IN: 24 plant structures; EXPRESSED DURING: 13 growth stages; CONTAINS InterPro DOMAIN/s:…	G	phosphomannomutase
Bol 94527.1.1.1	n. s.	n. s.	n. s.	K17497	PMM	phosphomannomutase [EC:5.4.2.8]	10.1.21	cell wall.precursor synthesis.phosphomannomutase	(at2g45790 : 366.0) encodes a phosphomannomutase, involved in ascorbate biosynthesis; phosphomannomutase (PMM); FUNCTIONS IN: protein binding, phosphomannomutase activity; INVOLVED IN: L-ascorbic acid biosynthetic process, response to salt stress, mannose biosynthetic process; LOCATED IN: cytoplasm; EXPRESSED IN: 24 plant structures; EXPRESSED DURING: 13 growth stages; CONTAINS InterPro DOMAIN/s:…	G	phosphomannomutase
Bol 94527.1.1.2	n. s.	n. s.	n. s.	K17497	PMM	phosphomannomutase [EC:5.4.2.8]	10.1.21	cell wall.precursor synthesis.phosphomannomutase	(at2g45790 : 366.0) encodes a phosphomannomutase, involved in ascorbate biosynthesis; phosphomannomutase (PMM); FUNCTIONS IN: protein binding, phosphomannomutase activity; INVOLVED IN: L-ascorbic acid biosynthetic process, response to salt stress, mannose biosynthetic process; LOCATED IN: cytoplasm; EXPRESSED IN: 24 plant structures; EXPRESSED DURING: 13 growth stages; CONTAINS InterPro DOMAIN/s:…	G	phosphomannomutase
Bol 94901.0.1.1	n. s.	n. s.	n. s.	K00012	UGDH, ugd	UDPglucose 6-dehydrogenase [EC:1.1.1.22]	10.1.4	cell wall.precursor synthesis.UDP-Glc dehydrogenase (UGD)	(at5g39320 : 705.0) UDP-glucose 6-dehydrogenase family protein; FUNCTIONS IN: in 6 functions; INVOLVED IN: oxidation reduction, metabolic process; LOCATED IN: cytosol, nucleus; EXPRESSED IN: 24 plant structures; EXPRESSED DURING: 15 growth stages; CONTAINS InterPro DOMAIN/s: UDP-glucose/GDP-mannose dehydrogenase, N-terminal (InterPro:IPR001732), 6-phosphogluconate dehydrogenase, C-terminal-like (…	G	Udp-glucose 6-dehydrogenase
Bol 94901.0.1.2	n. s.	n. s.	n. s.	K00012	UGDH, ugd	UDPglucose 6-dehydrogenase [EC:1.1.1.22]	10.1.4	cell wall.precursor synthesis.UDP-Glc dehydrogenase (UGD)	(at5g39320 : 711.0) UDP-glucose 6-dehydrogenase family protein; FUNCTIONS IN: in 6 functions; INVOLVED IN: oxidation reduction, metabolic process; LOCATED IN: cytosol, nucleus; EXPRESSED IN: 24 plant structures; EXPRESSED DURING: 15 growth stages; CONTAINS InterPro DOMAIN/s: UDP-glucose/GDP-mannose dehydrogenase, N-terminal (InterPro:IPR001732), 6-phosphogluconate dehydrogenase, C-terminal-like (…	G	Udp-glucose 6-dehydrogenase
Bol 95116.1.1.1	n. s.	n. s.	n. s.	K18677	GALAK	galacturonokinase [EC:2.7.1.44]	10.1.30.1	cell wall.precursor synthesis.sugar kinases.galacturonic acid kinase	(at3g10700 : 602.0) Encodes a GHMP kinase family protein that acts as a galacturonic acid-1-phosphate kinase that catalyzes the production of galacturonic acid-1-phosphate. This is a precursor of the important cell wall building block UDP-galacturonic acid. Based on gene trap line GT8007, the gene appears to be expressed in a petal and stamen-specific manner, between flower stages 8 to 11, howeve…	G	Galactokinase
Bol 95302.0.2.2	n. s.	n. s.	n. s.	K12450	RHM	UDP-glucose 4,6-dehydratase [EC:4.2.1.76]	10.1.10	cell wall.precursor synthesis.RHM	(at1g53500 : 764.0) encodes a putative NDP-L-rhamnose synthase, an enzyme required for the synthesis of the pectin rhamnogalacturonan I, the major component of Arabidopsis mucilage. Gene is involved in seed coat mucilage cell development. Mutant analyses suggest that MUM4 is required for complete mucilage synthesis, cytoplasmic rearrangement and seed coat development.; MUCILAGE-MODIFIED 4 (MUM4);…	G	4,6-dehydratase
Bol 95355.1.1.1	n. s.	2,34	n. s.	K12451	UER1	3,5-epimerase/4-reductase [EC:5.1.3.- 1.1.1.-]	10.1.10	cell wall.precursor synthesis.RHM	(at1g63000 : 326.0) nucleotide-rhamnose synthase/epimerase-reductase (NRS/ER); FUNCTIONS IN: UDP-4-keto-rhamnose-4-keto-reductase activity, dTDP-4-dehydrorhamnose reductase activity, UDP-4-keto-6-deoxy-glucose-3,5-epimerase activity, dTDP-4-dehydrorhamnose 3,5-epimerase activity; INVOLVED IN: dTDP-rhamnose biosynthetic process, UDP-rhamnose biosynthetic process; LOCATED IN: soluble fraction, plas…	G	4,6-dehydratase
Bol 95355.1.3.1	n. s.	n. s.	n. s.	K12450	RHM	UDP-glucose 4,6-dehydratase [EC:4.2.1.76]	10.1.10	cell wall.precursor synthesis.RHM	(at1g78570 : 659.0) Encodes a UDP-L-Rhamnose synthase involved in the biosynthesis of rhamnose, a major monosaccharide component of pectin. Catalyzes the conversion of UDP-D-Glc to UDP-L-Rha. The dehydrogenase domain of RHM1 was shown to catalyze the conversion of UDP-D-Glc to the reaction intermediate UDP-4-keto-6-deoxy-D-Glc using recombinant protein assay but the activity of the full-length pr…	G	4,6-dehydratase
Bol 95355.1.4.1	n. s.	n. s.	n. s.	K12450	RHM	UDP-glucose 4,6-dehydratase [EC:4.2.1.76]	10.1.10	cell wall.precursor synthesis.RHM	(at1g78570 : 676.0) Encodes a UDP-L-Rhamnose synthase involved in the biosynthesis of rhamnose, a major monosaccharide component of pectin. Catalyzes the conversion of UDP-D-Glc to UDP-L-Rha. The dehydrogenase domain of RHM1 was shown to catalyze the conversion of UDP-D-Glc to the reaction intermediate UDP-4-keto-6-deoxy-D-Glc using recombinant protein assay but the activity of the full-length pr…	G	4,6-dehydratase
Bol 95355.1.4.2	n. s.	n. s.	n. s.	K12450	RHM	UDP-glucose 4,6-dehydratase [EC:4.2.1.76]	10.1.10	cell wall.precursor synthesis.RHM	(at1g78570 : 318.0) Encodes a UDP-L-Rhamnose synthase involved in the biosynthesis of rhamnose, a major monosaccharide component of pectin. Catalyzes the conversion of UDP-D-Glc to UDP-L-Rha. The dehydrogenase domain of RHM1 was shown to catalyze the conversion of UDP-D-Glc to the reaction intermediate UDP-4-keto-6-deoxy-D-Glc using recombinant protein assay but the activity of the full-length pr…	G	4,6-dehydratase
Bol 95355.1.5.1	n. s.	n. s.	n. s.	K12451	UER1	3,5-epimerase/4-reductase [EC:5.1.3.- 1.1.1.-]	10.1.10	cell wall.precursor synthesis.RHM	(at1g63000 : 237.0) nucleotide-rhamnose synthase/epimerase-reductase (NRS/ER); FUNCTIONS IN: UDP-4-keto-rhamnose-4-keto-reductase activity, dTDP-4-dehydrorhamnose reductase activity, UDP-4-keto-6-deoxy-glucose-3,5-epimerase activity, dTDP-4-dehydrorhamnose 3,5-epimerase activity; INVOLVED IN: dTDP-rhamnose biosynthetic process, UDP-rhamnose biosynthetic process; LOCATED IN: soluble fraction, plas…	G	4,6-dehydratase
Bol 95355.2.2.1	n. s.	n. s.	n. s.	K12451	UER1	3,5-epimerase/4-reductase [EC:5.1.3.- 1.1.1.-]	10.1.11	cell wall.precursor synthesis.UER	(at1g63000 : 241.0) nucleotide-rhamnose synthase/epimerase-reductase (NRS/ER); FUNCTIONS IN: UDP-4-keto-rhamnose-4-keto-reductase activity, dTDP-4-dehydrorhamnose reductase activity, UDP-4-keto-6-deoxy-glucose-3,5-epimerase activity, dTDP-4-dehydrorhamnose 3,5-epimerase activity; INVOLVED IN: dTDP-rhamnose biosynthetic process, UDP-rhamnose biosynthetic process; LOCATED IN: soluble fraction, plas…	G	4,6-dehydratase
Bol 95355.2.3.1	n. s.	n. s.	n. s.	K12451	UER1	3,5-epimerase/4-reductase [EC:5.1.3.- 1.1.1.-]	10.1.11	cell wall.precursor synthesis.UER	(at1g63000 : 585.0) nucleotide-rhamnose synthase/epimerase-reductase (NRS/ER); FUNCTIONS IN: UDP-4-keto-rhamnose-4-keto-reductase activity, dTDP-4-dehydrorhamnose reductase activity, UDP-4-keto-6-deoxy-glucose-3,5-epimerase activity, dTDP-4-dehydrorhamnose 3,5-epimerase activity; INVOLVED IN: dTDP-rhamnose biosynthetic process, UDP-rhamnose biosynthetic process; LOCATED IN: soluble fraction, plas…	G	4,6-dehydratase
Bol 95355.3.3.1	n. s.	n. s.	n. s.	K12450	RHM	UDP-glucose 4,6-dehydratase [EC:4.2.1.76]	10.1.10	cell wall.precursor synthesis.RHM	(at3g14790 : 1268.0) rhamnose biosynthesis 3 (RHM3); CONTAINS InterPro DOMAIN/s: NAD-dependent epimerase/dehydratase (InterPro:IPR001509), NAD(P)-binding domain (InterPro:IPR016040), dTDP-4-dehydrorhamnose reductase (InterPro:IPR005913); BEST Arabidopsis thaliana protein match is: NAD-dependent epimerase/dehydratase family protein (TAIR:AT1G53500.1); Has 53605 Blast hits to 53390 proteins in 3033…	G	4,6-dehydratase
Bol 95355.3.3.2	n. s.	n. s.	n. s.	K12450	RHM	UDP-glucose 4,6-dehydratase [EC:4.2.1.76]	10.1.10	cell wall.precursor synthesis.RHM	(at1g78570 : 608.0) Encodes a UDP-L-Rhamnose synthase involved in the biosynthesis of rhamnose, a major monosaccharide component of pectin. Catalyzes the conversion of UDP-D-Glc to UDP-L-Rha. The dehydrogenase domain of RHM1 was shown to catalyze the conversion of UDP-D-Glc to the reaction intermediate UDP-4-keto-6-deoxy-D-Glc using recombinant protein assay but the activity of the full-length pr…	G	4,6-dehydratase
Bol 95355.3.3.3	n. s.	n. s.	n. s.	K12450	RHM	UDP-glucose 4,6-dehydratase [EC:4.2.1.76]	10.1.10	cell wall.precursor synthesis.RHM	(at1g78570 : 643.0) Encodes a UDP-L-Rhamnose synthase involved in the biosynthesis of rhamnose, a major monosaccharide component of pectin. Catalyzes the conversion of UDP-D-Glc to UDP-L-Rha. The dehydrogenase domain of RHM1 was shown to catalyze the conversion of UDP-D-Glc to the reaction intermediate UDP-4-keto-6-deoxy-D-Glc using recombinant protein assay but the activity of the full-length pr…	G	4,6-dehydratase
Bol 96355.1.1.1	n. s.	n. s.	n. s.	K06041	kdsD, kpsF	arabinose-5-phosphate isomerase [EC:5.3.1.13]	10.1.12.1	cell wall.precursor synthesis.KDO pathway.arabinose-5-phosphate isomerase	(at3g54690 : 226.0) Sugar isomerase (SIS) family protein; FUNCTIONS IN: isomerase activity, sugar binding; INVOLVED IN: carbohydrate metabolic process; EXPRESSED IN: 23 plant structures; EXPRESSED DURING: 15 growth stages; CONTAINS InterPro DOMAIN/s: KpsF/GutQ (InterPro:IPR004800), Sugar isomerase (SIS) (InterPro:IPR001347), Cystathionine beta-synthase, core (InterPro:IPR000644); Has 8722 Blast h…	M	SIS domain
Bol 96355.2.1.1	n. s.	n. s.	n. s.	K06041	kdsD, kpsF	arabinose-5-phosphate isomerase [EC:5.3.1.13]	10.1.12.1	cell wall.precursor synthesis.KDO pathway.arabinose-5-phosphate isomerase	(at3g54690 : 165.0) Sugar isomerase (SIS) family protein; FUNCTIONS IN: isomerase activity, sugar binding; INVOLVED IN: carbohydrate metabolic process; EXPRESSED IN: 23 plant structures; EXPRESSED DURING: 15 growth stages; CONTAINS InterPro DOMAIN/s: KpsF/GutQ (InterPro:IPR004800), Sugar isomerase (SIS) (InterPro:IPR001347), Cystathionine beta-synthase, core (InterPro:IPR000644); Has 8722 Blast h…	M	SIS domain
Bol 96355.2.2.1	n. s.	n. s.	n. s.	K06041	kdsD, kpsF	arabinose-5-phosphate isomerase [EC:5.3.1.13]	10.1.12.1	cell wall.precursor synthesis.KDO pathway.arabinose-5-phosphate isomerase	(at3g54690 : 590.0) Sugar isomerase (SIS) family protein; FUNCTIONS IN: isomerase activity, sugar binding; INVOLVED IN: carbohydrate metabolic process; EXPRESSED IN: 23 plant structures; EXPRESSED DURING: 15 growth stages; CONTAINS InterPro DOMAIN/s: KpsF/GutQ (InterPro:IPR004800), Sugar isomerase (SIS) (InterPro:IPR001347), Cystathionine beta-synthase, core (InterPro:IPR000644); Has 8722 Blast h…	M	SIS domain
Bol 96419.0.1.1	n. s.	n. s.	n. s.	K16190	GLCAK	glucuronokinase [EC:2.7.1.43]	10.1.30.3	cell wall.precursor synthesis.sugar kinases.glucuronic acid kinase	(at3g01640 : 399.0) AtGlcAK is a sugar kinase able to phosphorylate D-GlcA to D-GlcA-1-phosphate in the presence of ATP.; glucuronokinase G (GLCAK); FUNCTIONS IN: poly(U) RNA binding, glucuronokinase activity, ATP binding; INVOLVED IN: cell wall biogenesis, inositol metabolic process, pollen tube development; LOCATED IN: cytoplasm; EXPRESSED IN: 24 plant structures; EXPRESSED DURING: 15 growth st…	G	glucuronokinase activity
Bol 96419.1.1.1	n. s.	n. s.	n. s.	K16190	GLCAK	glucuronokinase [EC:2.7.1.43]	10.1.30.3	cell wall.precursor synthesis.sugar kinases.glucuronic acid kinase	(at3g01640 : 285.0) AtGlcAK is a sugar kinase able to phosphorylate D-GlcA to D-GlcA-1-phosphate in the presence of ATP.; glucuronokinase G (GLCAK); FUNCTIONS IN: poly(U) RNA binding, glucuronokinase activity, ATP binding; INVOLVED IN: cell wall biogenesis, inositol metabolic process, pollen tube development; LOCATED IN: cytoplasm; EXPRESSED IN: 24 plant structures; EXPRESSED DURING: 15 growth st…	G	glucuronokinase activity
Bol 96562.3.5.1	n. s.	n. s.	n. s.	K08679	E5.1.3.6	UDP-glucuronate 4-epimerase [EC:5.1.3.6]	10.1.6	cell wall.precursor synthesis.GAE	(at4g30440 : 473.0) UDP-D-glucuronate 4-epimerase; UDP-D-glucuronate 4-epimerase 1 (GAE1); FUNCTIONS IN: UDP-glucuronate 4-epimerase activity, catalytic activity; INVOLVED IN: cellular metabolic process, carbohydrate metabolic process, nucleotide-sugar metabolic process, metabolic process; LOCATED IN: cellular_component unknown; EXPRESSED IN: 24 plant structures; EXPRESSED DURING: 15 growth stage…	G	UDP-glucuronate 4-epimerase
Bol 96562.3.5.2	n. s.	n. s.	n. s.	K08679	E5.1.3.6	UDP-glucuronate 4-epimerase [EC:5.1.3.6]	10.1.6	cell wall.precursor synthesis.GAE	(at4g30440 : 484.0) UDP-D-glucuronate 4-epimerase; UDP-D-glucuronate 4-epimerase 1 (GAE1); FUNCTIONS IN: UDP-glucuronate 4-epimerase activity, catalytic activity; INVOLVED IN: cellular metabolic process, carbohydrate metabolic process, nucleotide-sugar metabolic process, metabolic process; LOCATED IN: cellular_component unknown; EXPRESSED IN: 24 plant structures; EXPRESSED DURING: 15 growth stage…	G	UDP-glucuronate 4-epimerase
Bol 96562.3.5.4	n. s.	n. s.	n. s.	K08679	E5.1.3.6	UDP-glucuronate 4-epimerase [EC:5.1.3.6]	10.1.6	cell wall.precursor synthesis.GAE	(at4g30440 : 462.0) UDP-D-glucuronate 4-epimerase; UDP-D-glucuronate 4-epimerase 1 (GAE1); FUNCTIONS IN: UDP-glucuronate 4-epimerase activity, catalytic activity; INVOLVED IN: cellular metabolic process, carbohydrate metabolic process, nucleotide-sugar metabolic process, metabolic process; LOCATED IN: cellular_component unknown; EXPRESSED IN: 24 plant structures; EXPRESSED DURING: 15 growth stage…	G	UDP-glucuronate 4-epimerase
Bol 96562.4.2.2	n. s.	n. s.	n. s.	K08679	E5.1.3.6	UDP-glucuronate 4-epimerase [EC:5.1.3.6]	10.1.6	cell wall.precursor synthesis.GAE	(at3g23820 : 419.0) UDP-D-glucuronate 4-epimerase; UDP-D-glucuronate 4-epimerase 6 (GAE6); FUNCTIONS IN: UDP-glucuronate 4-epimerase activity, catalytic activity; INVOLVED IN: cellular metabolic process, carbohydrate metabolic process, nucleotide-sugar metabolic process, metabolic process; LOCATED IN: cellular_component unknown; EXPRESSED IN: 26 plant structures; EXPRESSED DURING: 15 growth stage…	G	UDP-glucuronate 4-epimerase
Bol 96562.4.2.3	2,26	2,73	n. s.	K08679	E5.1.3.6	UDP-glucuronate 4-epimerase [EC:5.1.3.6]	10.1.6	cell wall.precursor synthesis.GAE	(at3g23820 : 775.0) UDP-D-glucuronate 4-epimerase; UDP-D-glucuronate 4-epimerase 6 (GAE6); FUNCTIONS IN: UDP-glucuronate 4-epimerase activity, catalytic activity; INVOLVED IN: cellular metabolic process, carbohydrate metabolic process, nucleotide-sugar metabolic process, metabolic process; LOCATED IN: cellular_component unknown; EXPRESSED IN: 26 plant structures; EXPRESSED DURING: 15 growth stage…	G	UDP-glucuronate 4-epimerase
Bol 96562.4.2.5	n. s.	n. s.	n. s.	K08679	E5.1.3.6	UDP-glucuronate 4-epimerase [EC:5.1.3.6]	10.1.6	cell wall.precursor synthesis.GAE	(at3g23820 : 780.0) UDP-D-glucuronate 4-epimerase; UDP-D-glucuronate 4-epimerase 6 (GAE6); FUNCTIONS IN: UDP-glucuronate 4-epimerase activity, catalytic activity; INVOLVED IN: cellular metabolic process, carbohydrate metabolic process, nucleotide-sugar metabolic process, metabolic process; LOCATED IN: cellular_component unknown; EXPRESSED IN: 26 plant structures; EXPRESSED DURING: 15 growth stage…	G	UDP-glucuronate 4-epimerase
Bol 96562.4.2.6	n. s.	2,75	n. s.	K08679	E5.1.3.6	UDP-glucuronate 4-epimerase [EC:5.1.3.6]	10.1.6	cell wall.precursor synthesis.GAE	(at3g23820 : 772.0) UDP-D-glucuronate 4-epimerase; UDP-D-glucuronate 4-epimerase 6 (GAE6); FUNCTIONS IN: UDP-glucuronate 4-epimerase activity, catalytic activity; INVOLVED IN: cellular metabolic process, carbohydrate metabolic process, nucleotide-sugar metabolic process, metabolic process; LOCATED IN: cellular_component unknown; EXPRESSED IN: 26 plant structures; EXPRESSED DURING: 15 growth stage…	G	UDP-glucuronate 4-epimerase
Bol 96562.5.1.1	n. s.	n. s.	n. s.	K08679	E5.1.3.6	UDP-glucuronate 4-epimerase [EC:5.1.3.6]	10.1.6	cell wall.precursor synthesis.GAE	(at3g23820 : 149.0) UDP-D-glucuronate 4-epimerase; UDP-D-glucuronate 4-epimerase 6 (GAE6); FUNCTIONS IN: UDP-glucuronate 4-epimerase activity, catalytic activity; INVOLVED IN: cellular metabolic process, carbohydrate metabolic process, nucleotide-sugar metabolic process, metabolic process; LOCATED IN: cellular_component unknown; EXPRESSED IN: 26 plant structures; EXPRESSED DURING: 15 growth stage…	G	UDP-glucuronate 4-epimerase
Bol 97697.0.1.1	n. s.	n. s.	n. s.	K08678	UXS1, uxs	UDP-glucuronate decarboxylase [EC:4.1.1.35]	10.1.5	cell wall.precursor synthesis.UXS	(at3g53520 : 655.0) Encodes an isoform of UDP-glucuronic acid decarboxylase, which is predicted to be membrane-bound by PSORT analysis. This enzyme produces UDP-xylose, which is a substrate for many cell wall carbohydrates including hemicellulose and pectin. UDP-xylose is also known to feedback regulate several cell wall biosynthetic enzymes.; UDP-glucuronic acid decarboxylase 1 (UXS1); CONTAINS …	G	udp-glucuronic acid decarboxylase
Bol 97697.0.1.2	n. s.	n. s.	n. s.	K08678	UXS1, uxs	UDP-glucuronate decarboxylase [EC:4.1.1.35]	10.1.5	cell wall.precursor synthesis.UXS	(at3g53520 : 807.0) Encodes an isoform of UDP-glucuronic acid decarboxylase, which is predicted to be membrane-bound by PSORT analysis. This enzyme produces UDP-xylose, which is a substrate for many cell wall carbohydrates including hemicellulose and pectin. UDP-xylose is also known to feedback regulate several cell wall biosynthetic enzymes.; UDP-glucuronic acid decarboxylase 1 (UXS1); CONTAINS …	G	udp-glucuronic acid decarboxylase
Bol 97697.0.1.3	n. s.	n. s.	n. s.	K08678	UXS1, uxs	UDP-glucuronate decarboxylase [EC:4.1.1.35]	10.1.5	cell wall.precursor synthesis.UXS	(at3g53520 : 806.0) Encodes an isoform of UDP-glucuronic acid decarboxylase, which is predicted to be membrane-bound by PSORT analysis. This enzyme produces UDP-xylose, which is a substrate for many cell wall carbohydrates including hemicellulose and pectin. UDP-xylose is also known to feedback regulate several cell wall biosynthetic enzymes.; UDP-glucuronic acid decarboxylase 1 (UXS1); CONTAINS …	G	udp-glucuronic acid decarboxylase
Bol 97697.0.1.4	n. s.	n. s.	n. s.	K08678	UXS1, uxs	UDP-glucuronate decarboxylase [EC:4.1.1.35]	10.1.5	cell wall.precursor synthesis.UXS	(at3g53520 : 197.0) Encodes an isoform of UDP-glucuronic acid decarboxylase, which is predicted to be membrane-bound by PSORT analysis. This enzyme produces UDP-xylose, which is a substrate for many cell wall carbohydrates including hemicellulose and pectin. UDP-xylose is also known to feedback regulate several cell wall biosynthetic enzymes.; UDP-glucuronic acid decarboxylase 1 (UXS1); CONTAINS …	G	udp-glucuronic acid decarboxylase
Bol 97697.0.1.5	n. s.	n. s.	n. s.	K08678	UXS1, uxs	UDP-glucuronate decarboxylase [EC:4.1.1.35]	10.1.5	cell wall.precursor synthesis.UXS	(at3g53520 : 612.0) Encodes an isoform of UDP-glucuronic acid decarboxylase, which is predicted to be membrane-bound by PSORT analysis. This enzyme produces UDP-xylose, which is a substrate for many cell wall carbohydrates including hemicellulose and pectin. UDP-xylose is also known to feedback regulate several cell wall biosynthetic enzymes.; UDP-glucuronic acid decarboxylase 1 (UXS1); CONTAINS …	G	udp-glucuronic acid decarboxylase
Bol 98051.1.2.1	4,26	n. s.	n. s.	K01784	galE, GALE	UDP-glucose 4-epimerase [EC:5.1.3.2]	10.1.2	cell wall.precursor synthesis.UGE	(at4g23920 : 672.0) Encodes a protein with UDP-D-glucose 4-epimerase activity. Involved in growth and cell wall carbohydrate biosynthesis.; UDP-D-glucose/UDP-D-galactose 4-epimerase 2 (UGE2); CONTAINS InterPro DOMAIN/s: NAD-dependent epimerase/dehydratase (InterPro:IPR001509), NAD(P)-binding domain (InterPro:IPR016040), UDP-glucose 4-epimerase (InterPro:IPR005886); BEST Arabidopsis thaliana prote…	M	udp-glucose 4-epimerase
Bol 98051.1.2.3	n. s.	n. s.	n. s.	K01784	galE, GALE	UDP-glucose 4-epimerase [EC:5.1.3.2]	10.1.2	cell wall.precursor synthesis.UGE	(at4g23920 : 578.0) Encodes a protein with UDP-D-glucose 4-epimerase activity. Involved in growth and cell wall carbohydrate biosynthesis.; UDP-D-glucose/UDP-D-galactose 4-epimerase 2 (UGE2); CONTAINS InterPro DOMAIN/s: NAD-dependent epimerase/dehydratase (InterPro:IPR001509), NAD(P)-binding domain (InterPro:IPR016040), UDP-glucose 4-epimerase (InterPro:IPR005886); BEST Arabidopsis thaliana prote…	M	udp-glucose 4-epimerase
Bol 98051.1.2.5	n. s.	n. s.	n. s.	K01784	galE, GALE	UDP-glucose 4-epimerase [EC:5.1.3.2]	10.1.2	cell wall.precursor synthesis.UGE	(at4g23920 : 494.0) Encodes a protein with UDP-D-glucose 4-epimerase activity. Involved in growth and cell wall carbohydrate biosynthesis.; UDP-D-glucose/UDP-D-galactose 4-epimerase 2 (UGE2); CONTAINS InterPro DOMAIN/s: NAD-dependent epimerase/dehydratase (InterPro:IPR001509), NAD(P)-binding domain (InterPro:IPR016040), UDP-glucose 4-epimerase (InterPro:IPR005886); BEST Arabidopsis thaliana prote…	M	udp-glucose 4-epimerase
Bol 98066.0.1.1	n. s.	n. s.	n. s.	K01711	gmd, GMDS	GDPmannose 4,6-dehydratase [EC:4.2.1.47]	10.1.7	cell wall.precursor synthesis.GMD	(at3g51160 : 481.0) Catalyzes the first step in the de novo synthesis of GDP-L-fucose.; MURUS 1 (MUR1); FUNCTIONS IN: GDP-mannose 4,6-dehydratase activity; INVOLVED IN: de novo GDP-L-fucose biosynthetic process, unidimensional cell growth; LOCATED IN: cytosol; EXPRESSED IN: 26 plant structures; EXPRESSED DURING: 15 growth stages; CONTAINS InterPro DOMAIN/s: NAD-dependent epimerase/dehydratase (In…	G	GDP-Mannose
Bol 98066.0.1.2	n. s.	n. s.	n. s.	K01711	gmd, GMDS	GDPmannose 4,6-dehydratase [EC:4.2.1.47]	10.1.7	cell wall.precursor synthesis.GMD	(at3g51160 : 481.0) Catalyzes the first step in the de novo synthesis of GDP-L-fucose.; MURUS 1 (MUR1); FUNCTIONS IN: GDP-mannose 4,6-dehydratase activity; INVOLVED IN: de novo GDP-L-fucose biosynthetic process, unidimensional cell growth; LOCATED IN: cytosol; EXPRESSED IN: 26 plant structures; EXPRESSED DURING: 15 growth stages; CONTAINS InterPro DOMAIN/s: NAD-dependent epimerase/dehydratase (In…	G	GDP-Mannose
Bol 98066.1.1.1	n. s.	n. s.	n. s.	K01711	gmd, GMDS	GDPmannose 4,6-dehydratase [EC:4.2.1.47]	10.1.7	cell wall.precursor synthesis.GMD	(at3g51160 : 374.0) Catalyzes the first step in the de novo synthesis of GDP-L-fucose.; MURUS 1 (MUR1); FUNCTIONS IN: GDP-mannose 4,6-dehydratase activity; INVOLVED IN: de novo GDP-L-fucose biosynthetic process, unidimensional cell growth; LOCATED IN: cytosol; EXPRESSED IN: 26 plant structures; EXPRESSED DURING: 15 growth stages; CONTAINS InterPro DOMAIN/s: NAD-dependent epimerase/dehydratase (In…	G	GDP-Mannose
Bol 98066.1.1.3	n. s.	n. s.	n. s.	K01711	gmd, GMDS	GDPmannose 4,6-dehydratase [EC:4.2.1.47]	10.1.7	cell wall.precursor synthesis.GMD	(at3g51160 : 375.0) Catalyzes the first step in the de novo synthesis of GDP-L-fucose.; MURUS 1 (MUR1); FUNCTIONS IN: GDP-mannose 4,6-dehydratase activity; INVOLVED IN: de novo GDP-L-fucose biosynthetic process, unidimensional cell growth; LOCATED IN: cytosol; EXPRESSED IN: 26 plant structures; EXPRESSED DURING: 15 growth stages; CONTAINS InterPro DOMAIN/s: NAD-dependent epimerase/dehydratase (In…	G	GDP-Mannose
Bol 98133.0.3.1	n. s.	n. s.	n. s.	K08678	UXS1, uxs	UDP-glucuronate decarboxylase [EC:4.1.1.35]	10.1.5	cell wall.precursor synthesis.UXS	(at3g46440 : 202.0) encodes a protein similar to UDP-glucuronic acid decarboxylase. UDP-glucuronic acid decarboxylase produces UDP-xylose, which is a substrate for many cell wall carbohydrates including hemicellulose and pectin. UDP-xylose is also known to feedback regulate several cell wall biosynthetic enzymes.; UDP-XYL synthase 5 (UXS5); FUNCTIONS IN: UDP-glucuronate decarboxylase activity, ca…	G	udp-glucuronic acid decarboxylase
Bol 98133.1.1.2	n. s.	n. s.	n. s.	K08678	UXS1, uxs	UDP-glucuronate decarboxylase [EC:4.1.1.35]	10.1.5	cell wall.precursor synthesis.UXS	(at5g59290 : 512.0) Encodes an isoform of UDP-glucuronic acid decarboxylase, which is predicted to be cytosolic by PSORT. This enzyme produces UDP-xylose, which is a substrate for many cell wall carbohydrates including hemicellulose and pectin. UDP-xylose is also known to feedback regulate several cell wall biosynthetic enzymes.; UDP-glucuronic acid decarboxylase 3 (UXS3); CONTAINS InterPro DOMAI…	G	udp-glucuronic acid decarboxylase
Bol 98133.1.1.3	n. s.	n. s.	n. s.	K08678	UXS1, uxs	UDP-glucuronate decarboxylase [EC:4.1.1.35]	10.1.5	cell wall.precursor synthesis.UXS	(at5g59290 : 558.0) Encodes an isoform of UDP-glucuronic acid decarboxylase, which is predicted to be cytosolic by PSORT. This enzyme produces UDP-xylose, which is a substrate for many cell wall carbohydrates including hemicellulose and pectin. UDP-xylose is also known to feedback regulate several cell wall biosynthetic enzymes.; UDP-glucuronic acid decarboxylase 3 (UXS3); CONTAINS InterPro DOMAI…	G	udp-glucuronic acid decarboxylase
Bol 98133.1.1.4	n. s.	n. s.	n. s.	K08678	UXS1, uxs	UDP-glucuronate decarboxylase [EC:4.1.1.35]	10.1.5	cell wall.precursor synthesis.UXS	(at5g59290 : 560.0) Encodes an isoform of UDP-glucuronic acid decarboxylase, which is predicted to be cytosolic by PSORT. This enzyme produces UDP-xylose, which is a substrate for many cell wall carbohydrates including hemicellulose and pectin. UDP-xylose is also known to feedback regulate several cell wall biosynthetic enzymes.; UDP-glucuronic acid decarboxylase 3 (UXS3); CONTAINS InterPro DOMAI…	G	udp-glucuronic acid decarboxylase
Bol 98446.1.1.1	n. s.	n. s.	n. s.	K02377	TSTA3, fcl	GDP-L-fucose synthase [EC:1.1.1.271]	10.1.8	cell wall.precursor synthesis.GER	(at1g73250 : 276.0) encodes a bifunctional 3, 5-epimerase-4-reductase in L-fucose synthesis and converts GDP-D-mannose to GDP-L-fucose in vitro along with MUR1 (GDP-D-mannose 4,6-dehydratase). It is expressed in all tissues examined, but most abundantly in roots and flowers.; "GDP-4-keto-6-deoxymannose-3,5-epimerase-4-reductase 1" (GER1); CONTAINS InterPro DOMAIN/s: NAD-dependent epimerase/dehydr…	G	Tissue specific transplantation antigen P35B
Bol 98446.1.2.1	n. s.	n. s.	n. s.	K02377	TSTA3, fcl	GDP-L-fucose synthase [EC:1.1.1.271]	10.1.8	cell wall.precursor synthesis.GER	(at1g73250 : 406.0) encodes a bifunctional 3, 5-epimerase-4-reductase in L-fucose synthesis and converts GDP-D-mannose to GDP-L-fucose in vitro along with MUR1 (GDP-D-mannose 4,6-dehydratase). It is expressed in all tissues examined, but most abundantly in roots and flowers.; "GDP-4-keto-6-deoxymannose-3,5-epimerase-4-reductase 1" (GER1); CONTAINS InterPro DOMAIN/s: NAD-dependent epimerase/dehydr…	G	Tissue specific transplantation antigen P35B
Bol 98446.2.1.1	n. s.	n. s.	n. s.	K02377	TSTA3, fcl	GDP-L-fucose synthase [EC:1.1.1.271]	10.1.8	cell wall.precursor synthesis.GER	(at1g17890 : 405.0) GER2; FUNCTIONS IN: coenzyme binding, binding, catalytic activity; INVOLVED IN: GDP-L-fucose biosynthetic process, cellular metabolic process, metabolic process; LOCATED IN: cellular_component unknown; EXPRESSED IN: 23 plant structures; EXPRESSED DURING: 13 growth stages; CONTAINS InterPro DOMAIN/s: NAD-dependent epimerase/dehydratase (InterPro:IPR001509), NAD(P)-binding domai…	G	Tissue specific transplantation antigen P35B
Bol 98743.0.2.1	1,90	2,92	n. s.	K08678	UXS1, uxs	UDP-glucuronate decarboxylase [EC:4.1.1.35]	10.1.5	cell wall.precursor synthesis.UXS	(at3g62830 : 736.0) encodes an isoform of UDP-glucuronic acid decarboxylase, which is predicted to be membrane-bound by PSORT. This enzyme produces UDP-xylose, which is a substrate for many cell wall carbohydrates including hemicellulose and pectin. UDP-xylose is also known to feedback regulate several cell wall biosynthetic enzymes.; UDP-GLUCURONIC ACID DECARBOXYLASE 2 (UXS2); FUNCTIONS IN: UDP-…	G	udp-glucuronic acid decarboxylase
Bol 98743.0.2.3	n. s.	n. s.	n. s.	K08678	UXS1, uxs	UDP-glucuronate decarboxylase [EC:4.1.1.35]	10.1.5	cell wall.precursor synthesis.UXS	(at3g62830 : 839.0) encodes an isoform of UDP-glucuronic acid decarboxylase, which is predicted to be membrane-bound by PSORT. This enzyme produces UDP-xylose, which is a substrate for many cell wall carbohydrates including hemicellulose and pectin. UDP-xylose is also known to feedback regulate several cell wall biosynthetic enzymes.; UDP-GLUCURONIC ACID DECARBOXYLASE 2 (UXS2); FUNCTIONS IN: UDP-…	G	udp-glucuronic acid decarboxylase
Bol 99104.1.1.2	n. s.	n. s.	n. s.	K05305	FUK	fucokinase [EC:2.7.1.52]	10.1.1.2	cell wall.precursor synthesis.NDP sugar pyrophosphorylase.GDP fucose and fucokinase	(at1g01220 : 557.0) Encodes a bifunctional enzyme that has both L-fucokinase and GDP-L-fucose pyrophosphorylase activities. It catalyzes the two steps of the L-fucose salvage pathway for the generation of activated GDP-L-fucose. This pathway seems to be of minor importance for cell wall polysaccharide biosynthesis compared to the de novo GDP-L-fucose biosynthesis pathway in Arabidopsis.; L-fucoki…	G	fucokinase

## Sheet: Cell_wall_modification
Transcript	log2_FC			KEGG			Mercator/MapMan			eggNOG
ID	SL vs WG	SL vs BG	WG vs BG	KEGG number	KEGG identifier	KEGG description	Bincode	Name	Description	COG category	eggNOG annotation
Bol 108074.0.1.1	n. s.	n. s.	n. s.	NA	NA	NA	10.7	cell wall.modification	(at2g20750 : 421.0) member of BETA-EXPANSINS. Naming convention from the Expansin Working Group (Kende et al, 2004. Plant Mol Bio); expansin B1 (EXPB1); INVOLVED IN: plant-type cell wall organization, unidimensional cell growth, plant-type cell wall loosening; LOCATED IN: endomembrane system, extracellular region; EXPRESSED IN: 15 plant structures; EXPRESSED DURING: 10 growth stages; CONTAINS Int…	G	Pollen allergen
Bol 108138.0.1.1	n. s.	n. s.	n. s.	NA	NA	NA	10.7	cell wall.modification	(at4g25810 : 509.0) xyloglucan endotransglycosylase-related protein (XTR6); xyloglucan endotransglycosylase 6 (XTR6); FUNCTIONS IN: hydrolase activity, acting on glycosyl bonds, xyloglucan:xyloglucosyl transferase activity, hydrolase activity, hydrolyzing O-glycosyl compounds; INVOLVED IN: carbohydrate metabolic process, cellular glucan metabolic process; LOCATED IN: cell wall; EXPRESSED IN: 14 p…	G	Xyloglucan endotransglucosylase hydrolase protein
Bol 11642.0.1.1	n. s.	n. s.	n. s.	NA	NA	NA	10.7	cell wall.modification	(at5g57540 : 162.0) Encodes a xyloglucan endotransglucosylase/hydrolase with only only the endotransglucosylase (XET; EC 2.4.1.207) activity towards xyloglucan and non-detectable endohydrolytic (XEH; EC 3.2.1.151) activity.; xyloglucan endotransglucosylase/hydrolase 13 (XTH13); FUNCTIONS IN: hydrolase activity, acting on glycosyl bonds, xyloglucan endotransglucosylase activity; INVOLVED IN: xylog…	G	Xyloglucan endotransglucosylase hydrolase protein
Bol 11681.0.1.1	n. s.	n. s.	n. s.	NA	NA	NA	10.7	cell wall.modification	(at5g56320 : 126.0) member of Alpha-Expansin Gene Family. Naming convention from the Expansin Working Group (Kende et al, 2004. Plant Mol Bio); expansin A14 (EXPA14); INVOLVED IN: plant-type cell wall modification involved in multidimensional cell growth, unidimensional cell growth, plant-type cell wall loosening; LOCATED IN: endomembrane system, extracellular region; EXPRESSED IN: root, stamen; …	G	Pollen allergen
Bol 121330.0.1.1	n. s.	n. s.	n. s.	NA	NA	NA	10.7	cell wall.modification	(at3g23730 : 153.0) xyloglucan endotransglucosylase/hydrolase 16 (XTH16); FUNCTIONS IN: hydrolase activity, acting on glycosyl bonds, hydrolase activity, hydrolyzing O-glycosyl compounds, xyloglucan:xyloglucosyl transferase activity; INVOLVED IN: carbohydrate metabolic process, cellular glucan metabolic process; LOCATED IN: endomembrane system, cell wall, apoplast; EXPRESSED IN: 22 plant structur…	G	Xyloglucan endo-transglycosylase
Bol 133563.0.3.1	n. s.	-4,39	n. s.	NA	NA	NA	10.7	cell wall.modification	(at2g36870 : 191.0) xyloglucan endotransglucosylase/hydrolase 32 (XTH32); FUNCTIONS IN: hydrolase activity, acting on glycosyl bonds, hydrolase activity, hydrolyzing O-glycosyl compounds; INVOLVED IN: carbohydrate metabolic process; LOCATED IN: endomembrane system; EXPRESSED IN: 19 plant structures; EXPRESSED DURING: 13 growth stages; CONTAINS InterPro DOMAIN/s: Concanavalin A-like lectin/glucana…	G	Xyloglucan endotransglucosylase hydrolase protein
Bol 137650.0.1.1	n. s.	n. s.	n. s.	NA	NA	NA	10.7	cell wall.modification	(at5g57560 : 126.0) Encodes a cell wall-modifying enzyme, rapidly upregulated in response to environmental stimuli; Touch 4 (TCH4); CONTAINS InterPro DOMAIN/s: Xyloglucan endotransglucosylase/hydrolase (InterPro:IPR016455), Xyloglucan endo-transglycosylase, C-terminal (InterPro:IPR010713), Concanavalin A-like lectin/glucanase, subgroup (InterPro:IPR013320), Concanavalin A-like lectin/glucanase (I…	G	Xyloglucan endotransglucosylase hydrolase protein
Bol 161549.0.1.1	n. s.	n. s.	n. s.	NA	NA	NA	10.7	cell wall.modification	(at3g03220 : 206.0) member of Alpha-Expansin Gene Family. Naming convention from the Expansin Working Group (Kende et al, 2004. Plant Mol Bio); expansin A13 (EXPA13); INVOLVED IN: plant-type cell wall modification involved in multidimensional cell growth, unidimensional cell growth, plant-type cell wall loosening; LOCATED IN: extracellular region; EXPRESSED IN: 23 plant structures; EXPRESSED DURI…	G	plant-type cell wall organization
Bol 162995.0.1.1	n. s.	n. s.	n. s.	NA	NA	NA	10.7	cell wall.modification	(at2g01850 : 192.0) EXGT-A3 has homology to xyloglucan endotransglucosylases/hydrolases (XTHs). Mutants in this gene show a lesion mimic phenotype associated with leaf maturation and a reduction in the number of tertiary veins. Individual tracheary elements in the mutants are shorter, but phloem transport activity is not severely affected. EXGT-A3 plays a role in xyloglucan degradation in the dif…	G	Xyloglucan endotransglucosylase hydrolase protein
Bol 19391.0.1.1	n. s.	n. s.	n. s.	K14504	TCH4	xyloglucan:xyloglucosyl transferase TCH4 [EC:2.4.1.207]	10.7	cell wall.modification	(at5g57560 : 118.0) Encodes a cell wall-modifying enzyme, rapidly upregulated in response to environmental stimuli; Touch 4 (TCH4); CONTAINS InterPro DOMAIN/s: Xyloglucan endotransglucosylase/hydrolase (InterPro:IPR016455), Xyloglucan endo-transglycosylase, C-terminal (InterPro:IPR010713), Concanavalin A-like lectin/glucanase, subgroup (InterPro:IPR013320), Concanavalin A-like lectin/glucanase (I…	G	Xyloglucan endotransglucosylase hydrolase protein
Bol 19489.0.1.1	n. s.	4,56	n. s.	NA	NA	NA	10.7	cell wall.modification	(at4g01630 : 316.0) member of Alpha-Expansin Gene Family. Naming convention from the Expansin Working Group (Kende et al, 2004. Plant Mol Bio); expansin A17 (EXPA17); INVOLVED IN: plant-type cell wall modification involved in multidimensional cell growth, unidimensional cell growth, plant-type cell wall loosening; LOCATED IN: endomembrane system, extracellular region; EXPRESSED IN: hypocotyl, roo…	G	plant-type cell wall organization
Bol 33875.0.1.1	n. s.	4,09	n. s.	NA	NA	NA	10.7	cell wall.modification	(at3g45970 : 215.0) member of EXPANSIN-LIKE. Naming convention from the Expansin Working Group (Kende et al, 2004. Plant Mol Bio); expansin-like A1 (EXLA1); INVOLVED IN: unidimensional cell growth, plant-type cell wall loosening; LOCATED IN: cell wall, plant-type cell wall; EXPRESSED IN: 20 plant structures; EXPRESSED DURING: 10 growth stages; CONTAINS InterPro DOMAIN/s: Barwin-related endoglucan…	G	expansin-like
Bol 33875.0.2.1	3,11	3,21	n. s.	NA	NA	NA	10.7	cell wall.modification	(at3g45970 : 215.0) member of EXPANSIN-LIKE. Naming convention from the Expansin Working Group (Kende et al, 2004. Plant Mol Bio); expansin-like A1 (EXLA1); INVOLVED IN: unidimensional cell growth, plant-type cell wall loosening; LOCATED IN: cell wall, plant-type cell wall; EXPRESSED IN: 20 plant structures; EXPRESSED DURING: 10 growth stages; CONTAINS InterPro DOMAIN/s: Barwin-related endoglucan…	G	expansin-like
Bol 34121.0.1.1	n. s.	n. s.	n. s.	NA	NA	NA	10.7	cell wall.modification	(at2g37640 : 374.0) member of Alpha-Expansin Gene Family. Naming convention from the Expansin Working Group (Kende et al, 2004. Plant Mol Bio). Involved in the formation of nematode-induced syncytia in roots of Arabidopsis thaliana.; EXP3; INVOLVED IN: in 6 processes; LOCATED IN: endomembrane system, extracellular region; EXPRESSED IN: 21 plant structures; EXPRESSED DURING: 13 growth stages; CONT…	G	Pollen allergen
Bol 34121.0.2.1	-6,60	n. s.	n. s.	NA	NA	NA	10.7	cell wall.modification	(at2g37640 : 429.0) member of Alpha-Expansin Gene Family. Naming convention from the Expansin Working Group (Kende et al, 2004. Plant Mol Bio). Involved in the formation of nematode-induced syncytia in roots of Arabidopsis thaliana.; EXP3; INVOLVED IN: in 6 processes; LOCATED IN: endomembrane system, extracellular region; EXPRESSED IN: 21 plant structures; EXPRESSED DURING: 13 growth stages; CONT…	G	Pollen allergen
Bol 36750.0.1.1	n. s.	n. s.	n. s.	NA	NA	NA	10.7	cell wall.modification	(at2g18800 : 286.0) xyloglucan endotransglucosylase/hydrolase 21 (XTH21); FUNCTIONS IN: hydrolase activity, acting on glycosyl bonds, xyloglucan endotransglucosylase activity; INVOLVED IN: primary root development, cell wall modification; LOCATED IN: endomembrane system, apoplast, cell wall; EXPRESSED IN: stem, root, flower, leaf; CONTAINS InterPro DOMAIN/s: Xyloglucan endotransglucosylase/hydrol…	G	Xyloglucan endotransglucosylase hydrolase protein
Bol 49235.0.1.1	n. s.	n. s.	n. s.	NA	NA	NA	10.7	cell wall.modification	(at3g23730 : 530.0) xyloglucan endotransglucosylase/hydrolase 16 (XTH16); FUNCTIONS IN: hydrolase activity, acting on glycosyl bonds, hydrolase activity, hydrolyzing O-glycosyl compounds, xyloglucan:xyloglucosyl transferase activity; INVOLVED IN: carbohydrate metabolic process, cellular glucan metabolic process; LOCATED IN: endomembrane system, cell wall, apoplast; EXPRESSED IN: 22 plant structur…	G	Xyloglucan endo-transglycosylase
Bol 49235.0.1.2	n. s.	n. s.	n. s.	NA	NA	NA	10.7	cell wall.modification	(at3g23730 : 483.0) xyloglucan endotransglucosylase/hydrolase 16 (XTH16); FUNCTIONS IN: hydrolase activity, acting on glycosyl bonds, hydrolase activity, hydrolyzing O-glycosyl compounds, xyloglucan:xyloglucosyl transferase activity; INVOLVED IN: carbohydrate metabolic process, cellular glucan metabolic process; LOCATED IN: endomembrane system, cell wall, apoplast; EXPRESSED IN: 22 plant structur…	G	Xyloglucan endo-transglycosylase
Bol 51859.1.1.1	-3,63	-3,73	n. s.	NA	NA	NA	10.7	cell wall.modification	(at1g69530 : 289.0) Member of Alpha-Expansin Gene Family. Naming convention from the Expansin Working Group (Kende et al, Plant Mol Bio). Involved in the formation of nematode-induced syncytia in roots of Arabidopsis thaliana.; expansin A1 (EXPA1); CONTAINS InterPro DOMAIN/s: Pollen allergen, N-terminal (InterPro:IPR014734), Rare lipoprotein A (InterPro:IPR005132), Pollen allergen/expansin, C-ter…	J	loosening and extension of plant cell walls by disrupting non-covalent bonding between cellulose microfibrils and matrix glucans. No enzymatic activity has been found
Bol 53496.0.1.1	n. s.	n. s.	n. s.	NA	NA	NA	10.7	cell wall.modification	(at3g03220 : 219.0) member of Alpha-Expansin Gene Family. Naming convention from the Expansin Working Group (Kende et al, 2004. Plant Mol Bio); expansin A13 (EXPA13); INVOLVED IN: plant-type cell wall modification involved in multidimensional cell growth, unidimensional cell growth, plant-type cell wall loosening; LOCATED IN: extracellular region; EXPRESSED IN: 23 plant structures; EXPRESSED DURI…	G	plant-type cell wall organization
Bol 64414.0.1.1	n. s.	n. s.	n. s.	NA	NA	NA	10.7	cell wall.modification	(at1g32170 : 495.0) xyloglucan endotransglycosylase-related protein (XTR4); xyloglucan endotransglucosylase/hydrolase 30 (XTH30); FUNCTIONS IN: hydrolase activity, acting on glycosyl bonds, xyloglucan:xyloglucosyl transferase activity, hydrolase activity, hydrolyzing O-glycosyl compounds; INVOLVED IN: carbohydrate metabolic process, cellular glucan metabolic process; LOCATED IN: endomembrane syst…	G	Xyloglucan endotransglucosylase hydrolase protein
Bol 64544.1.1.1	n. s.	n. s.	n. s.	NA	NA	NA	10.7	cell wall.modification	(at5g56320 : 197.0) member of Alpha-Expansin Gene Family. Naming convention from the Expansin Working Group (Kende et al, 2004. Plant Mol Bio); expansin A14 (EXPA14); INVOLVED IN: plant-type cell wall modification involved in multidimensional cell growth, unidimensional cell growth, plant-type cell wall loosening; LOCATED IN: endomembrane system, extracellular region; EXPRESSED IN: root, stamen; …	G	Pollen allergen
Bol 65970.0.1.1	-3,10	n. s.	n. s.	NA	NA	NA	10.7	cell wall.modification	(at4g37800 : 577.0) xyloglucan endotransglucosylase/hydrolase 7 (XTH7); FUNCTIONS IN: hydrolase activity, acting on glycosyl bonds, xyloglucan:xyloglucosyl transferase activity, hydrolase activity, hydrolyzing O-glycosyl compounds; INVOLVED IN: carbohydrate metabolic process, cellular glucan metabolic process; LOCATED IN: endomembrane system, cell wall, apoplast; EXPRESSED IN: 17 plant structures…	G	Xyloglucan endotransglucosylase hydrolase protein
Bol 74273.0.1.1	-2,19	n. s.	n. s.	NA	NA	NA	10.7	cell wall.modification	(at4g38210 : 354.0) expansin -like protein. Naming convention from the Expansin Working Group (Kende et al, 2004. Plant Mol Bio). Involved in the formation of nematode-induced syncytia in roots of Arabidopsis thaliana.; expansin A20 (EXPA20); INVOLVED IN: plant-type cell wall modification involved in multidimensional cell growth, response to karrikin, syncytium formation, unidimensional cell grow…	G	plant-type cell wall organization
Bol 74282.0.1.2	n. s.	n. s.	n. s.	NA	NA	NA	10.7	cell wall.modification	(at2g18660 : 176.0) Encodes PNP-A (Plant Natriuretic Peptide A). PNPs are a class of systemically mobile molecules distantly related to expansins; their biological role has remained elusive. PNP-A contains a signal peptide domain and is secreted into the extracellular space. Co-expression analyses using microarray data suggest that PNP-A may function as a component of plant defence response and S…	S	Rare lipoprotein A (RlpA)-like double-psi beta-barrel
Bol 74883.0.1.1	3,11	3,74	n. s.	NA	NA	NA	10.7	cell wall.modification	(at4g38400 : 338.0) member of EXPANSIN-LIKE. Naming convention from the Expansin Working Group (Kende et al, 2004. Plant Mol Bio); expansin-like A2 (EXLA2); INVOLVED IN: response to cyclopentenone, plant-type cell wall organization, unidimensional cell growth, plant-type cell wall loosening; LOCATED IN: endomembrane system, extracellular region; EXPRESSED IN: 18 plant structures; EXPRESSED DURING…	G	expansin-like
Bol 75590.1.1.1	n. s.	n. s.	n. s.	NA	NA	NA	10.7	cell wall.modification	(at5g57540 : 169.0) Encodes a xyloglucan endotransglucosylase/hydrolase with only only the endotransglucosylase (XET; EC 2.4.1.207) activity towards xyloglucan and non-detectable endohydrolytic (XEH; EC 3.2.1.151) activity.; xyloglucan endotransglucosylase/hydrolase 13 (XTH13); FUNCTIONS IN: hydrolase activity, acting on glycosyl bonds, xyloglucan endotransglucosylase activity; INVOLVED IN: xylog…	G	Xyloglucan endotransglucosylase hydrolase protein
Bol 76776.0.1.1	n. s.	n. s.	n. s.	NA	NA	NA	10.7	cell wall.modification	(at3g03220 : 461.0) member of Alpha-Expansin Gene Family. Naming convention from the Expansin Working Group (Kende et al, 2004. Plant Mol Bio); expansin A13 (EXPA13); INVOLVED IN: plant-type cell wall modification involved in multidimensional cell growth, unidimensional cell growth, plant-type cell wall loosening; LOCATED IN: extracellular region; EXPRESSED IN: 23 plant structures; EXPRESSED DURI…	G	plant-type cell wall organization
Bol 76776.0.2.1	n. s.	n. s.	n. s.	NA	NA	NA	10.7	cell wall.modification	(at3g03220 : 463.0) member of Alpha-Expansin Gene Family. Naming convention from the Expansin Working Group (Kende et al, 2004. Plant Mol Bio); expansin A13 (EXPA13); INVOLVED IN: plant-type cell wall modification involved in multidimensional cell growth, unidimensional cell growth, plant-type cell wall loosening; LOCATED IN: extracellular region; EXPRESSED IN: 23 plant structures; EXPRESSED DURI…	G	plant-type cell wall organization
Bol 80453.0.1.1	n. s.	n. s.	n. s.	NA	NA	NA	10.7	cell wall.modification	(at1g65680 : 186.0) member of BETA-EXPANSINS. Naming convention from the Expansin Working Group (Kende et al, 2004. Plant Mol Bio); expansin B2 (EXPB2); INVOLVED IN: plant-type cell wall modification involved in multidimensional cell growth, unidimensional cell growth, plant-type cell wall loosening; LOCATED IN: endomembrane system, extracellular region; EXPRESSED IN: root; CONTAINS InterPro DOMA…	G	May cause loosening and extension of plant cell walls by disrupting non-covalent bonding between cellulose microfibrils and matrix glucans. No enzymatic activity has been found
Bol 80453.0.1.2	n. s.	n. s.	n. s.	NA	NA	NA	10.7	cell wall.modification	(at1g65680 : 330.0) member of BETA-EXPANSINS. Naming convention from the Expansin Working Group (Kende et al, 2004. Plant Mol Bio); expansin B2 (EXPB2); INVOLVED IN: plant-type cell wall modification involved in multidimensional cell growth, unidimensional cell growth, plant-type cell wall loosening; LOCATED IN: endomembrane system, extracellular region; EXPRESSED IN: root; CONTAINS InterPro DOMA…	G	May cause loosening and extension of plant cell walls by disrupting non-covalent bonding between cellulose microfibrils and matrix glucans. No enzymatic activity has been found
Bol 84314.0.1.1	-1,99	n. s.	n. s.	NA	NA	NA	10.7	cell wall.modification	(at2g28950 : 455.0) Encodes an expansin. Naming convention from the Expansin Working Group (Kende et al, 2004. Plant Mol Bio). Involved in the formation of nematode-induced syncytia in roots of Arabidopsis thaliana.; expansin A6 (EXPA6); CONTAINS InterPro DOMAIN/s: Barwin-related endoglucanase (InterPro:IPR009009), Pollen allergen, N-terminal (InterPro:IPR014734), Expansin (InterPro:IPR002963), R…	G	expansin
Bol 84955.0.1.1	n. s.	n. s.	n. s.	NA	NA	NA	10.7	cell wall.modification	(at4g28250 : 462.0) putative beta-expansin/allergen protein. Naming convention from the Expansin Working Group (Kende et al, 2004. Plant Mol Bio). Involved in the formation of nematode-induced syncytia in roots of Arabidopsis thaliana.; expansin B3 (EXPB3); INVOLVED IN: response to cyclopentenone, syncytium formation, plant-type cell wall organization, unidimensional cell growth, plant-type cell …	G	Pollen allergen
Bol 84955.0.1.2	-2,88	n. s.	n. s.	NA	NA	NA	10.7	cell wall.modification	(at4g28250 : 458.0) putative beta-expansin/allergen protein. Naming convention from the Expansin Working Group (Kende et al, 2004. Plant Mol Bio). Involved in the formation of nematode-induced syncytia in roots of Arabidopsis thaliana.; expansin B3 (EXPB3); INVOLVED IN: response to cyclopentenone, syncytium formation, plant-type cell wall organization, unidimensional cell growth, plant-type cell …	G	Pollen allergen
Bol 85698.0.1.1	n. s.	n. s.	n. s.	NA	NA	NA	10.7	cell wall.modification	(at3g44990 : 138.0) xyloglucan endo-transglycosylase; xyloglucan endo-transglycosylase-related 8 (XTR8); FUNCTIONS IN: hydrolase activity, acting on glycosyl bonds, xyloglucan:xyloglucosyl transferase activity; INVOLVED IN: cell wall biogenesis; LOCATED IN: apoplast, cell wall; EXPRESSED IN: 11 plant structures; EXPRESSED DURING: 8 growth stages; CONTAINS InterPro DOMAIN/s: Xyloglucan endotransgl…	G	Xyloglucan endotransglucosylase hydrolase protein
Bol 85698.0.1.2	n. s.	n. s.	n. s.	NA	NA	NA	10.7	cell wall.modification	(at3g44990 : 275.0) xyloglucan endo-transglycosylase; xyloglucan endo-transglycosylase-related 8 (XTR8); FUNCTIONS IN: hydrolase activity, acting on glycosyl bonds, xyloglucan:xyloglucosyl transferase activity; INVOLVED IN: cell wall biogenesis; LOCATED IN: apoplast, cell wall; EXPRESSED IN: 11 plant structures; EXPRESSED DURING: 8 growth stages; CONTAINS InterPro DOMAIN/s: Xyloglucan endotransgl…	G	Xyloglucan endotransglucosylase hydrolase protein
Bol 86683.0.1.1	n. s.	n. s.	n. s.	NA	NA	NA	10.7	cell wall.modification	(at1g10550 : 321.0) Encodes a membrane-localized protein that is predicted to function during cell wall modification.Overexpression of XTH33 results in abnormal cell morphology. Its expression is under epigenetic control by ATX1.; xyloglucan:xyloglucosyl transferase 33 (XTH33); FUNCTIONS IN: hydrolase activity, acting on glycosyl bonds, hydrolase activity, hydrolyzing O-glycosyl compounds, xylogl…	G	Xyloglucan endotransglucosylase hydrolase protein
Bol 87858.1.2.1	n. s.	n. s.	n. s.	NA	NA	NA	10.7	cell wall.modification	(at2g14620 : 173.0) xyloglucan endotransglucosylase/hydrolase 10 (XTH10); FUNCTIONS IN: hydrolase activity, acting on glycosyl bonds, xyloglucan:xyloglucosyl transferase activity, hydrolase activity, hydrolyzing O-glycosyl compounds; INVOLVED IN: carbohydrate metabolic process, cellular glucan metabolic process; LOCATED IN: endomembrane system, apoplast, cell wall; EXPRESSED IN: 9 plant structure…	G	Xyloglucan endotransglucosylase hydrolase protein
Bol 87858.1.2.2	n. s.	n. s.	n. s.	NA	NA	NA	10.7	cell wall.modification	(at2g14620 : 441.0) xyloglucan endotransglucosylase/hydrolase 10 (XTH10); FUNCTIONS IN: hydrolase activity, acting on glycosyl bonds, xyloglucan:xyloglucosyl transferase activity, hydrolase activity, hydrolyzing O-glycosyl compounds; INVOLVED IN: carbohydrate metabolic process, cellular glucan metabolic process; LOCATED IN: endomembrane system, apoplast, cell wall; EXPRESSED IN: 9 plant structure…	G	Xyloglucan endotransglucosylase hydrolase protein
Bol 89000.0.1.1	n. s.	n. s.	n. s.	NA	NA	NA	10.7	cell wall.modification	(at1g11545 : 542.0) xyloglucan endotransglucosylase/hydrolase 8 (XTH8); FUNCTIONS IN: hydrolase activity, acting on glycosyl bonds, xyloglucan:xyloglucosyl transferase activity, hydrolase activity, hydrolyzing O-glycosyl compounds; INVOLVED IN: carbohydrate metabolic process, cellular glucan metabolic process; LOCATED IN: endomembrane system, cell wall, apoplast; EXPRESSED IN: 21 plant structures…	G	Xyloglucan endotransglucosylase hydrolase protein
Bol 89313.0.1.1	n. s.	n. s.	n. s.	NA	NA	NA	10.7	cell wall.modification	(at1g26770 : 347.0) Encodes an expansin. Naming convention from the Expansin Working Group (Kende et al, Plant Mol Bio). Involved in the formation of nematode-induced syncytia in roots of Arabidopsis thaliana.; expansin A10 (EXPA10); CONTAINS InterPro DOMAIN/s: Pollen allergen, N-terminal (InterPro:IPR014734), Rare lipoprotein A (InterPro:IPR005132), Pollen allergen/expansin, C-terminal (InterPro…	J	loosening and extension of plant cell walls by disrupting non-covalent bonding between cellulose microfibrils and matrix glucans. No enzymatic activity has been found
Bol 91222.0.1.2	3,22	4,61	n. s.	NA	NA	NA	10.7	cell wall.modification	(at3g29030 : 350.0) Encodes an expansin. Naming convention from the Expansin Working Group (Kende et al, 2004. Plant Mol Bio); expansin A5 (EXPA5); INVOLVED IN: plant-type cell wall modification involved in multidimensional cell growth, unidimensional cell growth, plant-type cell wall loosening; LOCATED IN: endomembrane system, extracellular region; EXPRESSED IN: 21 plant structures; EXPRESSED DU…	G	Pollen allergen
Bol 91910.4.1.1	n. s.	n. s.	n. s.	K14504	TCH4	xyloglucan:xyloglucosyl transferase TCH4 [EC:2.4.1.207]	10.7	cell wall.modification	(at5g57560 : 407.0) Encodes a cell wall-modifying enzyme, rapidly upregulated in response to environmental stimuli; Touch 4 (TCH4); CONTAINS InterPro DOMAIN/s: Xyloglucan endotransglucosylase/hydrolase (InterPro:IPR016455), Xyloglucan endo-transglycosylase, C-terminal (InterPro:IPR010713), Concanavalin A-like lectin/glucanase, subgroup (InterPro:IPR013320), Concanavalin A-like lectin/glucanase (I…	G	Xyloglucan endotransglucosylase hydrolase protein
Bol 91910.4.1.2	n. s.	n. s.	n. s.	K14504	TCH4	xyloglucan:xyloglucosyl transferase TCH4 [EC:2.4.1.207]	10.7	cell wall.modification	(at5g57560 : 408.0) Encodes a cell wall-modifying enzyme, rapidly upregulated in response to environmental stimuli; Touch 4 (TCH4); CONTAINS InterPro DOMAIN/s: Xyloglucan endotransglucosylase/hydrolase (InterPro:IPR016455), Xyloglucan endo-transglycosylase, C-terminal (InterPro:IPR010713), Concanavalin A-like lectin/glucanase, subgroup (InterPro:IPR013320), Concanavalin A-like lectin/glucanase (I…	G	Xyloglucan endotransglucosylase hydrolase protein
Bol 92033.4.1.1	4,42	5,03	n. s.	NA	NA	NA	10.7	cell wall.modification	(at4g30280 : 294.0) Encodes a xyloglucan endotransglucosylase/hydrolase with only only the endotransglucosylase (XET; EC 2.4.1.207) activity towards xyloglucan and non-detectable endohydrolytic (XEH; EC 3.2.1.151) activity. Expressed in the mature or basal regions of both the main and lateral roots, but not in the tip of these roots where cell division occurs.; xyloglucan endotransglucosylase/hyd…	G	Xyloglucan endotransglucosylase hydrolase protein
Bol 92033.4.1.2	2,04	n. s.	n. s.	NA	NA	NA	10.7	cell wall.modification	(at1g65310 : 447.0) Encodes a xyloglucan endotransglucosylase/hydrolase with only only the endotransglucosylase (XET; EC 2.4.1.207) activity towards xyloglucan and non-detectable endohydrolytic (XEH; EC 3.2.1.151) activity. Expressed in the mature or basal regions of both the main and lateral roots, but not in the tip of these roots where cell division occurs.; xyloglucan endotransglucosylase/hyd…	G	Xyloglucan endotransglucosylase hydrolase protein
Bol 92033.4.1.5	5,50	11,44	n. s.	NA	NA	NA	10.7	cell wall.modification	(at4g30280 : 460.0) Encodes a xyloglucan endotransglucosylase/hydrolase with only only the endotransglucosylase (XET; EC 2.4.1.207) activity towards xyloglucan and non-detectable endohydrolytic (XEH; EC 3.2.1.151) activity. Expressed in the mature or basal regions of both the main and lateral roots, but not in the tip of these roots where cell division occurs.; xyloglucan endotransglucosylase/hyd…	G	Xyloglucan endotransglucosylase hydrolase protein
Bol 92033.4.2.1	n. s.	n. s.	n. s.	NA	NA	NA	10.7	cell wall.modification	(at4g30290 : 283.0) Encodes a xyloglucan endotransglucosylase/hydrolase with only only the endotransglucosylase (XET; EC 2.4.1.207) activity towards xyloglucan and non-detectable endohydrolytic (XEH; EC 3.2.1.151) activity. Expressed throughout both the main and the lateral root, with intensive expression at the dividing and elongating regions. Is expressed in lateral root primordia but expressio…	G	Xyloglucan endotransglucosylase hydrolase protein
Bol 92767.0.6.1	n. s.	n. s.	n. s.	NA	NA	NA	10.7	cell wall.modification	(at5g13870 : 389.0) EXGT-A4, endoxyloglucan transferase,; xyloglucan endotransglucosylase/hydrolase 5 (XTH5); FUNCTIONS IN: hydrolase activity, acting on glycosyl bonds, hydrolase activity, hydrolyzing O-glycosyl compounds, xyloglucan:xyloglucosyl transferase activity; INVOLVED IN: carbohydrate metabolic process, cellular glucan metabolic process; LOCATED IN: endomembrane system, cell wall, apopl…	G	endoxyloglucan transferase
Bol 92767.0.6.2	n. s.	n. s.	n. s.	NA	NA	NA	10.7	cell wall.modification	(at5g13870 : 348.0) EXGT-A4, endoxyloglucan transferase,; xyloglucan endotransglucosylase/hydrolase 5 (XTH5); FUNCTIONS IN: hydrolase activity, acting on glycosyl bonds, hydrolase activity, hydrolyzing O-glycosyl compounds, xyloglucan:xyloglucosyl transferase activity; INVOLVED IN: carbohydrate metabolic process, cellular glucan metabolic process; LOCATED IN: endomembrane system, cell wall, apopl…	G	endoxyloglucan transferase
Bol 93783.0.1.3	-3,15	n. s.	n. s.	NA	NA	NA	10.7	cell wall.modification	(at4g03210 : 313.0) encodes a member of xyloglucan endotransglucosylase/hydrolases (XTHs) that catalyze the cleavage and molecular grafting of xyloglucan chains function in loosening and rearrangement of the cell wall. Gene is expressed in shoot apex region, flower buds, flower stalks and internodes bearing flowers.; xyloglucan endotransglucosylase/hydrolase 9 (XTH9); FUNCTIONS IN: hydrolase acti…	G	Xyloglucan endotransglucosylase hydrolase protein
Bol 94512.0.1.2	n. s.	n. s.	n. s.	NA	NA	NA	10.7	cell wall.modification	(at5g02260 : 352.0) member of Alpha-Expansin Gene Family. Naming convention from the Expansin Working Group (Kende et al, 2004. Plant Mol Bio); expansin A9 (EXPA9); INVOLVED IN: plant-type cell wall modification involved in multidimensional cell growth, unidimensional cell growth, plant-type cell wall loosening; LOCATED IN: chloroplast; EXPRESSED IN: 22 plant structures; EXPRESSED DURING: 11 grow…	G	Pollen allergen
Bol 94521.1.1.1	-2,96	n. s.	n. s.	NA	NA	NA	10.7	cell wall.modification	(at2g06850 : 518.0) endoxyloglucan transferase (EXGT-A1) gene; xyloglucan endotransglucosylase/hydrolase 4 (XTH4); FUNCTIONS IN: hydrolase activity, acting on glycosyl bonds, xyloglucan:xyloglucosyl transferase activity; INVOLVED IN: response to auxin stimulus, response to mechanical stimulus, response to low light intensity stimulus, unidimensional cell growth; LOCATED IN: in 6 components; EXPRE…	G	endoxyloglucan transferase
Bol 95087.1.1.1	n. s.	n. s.	n. s.	NA	NA	NA	10.7	cell wall.modification	(at1g14720 : 551.0) member of Glycoside Hydrolase Family 16; xyloglucan endotransglucosylase/hydrolase 28 (XTH28); FUNCTIONS IN: hydrolase activity, acting on glycosyl bonds, xyloglucan:xyloglucosyl transferase activity; INVOLVED IN: fruit development, stamen filament development; LOCATED IN: endomembrane system, cell wall, apoplast; EXPRESSED IN: 22 plant structures; EXPRESSED DURING: 13 growth …	G	Xyloglucan endotransglucosylase hydrolase protein
Bol 95434.0.1.1	n. s.	n. s.	n. s.	NA	NA	NA	10.7	cell wall.modification	(at2g01850 : 592.0) EXGT-A3 has homology to xyloglucan endotransglucosylases/hydrolases (XTHs). Mutants in this gene show a lesion mimic phenotype associated with leaf maturation and a reduction in the number of tertiary veins. Individual tracheary elements in the mutants are shorter, but phloem transport activity is not severely affected. EXGT-A3 plays a role in xyloglucan degradation in the dif…	G	Xyloglucan endotransglucosylase hydrolase protein
Bol 95434.0.1.2	n. s.	n. s.	n. s.	NA	NA	NA	10.7	cell wall.modification	(at2g01850 : 588.0) EXGT-A3 has homology to xyloglucan endotransglucosylases/hydrolases (XTHs). Mutants in this gene show a lesion mimic phenotype associated with leaf maturation and a reduction in the number of tertiary veins. Individual tracheary elements in the mutants are shorter, but phloem transport activity is not severely affected. EXGT-A3 plays a role in xyloglucan degradation in the dif…	G	Xyloglucan endotransglucosylase hydrolase protein
Bol 95666.1.1.1	n. s.	-5,64	n. s.	NA	NA	NA	10.7	cell wall.modification	(at4g17030 : 294.0) Encodes EXLB1 (expansin-like B1), a member of the expansin family.; expansin-like B1 (EXLB1); INVOLVED IN: sexual reproduction, unidimensional cell growth, plant-type cell wall loosening; LOCATED IN: endomembrane system, extracellular region; EXPRESSED IN: 19 plant structures; EXPRESSED DURING: 9 growth stages; CONTAINS InterPro DOMAIN/s: Pollen allergen, N-terminal (InterPro:…	G	expansin-like
Bol 95666.1.2.1	n. s.	n. s.	n. s.	NA	NA	NA	10.7	cell wall.modification	(at4g17030 : 278.0) Encodes EXLB1 (expansin-like B1), a member of the expansin family.; expansin-like B1 (EXLB1); INVOLVED IN: sexual reproduction, unidimensional cell growth, plant-type cell wall loosening; LOCATED IN: endomembrane system, extracellular region; EXPRESSED IN: 19 plant structures; EXPRESSED DURING: 9 growth stages; CONTAINS InterPro DOMAIN/s: Pollen allergen, N-terminal (InterPro:…	G	expansin-like
Bol 96138.1.1.1	n. s.	n. s.	n. s.	NA	NA	NA	10.7	cell wall.modification	(at4g03210 : 349.0) encodes a member of xyloglucan endotransglucosylase/hydrolases (XTHs) that catalyze the cleavage and molecular grafting of xyloglucan chains function in loosening and rearrangement of the cell wall. Gene is expressed in shoot apex region, flower buds, flower stalks and internodes bearing flowers.; xyloglucan endotransglucosylase/hydrolase 9 (XTH9); FUNCTIONS IN: hydrolase acti…	G	Xyloglucan endotransglucosylase hydrolase protein
Bol 96138.1.1.2	-3,78	n. s.	n. s.	NA	NA	NA	10.7	cell wall.modification	(at4g03210 : 353.0) encodes a member of xyloglucan endotransglucosylase/hydrolases (XTHs) that catalyze the cleavage and molecular grafting of xyloglucan chains function in loosening and rearrangement of the cell wall. Gene is expressed in shoot apex region, flower buds, flower stalks and internodes bearing flowers.; xyloglucan endotransglucosylase/hydrolase 9 (XTH9); FUNCTIONS IN: hydrolase acti…	G	Xyloglucan endotransglucosylase hydrolase protein
Bol 97074.0.1.1	-6,45	n. s.	n. s.	NA	NA	NA	10.7	cell wall.modification	(at2g03090 : 123.0) member of Alpha-Expansin Gene Family. Naming convention from the Expansin Working Group (Kende et al, 2004. Plant Mol Bio). Involved in the formation of nematode-induced syncytia in roots of Arabidopsis thaliana.; expansin A15 (EXPA15); INVOLVED IN: plant-type cell wall modification involved in multidimensional cell growth, syncytium formation, unidimensional cell growth, plan…	J	loosening and extension of plant cell walls by disrupting non-covalent bonding between cellulose microfibrils and matrix glucans. No enzymatic activity has been found
Bol 97074.1.1.1	n. s.	n. s.	n. s.	NA	NA	NA	10.7	cell wall.modification	(at2g03090 : 239.0) member of Alpha-Expansin Gene Family. Naming convention from the Expansin Working Group (Kende et al, 2004. Plant Mol Bio). Involved in the formation of nematode-induced syncytia in roots of Arabidopsis thaliana.; expansin A15 (EXPA15); INVOLVED IN: plant-type cell wall modification involved in multidimensional cell growth, syncytium formation, unidimensional cell growth, plan…	J	loosening and extension of plant cell walls by disrupting non-covalent bonding between cellulose microfibrils and matrix glucans. No enzymatic activity has been found
Bol 97074.1.2.1	-4,85	n. s.	n. s.	NA	NA	NA	10.7	cell wall.modification	(at2g03090 : 290.0) member of Alpha-Expansin Gene Family. Naming convention from the Expansin Working Group (Kende et al, 2004. Plant Mol Bio). Involved in the formation of nematode-induced syncytia in roots of Arabidopsis thaliana.; expansin A15 (EXPA15); INVOLVED IN: plant-type cell wall modification involved in multidimensional cell growth, syncytium formation, unidimensional cell growth, plan…	J	loosening and extension of plant cell walls by disrupting non-covalent bonding between cellulose microfibrils and matrix glucans. No enzymatic activity has been found
Bol 97074.2.1.1	-6,08	-6,06	n. s.	NA	NA	NA	10.7	cell wall.modification	(at2g03090 : 185.0) member of Alpha-Expansin Gene Family. Naming convention from the Expansin Working Group (Kende et al, 2004. Plant Mol Bio). Involved in the formation of nematode-induced syncytia in roots of Arabidopsis thaliana.; expansin A15 (EXPA15); INVOLVED IN: plant-type cell wall modification involved in multidimensional cell growth, syncytium formation, unidimensional cell growth, plan…	J	loosening and extension of plant cell walls by disrupting non-covalent bonding between cellulose microfibrils and matrix glucans. No enzymatic activity has been found
Bol 97202.0.1.1	n. s.	n. s.	n. s.	NA	NA	NA	10.7	cell wall.modification	(at2g39700 : 455.0) putative expansin. Naming convention from the Expansin Working Group (Kende et al, 2004. Plant Mol Bio). Involved in the formation of nematode-induced syncytia in roots of Arabidopsis thaliana.; expansin A4 (EXPA4); CONTAINS InterPro DOMAIN/s: Barwin-related endoglucanase (InterPro:IPR009009), Pollen allergen, N-terminal (InterPro:IPR014734), Expansin (InterPro:IPR002963), Rar…	G	expansin
Bol 97202.0.1.2	n. s.	n. s.	n. s.	NA	NA	NA	10.7	cell wall.modification	(at2g39700 : 267.0) putative expansin. Naming convention from the Expansin Working Group (Kende et al, 2004. Plant Mol Bio). Involved in the formation of nematode-induced syncytia in roots of Arabidopsis thaliana.; expansin A4 (EXPA4); CONTAINS InterPro DOMAIN/s: Barwin-related endoglucanase (InterPro:IPR009009), Pollen allergen, N-terminal (InterPro:IPR014734), Expansin (InterPro:IPR002963), Rar…	G	Pollen allergen
Bol 97202.0.1.7	n. s.	n. s.	n. s.	NA	NA	NA	10.7	cell wall.modification	(at2g39700 : 384.0) putative expansin. Naming convention from the Expansin Working Group (Kende et al, 2004. Plant Mol Bio). Involved in the formation of nematode-induced syncytia in roots of Arabidopsis thaliana.; expansin A4 (EXPA4); CONTAINS InterPro DOMAIN/s: Barwin-related endoglucanase (InterPro:IPR009009), Pollen allergen, N-terminal (InterPro:IPR014734), Expansin (InterPro:IPR002963), Rar…	G	expansin
Bol 97202.0.1.8	n. s.	n. s.	n. s.	NA	NA	NA	10.7	cell wall.modification	(at2g39700 : 369.0) putative expansin. Naming convention from the Expansin Working Group (Kende et al, 2004. Plant Mol Bio). Involved in the formation of nematode-induced syncytia in roots of Arabidopsis thaliana.; expansin A4 (EXPA4); CONTAINS InterPro DOMAIN/s: Barwin-related endoglucanase (InterPro:IPR009009), Pollen allergen, N-terminal (InterPro:IPR014734), Expansin (InterPro:IPR002963), Rar…	G	expansin
Bol 97325.0.1.1	n. s.	-3,70	n. s.	NA	NA	NA	10.7	cell wall.modification	(at2g36870 : 404.0) xyloglucan endotransglucosylase/hydrolase 32 (XTH32); FUNCTIONS IN: hydrolase activity, acting on glycosyl bonds, hydrolase activity, hydrolyzing O-glycosyl compounds; INVOLVED IN: carbohydrate metabolic process; LOCATED IN: endomembrane system; EXPRESSED IN: 19 plant structures; EXPRESSED DURING: 13 growth stages; CONTAINS InterPro DOMAIN/s: Concanavalin A-like lectin/glucana…	G	Xyloglucan endotransglucosylase hydrolase protein
Bol 97325.0.1.2	-7,53	-8,65	n. s.	NA	NA	NA	10.7	cell wall.modification	(at2g36870 : 311.0) xyloglucan endotransglucosylase/hydrolase 32 (XTH32); FUNCTIONS IN: hydrolase activity, acting on glycosyl bonds, hydrolase activity, hydrolyzing O-glycosyl compounds; INVOLVED IN: carbohydrate metabolic process; LOCATED IN: endomembrane system; EXPRESSED IN: 19 plant structures; EXPRESSED DURING: 13 growth stages; CONTAINS InterPro DOMAIN/s: Concanavalin A-like lectin/glucana…	G	Xyloglucan endotransglucosylase hydrolase protein
Bol 97325.0.1.3	n. s.	n. s.	n. s.	NA	NA	NA	10.7	cell wall.modification	(at2g36870 : 417.0) xyloglucan endotransglucosylase/hydrolase 32 (XTH32); FUNCTIONS IN: hydrolase activity, acting on glycosyl bonds, hydrolase activity, hydrolyzing O-glycosyl compounds; INVOLVED IN: carbohydrate metabolic process; LOCATED IN: endomembrane system; EXPRESSED IN: 19 plant structures; EXPRESSED DURING: 13 growth stages; CONTAINS InterPro DOMAIN/s: Concanavalin A-like lectin/glucana…	G	Xyloglucan endotransglucosylase hydrolase protein
Bol 97325.0.1.4	n. s.	-7,82	n. s.	NA	NA	NA	10.7	cell wall.modification	(at2g36870 : 390.0) xyloglucan endotransglucosylase/hydrolase 32 (XTH32); FUNCTIONS IN: hydrolase activity, acting on glycosyl bonds, hydrolase activity, hydrolyzing O-glycosyl compounds; INVOLVED IN: carbohydrate metabolic process; LOCATED IN: endomembrane system; EXPRESSED IN: 19 plant structures; EXPRESSED DURING: 13 growth stages; CONTAINS InterPro DOMAIN/s: Concanavalin A-like lectin/glucana…	G	Xyloglucan endotransglucosylase hydrolase protein
Bol 97325.0.2.3	n. s.	n. s.	n. s.	NA	NA	NA	10.7	cell wall.modification	(at2g36870 : 226.0) xyloglucan endotransglucosylase/hydrolase 32 (XTH32); FUNCTIONS IN: hydrolase activity, acting on glycosyl bonds, hydrolase activity, hydrolyzing O-glycosyl compounds; INVOLVED IN: carbohydrate metabolic process; LOCATED IN: endomembrane system; EXPRESSED IN: 19 plant structures; EXPRESSED DURING: 13 growth stages; CONTAINS InterPro DOMAIN/s: Concanavalin A-like lectin/glucana…	G	Xyloglucan endotransglucosylase hydrolase protein

## Sheet: Cell_wall_degradation
Transcript	log2_FC			KEGG			Mercator/MapMan			eggNOG
ID	SL vs WG	SL vs BG	WG vs BG	KEGG number	KEGG identifier	KEGG description	Bincode	Name	Description	COG category	eggNOG annotation
Bol 100061.1.1.1	n. s.	n. s.	n. s.	NA	NA	NA	10.6.1	cell wall.degradation.cellulases and beta -1,4-glucanases	(at2g32990 : 273.0) glycosyl hydrolase 9B8 (GH9B8); FUNCTIONS IN: hydrolase activity, hydrolyzing O-glycosyl compounds, catalytic activity; INVOLVED IN: carbohydrate metabolic process; LOCATED IN: endomembrane system; EXPRESSED IN: 17 plant structures; EXPRESSED DURING: 11 growth stages; CONTAINS InterPro DOMAIN/s: Six-hairpin glycosidase (InterPro:IPR012341), Glycoside hydrolase, family 9, activ…	G	Glycosyl hydrolase family 9
Bol 100061.1.1.2	n. s.	n. s.	n. s.	NA	NA	NA	10.6.1	cell wall.degradation.cellulases and beta -1,4-glucanases	(at2g32990 : 655.0) glycosyl hydrolase 9B8 (GH9B8); FUNCTIONS IN: hydrolase activity, hydrolyzing O-glycosyl compounds, catalytic activity; INVOLVED IN: carbohydrate metabolic process; LOCATED IN: endomembrane system; EXPRESSED IN: 17 plant structures; EXPRESSED DURING: 11 growth stages; CONTAINS InterPro DOMAIN/s: Six-hairpin glycosidase (InterPro:IPR012341), Glycoside hydrolase, family 9, activ…	G	Endoglucanase
Bol 100061.1.1.3	n. s.	n. s.	n. s.	NA	NA	NA	10.6.1	cell wall.degradation.cellulases and beta -1,4-glucanases	(at2g32990 : 326.0) glycosyl hydrolase 9B8 (GH9B8); FUNCTIONS IN: hydrolase activity, hydrolyzing O-glycosyl compounds, catalytic activity; INVOLVED IN: carbohydrate metabolic process; LOCATED IN: endomembrane system; EXPRESSED IN: 17 plant structures; EXPRESSED DURING: 11 growth stages; CONTAINS InterPro DOMAIN/s: Six-hairpin glycosidase (InterPro:IPR012341), Glycoside hydrolase, family 9, activ…	G	Endoglucanase
Bol 100061.2.1.2	n. s.	n. s.	n. s.	NA	NA	NA	10.6.1	cell wall.degradation.cellulases and beta -1,4-glucanases	(at2g32990 : 283.0) glycosyl hydrolase 9B8 (GH9B8); FUNCTIONS IN: hydrolase activity, hydrolyzing O-glycosyl compounds, catalytic activity; INVOLVED IN: carbohydrate metabolic process; LOCATED IN: endomembrane system; EXPRESSED IN: 17 plant structures; EXPRESSED DURING: 11 growth stages; CONTAINS InterPro DOMAIN/s: Six-hairpin glycosidase (InterPro:IPR012341), Glycoside hydrolase, family 9, activ…	G	Glycosyl hydrolase family 9
Bol 100308.0.2.2	-8,08	-8,61	n. s.	NA	NA	NA	10.6.3	cell wall.degradation.pectate lyases and polygalacturonases	(at1g10640 : 449.0) Pectin lyase-like superfamily protein; FUNCTIONS IN: polygalacturonase activity; INVOLVED IN: carbohydrate metabolic process; LOCATED IN: cellular_component unknown; EXPRESSED IN: 18 plant structures; EXPRESSED DURING: 11 growth stages; CONTAINS InterPro DOMAIN/s: Pectin lyase fold/virulence factor (InterPro:IPR011050), Parallel beta-helix repeat (InterPro:IPR006626), Glycosid…	M	Polygalacturonase
Bol 100308.0.2.3	-9,43	-8,83	n. s.	NA	NA	NA	10.6.3	cell wall.degradation.pectate lyases and polygalacturonases	(at1g10640 : 773.0) Pectin lyase-like superfamily protein; FUNCTIONS IN: polygalacturonase activity; INVOLVED IN: carbohydrate metabolic process; LOCATED IN: cellular_component unknown; EXPRESSED IN: 18 plant structures; EXPRESSED DURING: 11 growth stages; CONTAINS InterPro DOMAIN/s: Pectin lyase fold/virulence factor (InterPro:IPR011050), Parallel beta-helix repeat (InterPro:IPR006626), Glycosid…	M	Polygalacturonase
Bol 100308.0.2.4	-6,04	-5,93	n. s.	NA	NA	NA	10.6.3	cell wall.degradation.pectate lyases and polygalacturonases	(at1g10640 : 772.0) Pectin lyase-like superfamily protein; FUNCTIONS IN: polygalacturonase activity; INVOLVED IN: carbohydrate metabolic process; LOCATED IN: cellular_component unknown; EXPRESSED IN: 18 plant structures; EXPRESSED DURING: 11 growth stages; CONTAINS InterPro DOMAIN/s: Pectin lyase fold/virulence factor (InterPro:IPR011050), Parallel beta-helix repeat (InterPro:IPR006626), Glycosid…	M	Polygalacturonase
Bol 100308.0.2.6	-7,71	-7,89	n. s.	NA	NA	NA	10.6.3	cell wall.degradation.pectate lyases and polygalacturonases	(at1g10640 : 385.0) Pectin lyase-like superfamily protein; FUNCTIONS IN: polygalacturonase activity; INVOLVED IN: carbohydrate metabolic process; LOCATED IN: cellular_component unknown; EXPRESSED IN: 18 plant structures; EXPRESSED DURING: 11 growth stages; CONTAINS InterPro DOMAIN/s: Pectin lyase fold/virulence factor (InterPro:IPR011050), Parallel beta-helix repeat (InterPro:IPR006626), Glycosid…	M	Polygalacturonase
Bol 100325.2.2.1	n. s.	n. s.	n. s.	K05349	bglX	beta-glucosidase [EC:3.2.1.21]	10.6.1	cell wall.degradation.cellulases and beta -1,4-glucanases	(at5g20950 : 314.0) Glycosyl hydrolase family protein; FUNCTIONS IN: hydrolase activity, hydrolyzing O-glycosyl compounds; INVOLVED IN: carbohydrate metabolic process; LOCATED IN: cell wall, membrane, plant-type cell wall; EXPRESSED IN: 25 plant structures; EXPRESSED DURING: 13 growth stages; CONTAINS InterPro DOMAIN/s: Glycoside hydrolase, family 3, N-terminal (InterPro:IPR001764), Glycoside hyd…	G	Lysosomal beta
Bol 100325.2.2.3	n. s.	n. s.	n. s.	K05349	bglX	beta-glucosidase [EC:3.2.1.21]	10.6.1	cell wall.degradation.cellulases and beta -1,4-glucanases	(at5g20950 : 546.0) Glycosyl hydrolase family protein; FUNCTIONS IN: hydrolase activity, hydrolyzing O-glycosyl compounds; INVOLVED IN: carbohydrate metabolic process; LOCATED IN: cell wall, membrane, plant-type cell wall; EXPRESSED IN: 25 plant structures; EXPRESSED DURING: 13 growth stages; CONTAINS InterPro DOMAIN/s: Glycoside hydrolase, family 3, N-terminal (InterPro:IPR001764), Glycoside hyd…	G	Lysosomal beta
Bol 100325.2.2.4	-2,51	n. s.	n. s.	K05349	bglX	beta-glucosidase [EC:3.2.1.21]	10.6.1	cell wall.degradation.cellulases and beta -1,4-glucanases	(at5g20950 : 1084.0) Glycosyl hydrolase family protein; FUNCTIONS IN: hydrolase activity, hydrolyzing O-glycosyl compounds; INVOLVED IN: carbohydrate metabolic process; LOCATED IN: cell wall, membrane, plant-type cell wall; EXPRESSED IN: 25 plant structures; EXPRESSED DURING: 13 growth stages; CONTAINS InterPro DOMAIN/s: Glycoside hydrolase, family 3, N-terminal (InterPro:IPR001764), Glycoside hy…	G	Glycosyl hydrolase family 3 C-terminal domain
Bol 100412.2.2.1	n. s.	n. s.	n. s.	K01728	pel	pectate lyase [EC:4.2.2.2]	10.6.3	cell wall.degradation.pectate lyases and polygalacturonases	(at3g54920 : 239.0) Powdery mildew resistant mutant encodes a pectate lyase-like protein; powdery mildew resistant 6 (PMR6); CONTAINS InterPro DOMAIN/s: Pectin lyase fold/virulence factor (InterPro:IPR011050), AmbAllergen (InterPro:IPR018082), Pectate lyase/Amb allergen (InterPro:IPR002022), Pectin lyase fold (InterPro:IPR012334); BEST Arabidopsis thaliana protein match is: Pectin lyase-like supe…	G	Pectate lyase
Bol 100412.2.2.2	n. s.	n. s.	n. s.	K01728	pel	pectate lyase [EC:4.2.2.2]	10.6.3	cell wall.degradation.pectate lyases and polygalacturonases	(at3g54920 : 233.0) Powdery mildew resistant mutant encodes a pectate lyase-like protein; powdery mildew resistant 6 (PMR6); CONTAINS InterPro DOMAIN/s: Pectin lyase fold/virulence factor (InterPro:IPR011050), AmbAllergen (InterPro:IPR018082), Pectate lyase/Amb allergen (InterPro:IPR002022), Pectin lyase fold (InterPro:IPR012334); BEST Arabidopsis thaliana protein match is: Pectin lyase-like supe…	G	Pectate lyase
Bol 100412.2.2.4	n. s.	n. s.	n. s.	K01728	pel	pectate lyase [EC:4.2.2.2]	10.6.3	cell wall.degradation.pectate lyases and polygalacturonases	(at4g24780 : 224.0) Pectin lyase-like superfamily protein; CONTAINS InterPro DOMAIN/s: Pectin lyase fold/virulence factor (InterPro:IPR011050), AmbAllergen (InterPro:IPR018082), Pectate lyase/Amb allergen (InterPro:IPR002022), Pectin lyase fold (InterPro:IPR012334); BEST Arabidopsis thaliana protein match is: Pectin lyase-like superfamily protein (TAIR:AT5G63180.1). & (p40972|pel_tobac : 131.0) P…	G	Pectate lyase
Bol 100412.2.6.1	n. s.	n. s.	n. s.	K01728	pel	pectate lyase [EC:4.2.2.2]	10.6.3	cell wall.degradation.pectate lyases and polygalacturonases	(at3g54920 : 411.0) Powdery mildew resistant mutant encodes a pectate lyase-like protein; powdery mildew resistant 6 (PMR6); CONTAINS InterPro DOMAIN/s: Pectin lyase fold/virulence factor (InterPro:IPR011050), AmbAllergen (InterPro:IPR018082), Pectate lyase/Amb allergen (InterPro:IPR002022), Pectin lyase fold (InterPro:IPR012334); BEST Arabidopsis thaliana protein match is: Pectin lyase-like supe…	G	Pectate lyase
Bol 100412.2.7.1	n. s.	n. s.	n. s.	K01728	pel	pectate lyase [EC:4.2.2.2]	10.6.3	cell wall.degradation.pectate lyases and polygalacturonases	(at3g54920 : 422.0) Powdery mildew resistant mutant encodes a pectate lyase-like protein; powdery mildew resistant 6 (PMR6); CONTAINS InterPro DOMAIN/s: Pectin lyase fold/virulence factor (InterPro:IPR011050), AmbAllergen (InterPro:IPR018082), Pectate lyase/Amb allergen (InterPro:IPR002022), Pectin lyase fold (InterPro:IPR012334); BEST Arabidopsis thaliana protein match is: Pectin lyase-like supe…	G	Pectate lyase
Bol 109107.0.1.1	n. s.	n. s.	n. s.	NA	NA	NA	10.6.2	cell wall.degradation.mannan-xylose-arabinose-fucose	(at5g49360 : 214.0) Encodes a bifunctional {beta}-D-xylosidase/{alpha}-L-arabinofuranosidase required for pectic arabinan modification. Located in the extracellular matrix. Gene is expressed specifically in tissues undergoing secondary wall thickening. This is a member of glycosyl hydrolase family 3 and has six other closely related members.; beta-xylosidase 1 (BXL1); FUNCTIONS IN: alpha-N-arabin…	G	beta-d-xylosidase
Bol 11085.0.1.1	5,93	5,97	n. s.	NA	NA	NA	10.6.3	cell wall.degradation.pectate lyases and polygalacturonases	(at1g43080 : 451.0) Pectin lyase-like superfamily protein; FUNCTIONS IN: polygalacturonase activity; INVOLVED IN: carbohydrate metabolic process; LOCATED IN: endomembrane system; CONTAINS InterPro DOMAIN/s: Pectin lyase fold/virulence factor (InterPro:IPR011050), Pectin lyase fold (InterPro:IPR012334), Glycoside hydrolase, family 28 (InterPro:IPR000743), Parallel beta-helix repeat (InterPro:IPR00…	M	Glycoside hydrolase family 28 protein polygalacturonase (pectinase) family protein
Bol 111970.0.1.1	n. s.	n. s.	n. s.	K05349	bglX	beta-glucosidase [EC:3.2.1.21]	10.6.1	cell wall.degradation.cellulases and beta -1,4-glucanases	(at3g47000 : 241.0) Glycosyl hydrolase family protein; FUNCTIONS IN: hydrolase activity, hydrolyzing O-glycosyl compounds; INVOLVED IN: carbohydrate metabolic process; LOCATED IN: cellular_component unknown; EXPRESSED IN: 23 plant structures; EXPRESSED DURING: 13 growth stages; CONTAINS InterPro DOMAIN/s: Glycoside hydrolase, family 3, N-terminal (InterPro:IPR001764), Glycoside hydrolase, family …	G	hydrolase
Bol 1204.0.1.1	n. s.	n. s.	n. s.	NA	NA	NA	10.6.2	cell wall.degradation.mannan-xylose-arabinose-fucose	(at1g58370 : 204.0) Encodes a protein with xylanase activity.; RXF12; FUNCTIONS IN: endo-1,4-beta-xylanase activity, hydrolase activity, hydrolyzing O-glycosyl compounds; INVOLVED IN: carbohydrate metabolic process; LOCATED IN: cell wall; EXPRESSED IN: 24 plant structures; EXPRESSED DURING: 10 growth stages; CONTAINS InterPro DOMAIN/s: Glycoside hydrolase, family 10 (InterPro:IPR001000), Carbohyd…	G	glycosyl hydrolase family 10 protein
Bol 120740.0.1.1	n. s.	3,39	n. s.	NA	NA	NA	10.6.3	cell wall.degradation.pectate lyases and polygalacturonases	(at3g12145 : 456.0) A novel leucine-rich repeat protein. Interacts directly with MADS domain transcription factor.; FLOR1 (FLR1); FUNCTIONS IN: enzyme inhibitor activity, transcription factor binding; INVOLVED IN: biological_process unknown; LOCATED IN: endomembrane system; CONTAINS InterPro DOMAIN/s: Leucine-rich repeat-containing N-terminal domain, type 2 (InterPro:IPR013210), Leucine-rich repe…	S	Leucine-rich repeat protein FLR1
Bol 121174.0.1.1	n. s.	n. s.	n. s.	NA	NA	NA	10.6.3	cell wall.degradation.pectate lyases and polygalacturonases	(at5g06860 : 171.0) Encodes a polygalacturonase inhibiting protein involved in defense response. PGIPs inhibit the function of cell wall pectin degrading enzymes such as those produced by fungal pathogens. PGIP1 is induced by fungal infection.; polygalacturonase inhibiting protein 1 (PGIP1); FUNCTIONS IN: polygalacturonase inhibitor activity; INVOLVED IN: signal transduction, defense response; LO…	S	polygalacturonase inhibiting protein
Bol 133459.0.1.1	n. s.	n. s.	n. s.	K01206	FUCA	alpha-L-fucosidase [EC:3.2.1.51]	10.6.2	cell wall.degradation.mannan-xylose-arabinose-fucose	(at2g28100 : 478.0) Encodes a protein with &#945;-fucosidase activity. The activity was assessed on 2-fucosyl-lactitol. AtFUC1 was not able to act on XXFG substrates, at least when heterologously expressed in <i>Pichia pastoris</i>. The enzyme has been postulated to act on fucosylated substrates other than xyloglucan oligosaccharides. was shown (<i>Pichia pastoris</i>) to hydrolyze fucose in 3- a…	G	fucosidase, alpha-L
Bol 133516.0.1.1	n. s.	n. s.	n. s.	K05349	bglX	beta-glucosidase [EC:3.2.1.21]	10.6.1	cell wall.degradation.cellulases and beta -1,4-glucanases	(at3g47000 : 650.0) Glycosyl hydrolase family protein; FUNCTIONS IN: hydrolase activity, hydrolyzing O-glycosyl compounds; INVOLVED IN: carbohydrate metabolic process; LOCATED IN: cellular_component unknown; EXPRESSED IN: 23 plant structures; EXPRESSED DURING: 13 growth stages; CONTAINS InterPro DOMAIN/s: Glycoside hydrolase, family 3, N-terminal (InterPro:IPR001764), Glycoside hydrolase, family …	G	hydrolase
Bol 133552.0.1.1	n. s.	n. s.	n. s.	NA	NA	NA	10.6.3	cell wall.degradation.pectate lyases and polygalacturonases	(at1g70370 : 961.0) polygalacturonase 2 (PG2); FUNCTIONS IN: polygalacturonase activity; INVOLVED IN: biological_process unknown; LOCATED IN: endomembrane system; EXPRESSED IN: 23 plant structures; EXPRESSED DURING: 13 growth stages; CONTAINS InterPro DOMAIN/s: BURP (InterPro:IPR004873); BEST Arabidopsis thaliana protein match is: BURP domain-containing protein (TAIR:AT1G23760.1). & (gnl|cdd|6683…	S	Non-catalytic subunit
Bol 134054.0.1.1	n. s.	n. s.	n. s.	K01728	pel	pectate lyase [EC:4.2.2.2]	10.6.3	cell wall.degradation.pectate lyases and polygalacturonases	(at3g24670 : 248.0) Pectin lyase-like superfamily protein; FUNCTIONS IN: pectate lyase activity; INVOLVED IN: biological_process unknown; LOCATED IN: endomembrane system; EXPRESSED IN: 23 plant structures; EXPRESSED DURING: 14 growth stages; CONTAINS InterPro DOMAIN/s: Pectin lyase fold/virulence factor (InterPro:IPR011050), AmbAllergen (InterPro:IPR018082), Pectate lyase/Amb allergen (InterPro:I…	G	Pectate lyase
Bol 13419.0.1.1	n. s.	n. s.	n. s.	K05349	bglX	beta-glucosidase [EC:3.2.1.21]	10.6.1	cell wall.degradation.cellulases and beta -1,4-glucanases	(at3g47010 : 339.0) Glycosyl hydrolase family protein; FUNCTIONS IN: hydrolase activity, hydrolyzing O-glycosyl compounds; INVOLVED IN: carbohydrate metabolic process; LOCATED IN: cellular_component unknown; EXPRESSED IN: 19 plant structures; EXPRESSED DURING: 12 growth stages; CONTAINS InterPro DOMAIN/s: Glycoside hydrolase, family 3, C-terminal (InterPro:IPR002772), Glycoside hydrolase, family …	G	hydrolase
Bol 159713.0.1.1	n. s.	n. s.	n. s.	NA	NA	NA	10.6.1	cell wall.degradation.cellulases and beta -1,4-glucanases	(at1g71380 : 841.0) cellulase 3 (CEL3); FUNCTIONS IN: hydrolase activity, hydrolyzing O-glycosyl compounds, catalytic activity; INVOLVED IN: carbohydrate metabolic process; LOCATED IN: cell wall, plasma membrane, plant-type cell wall; EXPRESSED IN: 7 plant structures; EXPRESSED DURING: L mature pollen stage, M germinated pollen stage, 4 anthesis, petal differentiation and expansion stage; CONTAIN…	G	Endoglucanase
Bol 162732.1.1.1	n. s.	n. s.	n. s.	NA	NA	NA	10.6.3	cell wall.degradation.pectate lyases and polygalacturonases	(at5g06860 : 166.0) Encodes a polygalacturonase inhibiting protein involved in defense response. PGIPs inhibit the function of cell wall pectin degrading enzymes such as those produced by fungal pathogens. PGIP1 is induced by fungal infection.; polygalacturonase inhibiting protein 1 (PGIP1); FUNCTIONS IN: polygalacturonase inhibitor activity; INVOLVED IN: signal transduction, defense response; LO…	S	polygalacturonase inhibiting protein
Bol 18101.0.1.1	n. s.	n. s.	n. s.	NA	NA	NA	10.6.2	cell wall.degradation.mannan-xylose-arabinose-fucose	(at1g58370 : 378.0) Encodes a protein with xylanase activity.; RXF12; FUNCTIONS IN: endo-1,4-beta-xylanase activity, hydrolase activity, hydrolyzing O-glycosyl compounds; INVOLVED IN: carbohydrate metabolic process; LOCATED IN: cell wall; EXPRESSED IN: 24 plant structures; EXPRESSED DURING: 10 growth stages; CONTAINS InterPro DOMAIN/s: Glycoside hydrolase, family 10 (InterPro:IPR001000), Carbohyd…	G	glycosyl hydrolase family 10 protein
Bol 18101.0.2.1	n. s.	n. s.	n. s.	NA	NA	NA	10.6.2	cell wall.degradation.mannan-xylose-arabinose-fucose	(at1g58370 : 1114.0) Encodes a protein with xylanase activity.; RXF12; FUNCTIONS IN: endo-1,4-beta-xylanase activity, hydrolase activity, hydrolyzing O-glycosyl compounds; INVOLVED IN: carbohydrate metabolic process; LOCATED IN: cell wall; EXPRESSED IN: 24 plant structures; EXPRESSED DURING: 10 growth stages; CONTAINS InterPro DOMAIN/s: Glycoside hydrolase, family 10 (InterPro:IPR001000), Carbohy…	G	glycosyl hydrolase family 10 protein
Bol 2031.0.1.1	n. s.	n. s.	n. s.	NA	NA	NA	10.6.3	cell wall.degradation.pectate lyases and polygalacturonases	(at5g06860 : 221.0) Encodes a polygalacturonase inhibiting protein involved in defense response. PGIPs inhibit the function of cell wall pectin degrading enzymes such as those produced by fungal pathogens. PGIP1 is induced by fungal infection.; polygalacturonase inhibiting protein 1 (PGIP1); FUNCTIONS IN: polygalacturonase inhibitor activity; INVOLVED IN: signal transduction, defense response; LO…	S	polygalacturonase inhibiting protein
Bol 30194.0.1.1	n. s.	n. s.	n. s.	K01209	abfA	alpha-N-arabinofuranosidase [EC:3.2.1.55]	10.6.2	cell wall.degradation.mannan-xylose-arabinose-fucose	(at5g26120 : 112.0) alpha-L-arabinofuranosidase 2 (ASD2); FUNCTIONS IN: hydrolase activity, acting on glycosyl bonds, alpha-N-arabinofuranosidase activity; INVOLVED IN: L-arabinose metabolic process; LOCATED IN: endomembrane system; EXPRESSED IN: sepal, carpel; EXPRESSED DURING: 4 anthesis; CONTAINS InterPro DOMAIN/s: Alpha-L-arabinofuranosidase, C-terminal (InterPro:IPR010720), Glycoside hydrola…	G	alpha-l-arabinofuranosidase
Bol 35839.0.1.1	n. s.	n. s.	n. s.	NA	NA	NA	10.6.2	cell wall.degradation.mannan-xylose-arabinose-fucose	(at4g33820 : 251.0) Glycosyl hydrolase superfamily protein; FUNCTIONS IN: cation binding, hydrolase activity, hydrolyzing O-glycosyl compounds, catalytic activity; INVOLVED IN: carbohydrate metabolic process; LOCATED IN: endomembrane system; CONTAINS InterPro DOMAIN/s: Glycoside hydrolase, family 10 (InterPro:IPR001000), Glycoside hydrolase, catalytic core (InterPro:IPR017853), Glycoside hydrolas…	G	Glyco_10
Bol 38580.0.1.1	n. s.	n. s.	n. s.	K01728	pel	pectate lyase [EC:4.2.2.2]	10.6.3	cell wall.degradation.pectate lyases and polygalacturonases	(at3g09540 : 273.0) Pectin lyase-like superfamily protein; FUNCTIONS IN: lyase activity, pectate lyase activity; INVOLVED IN: N-terminal protein myristoylation; EXPRESSED IN: 22 plant structures; EXPRESSED DURING: 12 growth stages; CONTAINS InterPro DOMAIN/s: Pectin lyase fold/virulence factor (InterPro:IPR011050), AmbAllergen (InterPro:IPR018082), Pectate lyase/Amb allergen (InterPro:IPR002022),…	G	Pectate lyase
Bol 43662.0.1.1	n. s.	n. s.	n. s.	NA	NA	NA	10.6.3	cell wall.degradation.pectate lyases and polygalacturonases	(at5g41870 : 761.0) Pectin lyase-like superfamily protein; FUNCTIONS IN: polygalacturonase activity; INVOLVED IN: carbohydrate metabolic process; LOCATED IN: endomembrane system; EXPRESSED IN: 12 plant structures; EXPRESSED DURING: 6 growth stages; CONTAINS InterPro DOMAIN/s: Pectin lyase fold/virulence factor (InterPro:IPR011050), Glycoside hydrolase, family 28 (InterPro:IPR000743), Pectin lyase…	M	Glycoside hydrolase family 28 protein polygalacturonase (pectinase) family protein
Bol 43662.0.1.2	n. s.	n. s.	n. s.	NA	NA	NA	10.6.3	cell wall.degradation.pectate lyases and polygalacturonases	(at5g41870 : 423.0) Pectin lyase-like superfamily protein; FUNCTIONS IN: polygalacturonase activity; INVOLVED IN: carbohydrate metabolic process; LOCATED IN: endomembrane system; EXPRESSED IN: 12 plant structures; EXPRESSED DURING: 6 growth stages; CONTAINS InterPro DOMAIN/s: Pectin lyase fold/virulence factor (InterPro:IPR011050), Glycoside hydrolase, family 28 (InterPro:IPR000743), Pectin lyase…	M	Glycoside hydrolase family 28 protein polygalacturonase (pectinase) family protein
Bol 44149.0.1.1	n. s.	n. s.	n. s.	K05349	bglX	beta-glucosidase [EC:3.2.1.21]	10.6.1	cell wall.degradation.cellulases and beta -1,4-glucanases	(at3g47000 : 288.0) Glycosyl hydrolase family protein; FUNCTIONS IN: hydrolase activity, hydrolyzing O-glycosyl compounds; INVOLVED IN: carbohydrate metabolic process; LOCATED IN: cellular_component unknown; EXPRESSED IN: 23 plant structures; EXPRESSED DURING: 13 growth stages; CONTAINS InterPro DOMAIN/s: Glycoside hydrolase, family 3, N-terminal (InterPro:IPR001764), Glycoside hydrolase, family …	G	hydrolase
Bol 44149.0.2.1	n. s.	n. s.	n. s.	K05349	bglX	beta-glucosidase [EC:3.2.1.21]	10.6.1	cell wall.degradation.cellulases and beta -1,4-glucanases	(at3g47040 : 456.0) Glycosyl hydrolase family protein; FUNCTIONS IN: hydrolase activity, hydrolyzing O-glycosyl compounds; INVOLVED IN: carbohydrate metabolic process; LOCATED IN: cellular_component unknown; EXPRESSED IN: sperm cell, root; CONTAINS InterPro DOMAIN/s: Glycoside hydrolase, family 3, C-terminal (InterPro:IPR002772), Glycoside hydrolase, family 3, N-terminal (InterPro:IPR001764), Gly…	G	hydrolase
Bol 44175.1.2.1	n. s.	n. s.	n. s.	NA	NA	NA	10.6.2	cell wall.degradation.mannan-xylose-arabinose-fucose	(at1g78060 : 1048.0) Glycosyl hydrolase family protein; FUNCTIONS IN: hydrolase activity, hydrolyzing O-glycosyl compounds; INVOLVED IN: carbohydrate metabolic process; LOCATED IN: apoplast, cell wall, chloroplast, plant-type cell wall; EXPRESSED IN: 22 plant structures; EXPRESSED DURING: 13 growth stages; CONTAINS InterPro DOMAIN/s: Glycoside hydrolase, family 3, N-terminal (InterPro:IPR001764),…	G	beta-d-xylosidase
Bol 44175.2.1.1	n. s.	n. s.	n. s.	NA	NA	NA	10.6.2	cell wall.degradation.mannan-xylose-arabinose-fucose	(at1g78060 : 312.0) Glycosyl hydrolase family protein; FUNCTIONS IN: hydrolase activity, hydrolyzing O-glycosyl compounds; INVOLVED IN: carbohydrate metabolic process; LOCATED IN: apoplast, cell wall, chloroplast, plant-type cell wall; EXPRESSED IN: 22 plant structures; EXPRESSED DURING: 13 growth stages; CONTAINS InterPro DOMAIN/s: Glycoside hydrolase, family 3, N-terminal (InterPro:IPR001764), …	G	beta-d-xylosidase
Bol 47421.0.1.1	n. s.	n. s.	n. s.	K01728	pel	pectate lyase [EC:4.2.2.2]	10.6.3	cell wall.degradation.pectate lyases and polygalacturonases	(at5g15110 : 136.0) Pectate lyase family protein; FUNCTIONS IN: lyase activity, pectate lyase activity; INVOLVED IN: biological_process unknown; LOCATED IN: endomembrane system; EXPRESSED IN: 9 plant structures; EXPRESSED DURING: L mature pollen stage, M germinated pollen stage, 4 anthesis, C globular stage, petal differentiation and expansion stage; CONTAINS InterPro DOMAIN/s: Pectin lyase fold/…	G	Pectate lyase
Bol 48810.0.1.1	n. s.	n. s.	n. s.	NA	NA	NA	10.6.3	cell wall.degradation.pectate lyases and polygalacturonases	(at3g57790 : 129.0) Pectin lyase-like superfamily protein; FUNCTIONS IN: polygalacturonase activity; INVOLVED IN: carbohydrate metabolic process; LOCATED IN: plasma membrane; EXPRESSED IN: 23 plant structures; EXPRESSED DURING: 14 growth stages; CONTAINS InterPro DOMAIN/s: Pectin lyase fold/virulence factor (InterPro:IPR011050), Pectin lyase fold (InterPro:IPR012334), Glycoside hydrolase, family …	M	Glycoside hydrolase family 28 protein polygalacturonase (pectinase) family protein
Bol 48810.0.2.1	n. s.	n. s.	n. s.	NA	NA	NA	10.6.3	cell wall.degradation.pectate lyases and polygalacturonases	(at3g57790 : 127.0) Pectin lyase-like superfamily protein; FUNCTIONS IN: polygalacturonase activity; INVOLVED IN: carbohydrate metabolic process; LOCATED IN: plasma membrane; EXPRESSED IN: 23 plant structures; EXPRESSED DURING: 14 growth stages; CONTAINS InterPro DOMAIN/s: Pectin lyase fold/virulence factor (InterPro:IPR011050), Pectin lyase fold (InterPro:IPR012334), Glycoside hydrolase, family …	M	Glycoside hydrolase family 28 protein polygalacturonase (pectinase) family protein
Bol 51028.0.2.1	n. s.	n. s.	n. s.	NA	NA	NA	10.6.2	cell wall.degradation.mannan-xylose-arabinose-fucose	(at5g49360 : 213.0) Encodes a bifunctional {beta}-D-xylosidase/{alpha}-L-arabinofuranosidase required for pectic arabinan modification. Located in the extracellular matrix. Gene is expressed specifically in tissues undergoing secondary wall thickening. This is a member of glycosyl hydrolase family 3 and has six other closely related members.; beta-xylosidase 1 (BXL1); FUNCTIONS IN: alpha-N-arabin…	G	beta-d-xylosidase
Bol 55804.0.1.1	n. s.	n. s.	n. s.	K12309	GLB1, ELNR1	beta-galactosidase [EC:3.2.1.23]	10.6.2	cell wall.degradation.mannan-xylose-arabinose-fucose	(at3g52840 : 232.0) beta-galactosidase 2 (BGAL2); FUNCTIONS IN: cation binding, beta-galactosidase activity, hydrolase activity, hydrolyzing O-glycosyl compounds, catalytic activity; INVOLVED IN: lactose catabolic process, using glucoside 3-dehydrogenase, carbohydrate metabolic process, lactose catabolic process via UDP-galactose, lactose catabolic process; LOCATED IN: apoplast; EXPRESSED IN: 26 …	G	beta-galactosidase
Bol 56382.0.1.1	n. s.	n. s.	n. s.	NA	NA	NA	10.6.3	cell wall.degradation.pectate lyases and polygalacturonases	(at1g09890 : 986.0) Rhamnogalacturonate lyase family protein; CONTAINS InterPro DOMAIN/s: Rhamnogalacturonate lyase (InterPro:IPR010325), Carbohydrate-binding-like fold (InterPro:IPR013784), Galactose-binding domain-like (InterPro:IPR008979); BEST Arabidopsis thaliana protein match is: Rhamnogalacturonate lyase family protein (TAIR:AT1G09910.1); Has 301 Blast hits to 285 proteins in 64 species: A…	S	Rhamnogalacturonate lyase
Bol 57230.1.1.1	n. s.	n. s.	n. s.	K01206	FUCA	alpha-L-fucosidase [EC:3.2.1.51]	10.6.2	cell wall.degradation.mannan-xylose-arabinose-fucose	(at2g28100 : 220.0) Encodes a protein with &#945;-fucosidase activity. The activity was assessed on 2-fucosyl-lactitol. AtFUC1 was not able to act on XXFG substrates, at least when heterologously expressed in <i>Pichia pastoris</i>. The enzyme has been postulated to act on fucosylated substrates other than xyloglucan oligosaccharides. was shown (<i>Pichia pastoris</i>) to hydrolyze fucose in 3- a…	G	fucosidase, alpha-L
Bol 62219.0.2.1	6,36	n. s.	n. s.	NA	NA	NA	10.6.3	cell wall.degradation.pectate lyases and polygalacturonases	(at2g22620 : 343.0) Rhamnogalacturonate lyase family protein; CONTAINS InterPro DOMAIN/s: Rhamnogalacturonate lyase (InterPro:IPR010325), Carbohydrate-binding-like fold (InterPro:IPR013784), Galactose-binding domain-like (InterPro:IPR008979); BEST Arabidopsis thaliana protein match is: Rhamnogalacturonate lyase family protein (TAIR:AT4G37950.1). & (reliability: 686.0) & (original description: no …	S	Rhamnogalacturonate
Bol 62261.0.2.1	n. s.	n. s.	n. s.	NA	NA	NA	10.6.2	cell wall.degradation.mannan-xylose-arabinose-fucose	(at5g10560 : 275.0) Glycosyl hydrolase family protein; FUNCTIONS IN: xylan 1,4-beta-xylosidase activity, hydrolase activity, hydrolyzing O-glycosyl compounds; INVOLVED IN: carbohydrate metabolic process; LOCATED IN: plasma membrane, vacuole; EXPRESSED IN: 24 plant structures; EXPRESSED DURING: 13 growth stages; CONTAINS InterPro DOMAIN/s: Glycoside hydrolase, family 3, N-terminal (InterPro:IPR001…	G	beta-d-xylosidase
Bol 63262.0.1.1	n. s.	n. s.	n. s.	NA	NA	NA	10.6.3	cell wall.degradation.pectate lyases and polygalacturonases	(at5g06860 : 235.0) Encodes a polygalacturonase inhibiting protein involved in defense response. PGIPs inhibit the function of cell wall pectin degrading enzymes such as those produced by fungal pathogens. PGIP1 is induced by fungal infection.; polygalacturonase inhibiting protein 1 (PGIP1); FUNCTIONS IN: polygalacturonase inhibitor activity; INVOLVED IN: signal transduction, defense response; LO…	S	polygalacturonase inhibiting protein
Bol 65759.0.3.1	n. s.	n. s.	n. s.	NA	NA	NA	10.6.1	cell wall.degradation.cellulases and beta -1,4-glucanases	(at1g71380 : 263.0) cellulase 3 (CEL3); FUNCTIONS IN: hydrolase activity, hydrolyzing O-glycosyl compounds, catalytic activity; INVOLVED IN: carbohydrate metabolic process; LOCATED IN: cell wall, plasma membrane, plant-type cell wall; EXPRESSED IN: 7 plant structures; EXPRESSED DURING: L mature pollen stage, M germinated pollen stage, 4 anthesis, petal differentiation and expansion stage; CONTAIN…	G	Endoglucanase
Bol 65759.0.3.2	n. s.	n. s.	n. s.	NA	NA	NA	10.6.1	cell wall.degradation.cellulases and beta -1,4-glucanases	(at1g71380 : 263.0) cellulase 3 (CEL3); FUNCTIONS IN: hydrolase activity, hydrolyzing O-glycosyl compounds, catalytic activity; INVOLVED IN: carbohydrate metabolic process; LOCATED IN: cell wall, plasma membrane, plant-type cell wall; EXPRESSED IN: 7 plant structures; EXPRESSED DURING: L mature pollen stage, M germinated pollen stage, 4 anthesis, petal differentiation and expansion stage; CONTAIN…	G	Endoglucanase
Bol 67900.0.2.1	n. s.	n. s.	n. s.	NA	NA	NA	10.6.2	cell wall.degradation.mannan-xylose-arabinose-fucose	(at5g10560 : 169.0) Glycosyl hydrolase family protein; FUNCTIONS IN: xylan 1,4-beta-xylosidase activity, hydrolase activity, hydrolyzing O-glycosyl compounds; INVOLVED IN: carbohydrate metabolic process; LOCATED IN: plasma membrane, vacuole; EXPRESSED IN: 24 plant structures; EXPRESSED DURING: 13 growth stages; CONTAINS InterPro DOMAIN/s: Glycoside hydrolase, family 3, N-terminal (InterPro:IPR001…	G	Glycosyl hydrolase family 3 C-terminal domain
Bol 68401.0.2.1	n. s.	n. s.	n. s.	NA	NA	NA	10.6.3	cell wall.degradation.pectate lyases and polygalacturonases	(at3g57790 : 431.0) Pectin lyase-like superfamily protein; FUNCTIONS IN: polygalacturonase activity; INVOLVED IN: carbohydrate metabolic process; LOCATED IN: plasma membrane; EXPRESSED IN: 23 plant structures; EXPRESSED DURING: 14 growth stages; CONTAINS InterPro DOMAIN/s: Pectin lyase fold/virulence factor (InterPro:IPR011050), Pectin lyase fold (InterPro:IPR012334), Glycoside hydrolase, family …	M	Glycoside hydrolase family 28 protein polygalacturonase (pectinase) family protein
Bol 68401.0.2.2	n. s.	n. s.	n. s.	NA	NA	NA	10.6.3	cell wall.degradation.pectate lyases and polygalacturonases	(at3g57790 : 274.0) Pectin lyase-like superfamily protein; FUNCTIONS IN: polygalacturonase activity; INVOLVED IN: carbohydrate metabolic process; LOCATED IN: plasma membrane; EXPRESSED IN: 23 plant structures; EXPRESSED DURING: 14 growth stages; CONTAINS InterPro DOMAIN/s: Pectin lyase fold/virulence factor (InterPro:IPR011050), Pectin lyase fold (InterPro:IPR012334), Glycoside hydrolase, family …	M	Glycoside hydrolase family 28 protein polygalacturonase (pectinase) family protein
Bol 69427.1.1.1	n. s.	n. s.	n. s.	NA	NA	NA	10.6.3	cell wall.degradation.pectate lyases and polygalacturonases	(at5g49215 : 192.0) Pectin lyase-like superfamily protein; FUNCTIONS IN: polygalacturonase activity; INVOLVED IN: carbohydrate metabolic process; LOCATED IN: endomembrane system; CONTAINS InterPro DOMAIN/s: Pectin lyase fold/virulence factor (InterPro:IPR011050), Glycoside hydrolase, family 28 (InterPro:IPR000743), Pectin lyase fold (InterPro:IPR012334), Parallel beta-helix repeat (InterPro:IPR00…	J	glycoside hydrolase family 28 protein
Bol 69427.1.2.1	n. s.	n. s.	n. s.	NA	NA	NA	10.6.3	cell wall.degradation.pectate lyases and polygalacturonases	(at5g49215 : 224.0) Pectin lyase-like superfamily protein; FUNCTIONS IN: polygalacturonase activity; INVOLVED IN: carbohydrate metabolic process; LOCATED IN: endomembrane system; CONTAINS InterPro DOMAIN/s: Pectin lyase fold/virulence factor (InterPro:IPR011050), Glycoside hydrolase, family 28 (InterPro:IPR000743), Pectin lyase fold (InterPro:IPR012334), Parallel beta-helix repeat (InterPro:IPR00…	J	glycoside hydrolase family 28 protein
Bol 7128.0.1.1	n. s.	n. s.	n. s.	NA	NA	NA	10.6.3	cell wall.degradation.pectate lyases and polygalacturonases	(at1g70370 : 198.0) polygalacturonase 2 (PG2); FUNCTIONS IN: polygalacturonase activity; INVOLVED IN: biological_process unknown; LOCATED IN: endomembrane system; EXPRESSED IN: 23 plant structures; EXPRESSED DURING: 13 growth stages; CONTAINS InterPro DOMAIN/s: BURP (InterPro:IPR004873); BEST Arabidopsis thaliana protein match is: BURP domain-containing protein (TAIR:AT1G23760.1). & (gnl|cdd|6683…	S	Non-catalytic subunit
Bol 72672.0.1.1	-4,35	-8,14	n. s.	NA	NA	NA	10.6.2	cell wall.degradation.mannan-xylose-arabinose-fucose	(at5g49360 : 453.0) Encodes a bifunctional {beta}-D-xylosidase/{alpha}-L-arabinofuranosidase required for pectic arabinan modification. Located in the extracellular matrix. Gene is expressed specifically in tissues undergoing secondary wall thickening. This is a member of glycosyl hydrolase family 3 and has six other closely related members.; beta-xylosidase 1 (BXL1); FUNCTIONS IN: alpha-N-arabin…	G	beta-d-xylosidase
Bol 72672.0.2.1	n. s.	n. s.	n. s.	NA	NA	NA	10.6.2	cell wall.degradation.mannan-xylose-arabinose-fucose	(at5g49360 : 248.0) Encodes a bifunctional {beta}-D-xylosidase/{alpha}-L-arabinofuranosidase required for pectic arabinan modification. Located in the extracellular matrix. Gene is expressed specifically in tissues undergoing secondary wall thickening. This is a member of glycosyl hydrolase family 3 and has six other closely related members.; beta-xylosidase 1 (BXL1); FUNCTIONS IN: alpha-N-arabin…	G	beta-d-xylosidase
Bol 72672.0.3.1	n. s.	n. s.	n. s.	NA	NA	NA	10.6.2	cell wall.degradation.mannan-xylose-arabinose-fucose	(at5g49360 : 202.0) Encodes a bifunctional {beta}-D-xylosidase/{alpha}-L-arabinofuranosidase required for pectic arabinan modification. Located in the extracellular matrix. Gene is expressed specifically in tissues undergoing secondary wall thickening. This is a member of glycosyl hydrolase family 3 and has six other closely related members.; beta-xylosidase 1 (BXL1); FUNCTIONS IN: alpha-N-arabin…	G	beta-d-xylosidase
Bol 76357.0.1.1	n. s.	n. s.	n. s.	NA	NA	NA	10.6.3	cell wall.degradation.pectate lyases and polygalacturonases	(at3g42950 : 868.0) Pectin lyase-like superfamily protein; FUNCTIONS IN: polygalacturonase activity; INVOLVED IN: carbohydrate metabolic process; LOCATED IN: endomembrane system; EXPRESSED IN: 18 plant structures; EXPRESSED DURING: 8 growth stages; CONTAINS InterPro DOMAIN/s: Pectin lyase fold/virulence factor (InterPro:IPR011050), Glycoside hydrolase, family 28 (InterPro:IPR000743), Pectin lyase…	M	Polygalacturonase-like
Bol 76413.0.1.1	n. s.	n. s.	n. s.	NA	NA	NA	10.6.3	cell wall.degradation.pectate lyases and polygalacturonases	(at1g09880 : 298.0) Rhamnogalacturonate lyase family protein; CONTAINS InterPro DOMAIN/s: Rhamnogalacturonate lyase (InterPro:IPR010325), Carbohydrate-binding-like fold (InterPro:IPR013784), Galactose-binding domain-like (InterPro:IPR008979); BEST Arabidopsis thaliana protein match is: Rhamnogalacturonate lyase family protein (TAIR:AT1G09890.1); Has 288 Blast hits to 274 proteins in 61 species: A…	S	Rhamnogalacturonate lyase family
Bol 78065.1.1.1	n. s.	n. s.	n. s.	K01728	pel	pectate lyase [EC:4.2.2.2]	10.6.3	cell wall.degradation.pectate lyases and polygalacturonases	(at3g24670 : 556.0) Pectin lyase-like superfamily protein; FUNCTIONS IN: pectate lyase activity; INVOLVED IN: biological_process unknown; LOCATED IN: endomembrane system; EXPRESSED IN: 23 plant structures; EXPRESSED DURING: 14 growth stages; CONTAINS InterPro DOMAIN/s: Pectin lyase fold/virulence factor (InterPro:IPR011050), AmbAllergen (InterPro:IPR018082), Pectate lyase/Amb allergen (InterPro:I…	G	Pectate lyase
Bol 79167.1.1.1	n. s.	n. s.	n. s.	NA	NA	NA	10.6.3	cell wall.degradation.pectate lyases and polygalacturonases	(at1g09910 : 1089.0) Rhamnogalacturonate lyase family protein; FUNCTIONS IN: lyase activity; INVOLVED IN: carbohydrate metabolic process; LOCATED IN: cellular_component unknown; EXPRESSED IN: 23 plant structures; EXPRESSED DURING: 13 growth stages; CONTAINS InterPro DOMAIN/s: Glycoside hydrolase-type carbohydrate-binding (InterPro:IPR011013), Rhamnogalacturonate lyase (InterPro:IPR010325), Carboh…	S	Rhamnogalacturonate lyase
Bol 79167.1.2.1	n. s.	n. s.	n. s.	NA	NA	NA	10.6.3	cell wall.degradation.pectate lyases and polygalacturonases	(at1g09910 : 996.0) Rhamnogalacturonate lyase family protein; FUNCTIONS IN: lyase activity; INVOLVED IN: carbohydrate metabolic process; LOCATED IN: cellular_component unknown; EXPRESSED IN: 23 plant structures; EXPRESSED DURING: 13 growth stages; CONTAINS InterPro DOMAIN/s: Glycoside hydrolase-type carbohydrate-binding (InterPro:IPR011013), Rhamnogalacturonate lyase (InterPro:IPR010325), Carbohy…	S	Rhamnogalacturonate lyase
Bol 82002.0.2.1	3,17	7,28	n. s.	K01728	pel	pectate lyase [EC:4.2.2.2]	10.6.3	cell wall.degradation.pectate lyases and polygalacturonases	(at3g27400 : 518.0) Pectin lyase-like superfamily protein; FUNCTIONS IN: pectate lyase activity; INVOLVED IN: biological_process unknown; LOCATED IN: endomembrane system; EXPRESSED IN: 17 plant structures; EXPRESSED DURING: 11 growth stages; CONTAINS InterPro DOMAIN/s: Pectin lyase fold/virulence factor (InterPro:IPR011050), AmbAllergen (InterPro:IPR018082), Pectate lyase/Amb allergen (InterPro:I…	G	Amb_all
Bol 84145.0.2.1	n. s.	n. s.	n. s.	NA	NA	NA	10.6	cell wall.degradation	(at5g62150 : 170.0) peptidoglycan-binding LysM domain-containing protein; FUNCTIONS IN: molecular_function unknown; INVOLVED IN: cell wall macromolecule catabolic process; LOCATED IN: endomembrane system; EXPRESSED IN: 15 plant structures; EXPRESSED DURING: 6 growth stages; BEST Arabidopsis thaliana protein match is: peptidoglycan-binding LysM domain-containing protein (TAIR:AT4G25433.1); Has 63 …	S	Peptidoglycan-binding LysM domain-containing protein
Bol 84145.0.2.2	n. s.	n. s.	n. s.	NA	NA	NA	10.6	cell wall.degradation	(at5g62150 : 171.0) peptidoglycan-binding LysM domain-containing protein; FUNCTIONS IN: molecular_function unknown; INVOLVED IN: cell wall macromolecule catabolic process; LOCATED IN: endomembrane system; EXPRESSED IN: 15 plant structures; EXPRESSED DURING: 6 growth stages; BEST Arabidopsis thaliana protein match is: peptidoglycan-binding LysM domain-containing protein (TAIR:AT4G25433.1); Has 63 …	S	Peptidoglycan-binding LysM domain-containing protein
Bol 84736.1.1.1	2,52	6,21	n. s.	NA	NA	NA	10.6.3	cell wall.degradation.pectate lyases and polygalacturonases	(at5g06870 : 426.0) Encodes a polygalacturonase inhibiting protein involved in plant defense response. PGIPs inhibit the activity of pectin degrading enzymes such as those produced by fungal pathogens. PGIP2 is induced by fungal infection and methyl jasmonate.; polygalacturonase inhibiting protein 2 (PGIP2); FUNCTIONS IN: polygalacturonase inhibitor activity; INVOLVED IN: response to salt stress,…	S	polygalacturonase inhibiting protein
Bol 84837.0.1.2	n. s.	n. s.	n. s.	K15920	XYL4	beta-D-xylosidase 4 [EC:3.2.1.37]	10.6.2	cell wall.degradation.mannan-xylose-arabinose-fucose	(at5g64570 : 246.0) Encodes a beta-d-xylosidase that belongs to family 3 of glycoside hydrolases.; beta-D-xylosidase 4 (XYL4); FUNCTIONS IN: xylan 1,4-beta-xylosidase activity, hydrolase activity, hydrolyzing O-glycosyl compounds; INVOLVED IN: xylan catabolic process; LOCATED IN: apoplast, cell wall; EXPRESSED IN: 24 plant structures; EXPRESSED DURING: 13 growth stages; CONTAINS InterPro DOMAIN/s…	G	beta-d-xylosidase
Bol 85080.1.1.1	-3,11	n. s.	n. s.	K01728	pel	pectate lyase [EC:4.2.2.2]	10.6.3	cell wall.degradation.pectate lyases and polygalacturonases	(at3g53190 : 764.0) Pectin lyase-like superfamily protein; CONTAINS InterPro DOMAIN/s: Pectin lyase fold/virulence factor (InterPro:IPR011050), AmbAllergen (InterPro:IPR018082), Pectate lyase/Amb allergen (InterPro:IPR002022), Pectin lyase fold (InterPro:IPR012334); BEST Arabidopsis thaliana protein match is: Pectin lyase-like superfamily protein (TAIR:AT5G04310.1); Has 1735 Blast hits to 1728 pr…	G	Pectate lyase
Bol 85240.0.1.1	n. s.	-8,89	n. s.	NA	NA	NA	10.6.2	cell wall.degradation.mannan-xylose-arabinose-fucose	(at5g49360 : 511.0) Encodes a bifunctional {beta}-D-xylosidase/{alpha}-L-arabinofuranosidase required for pectic arabinan modification. Located in the extracellular matrix. Gene is expressed specifically in tissues undergoing secondary wall thickening. This is a member of glycosyl hydrolase family 3 and has six other closely related members.; beta-xylosidase 1 (BXL1); FUNCTIONS IN: alpha-N-arabin…	G	beta-d-xylosidase
Bol 85240.1.1.2	n. s.	-9,88	n. s.	NA	NA	NA	10.6.2	cell wall.degradation.mannan-xylose-arabinose-fucose	(at5g49360 : 441.0) Encodes a bifunctional {beta}-D-xylosidase/{alpha}-L-arabinofuranosidase required for pectic arabinan modification. Located in the extracellular matrix. Gene is expressed specifically in tissues undergoing secondary wall thickening. This is a member of glycosyl hydrolase family 3 and has six other closely related members.; beta-xylosidase 1 (BXL1); FUNCTIONS IN: alpha-N-arabin…	G	beta-d-xylosidase
Bol 85240.1.2.1	n. s.	n. s.	n. s.	NA	NA	NA	10.6.2	cell wall.degradation.mannan-xylose-arabinose-fucose	(at5g49360 : 319.0) Encodes a bifunctional {beta}-D-xylosidase/{alpha}-L-arabinofuranosidase required for pectic arabinan modification. Located in the extracellular matrix. Gene is expressed specifically in tissues undergoing secondary wall thickening. This is a member of glycosyl hydrolase family 3 and has six other closely related members.; beta-xylosidase 1 (BXL1); FUNCTIONS IN: alpha-N-arabin…	G	beta-d-xylosidase
Bol 85452.1.1.3	3,69	10,02	n. s.	NA	NA	NA	10.6.3	cell wall.degradation.pectate lyases and polygalacturonases	(at4g24430 : 1009.0) Rhamnogalacturonate lyase family protein; FUNCTIONS IN: lyase activity; INVOLVED IN: biological_process unknown; LOCATED IN: plasma membrane; EXPRESSED IN: 9 plant structures; EXPRESSED DURING: 4 anthesis, petal differentiation and expansion stage; CONTAINS InterPro DOMAIN/s: Rhamnogalacturonate lyase (InterPro:IPR010325), Carbohydrate-binding-like fold (InterPro:IPR013784), …	S	Rhamnogalacturonate lyase family
Bol 85586.0.4.1	n. s.	n. s.	n. s.	K01728	pel	pectate lyase [EC:4.2.2.2]	10.6.3	cell wall.degradation.pectate lyases and polygalacturonases	(at3g24670 : 382.0) Pectin lyase-like superfamily protein; FUNCTIONS IN: pectate lyase activity; INVOLVED IN: biological_process unknown; LOCATED IN: endomembrane system; EXPRESSED IN: 23 plant structures; EXPRESSED DURING: 14 growth stages; CONTAINS InterPro DOMAIN/s: Pectin lyase fold/virulence factor (InterPro:IPR011050), AmbAllergen (InterPro:IPR018082), Pectate lyase/Amb allergen (InterPro:I…	G	Pectate lyase
Bol 86274.0.2.1	n. s.	n. s.	n. s.	NA	NA	NA	10.6.3	cell wall.degradation.pectate lyases and polygalacturonases	(at1g09880 : 181.0) Rhamnogalacturonate lyase family protein; CONTAINS InterPro DOMAIN/s: Rhamnogalacturonate lyase (InterPro:IPR010325), Carbohydrate-binding-like fold (InterPro:IPR013784), Galactose-binding domain-like (InterPro:IPR008979); BEST Arabidopsis thaliana protein match is: Rhamnogalacturonate lyase family protein (TAIR:AT1G09890.1); Has 288 Blast hits to 274 proteins in 61 species: A…	S	Rhamnogalacturonate lyase family
Bol 86274.0.3.1	n. s.	n. s.	n. s.	NA	NA	NA	10.6.3	cell wall.degradation.pectate lyases and polygalacturonases	(at1g09880 : 204.0) Rhamnogalacturonate lyase family protein; CONTAINS InterPro DOMAIN/s: Rhamnogalacturonate lyase (InterPro:IPR010325), Carbohydrate-binding-like fold (InterPro:IPR013784), Galactose-binding domain-like (InterPro:IPR008979); BEST Arabidopsis thaliana protein match is: Rhamnogalacturonate lyase family protein (TAIR:AT1G09890.1); Has 288 Blast hits to 274 proteins in 61 species: A…	S	Rhamnogalacturonate lyase family
Bol 86274.0.4.1	n. s.	n. s.	n. s.	NA	NA	NA	10.6.3	cell wall.degradation.pectate lyases and polygalacturonases	(at1g09880 : 323.0) Rhamnogalacturonate lyase family protein; CONTAINS InterPro DOMAIN/s: Rhamnogalacturonate lyase (InterPro:IPR010325), Carbohydrate-binding-like fold (InterPro:IPR013784), Galactose-binding domain-like (InterPro:IPR008979); BEST Arabidopsis thaliana protein match is: Rhamnogalacturonate lyase family protein (TAIR:AT1G09890.1); Has 288 Blast hits to 274 proteins in 61 species: A…	S	Rhamnogalacturonate lyase family
Bol 86333.2.1.1	4,75	7,97	n. s.	NA	NA	NA	10.6.3	cell wall.degradation.pectate lyases and polygalacturonases	(at3g07970 : 226.0) Required for pollen separation during normal development. In qrt mutants, the outer walls of the four meiotic products of the pollen mother cell are fused, and pollen grains are released in tetrads.May be required for cell type-specific pectin degradation.; QUARTET 2 (QRT2); FUNCTIONS IN: polygalacturonase activity; INVOLVED IN: in 6 processes; LOCATED IN: endomembrane system;…	M	polygalacturonase
Bol 86982.0.1.1	n. s.	n. s.	n. s.	K05349	bglX	beta-glucosidase [EC:3.2.1.21]	10.6.1	cell wall.degradation.cellulases and beta -1,4-glucanases	(at5g20950 : 175.0) Glycosyl hydrolase family protein; FUNCTIONS IN: hydrolase activity, hydrolyzing O-glycosyl compounds; INVOLVED IN: carbohydrate metabolic process; LOCATED IN: cell wall, membrane, plant-type cell wall; EXPRESSED IN: 25 plant structures; EXPRESSED DURING: 13 growth stages; CONTAINS InterPro DOMAIN/s: Glycoside hydrolase, family 3, N-terminal (InterPro:IPR001764), Glycoside hyd…	G	Glycosyl hydrolase family 3 C-terminal domain
Bol 88034.4.1.1	n. s.	n. s.	n. s.	NA	NA	NA	10.6.3	cell wall.degradation.pectate lyases and polygalacturonases	(at5g06860 : 484.0) Encodes a polygalacturonase inhibiting protein involved in defense response. PGIPs inhibit the function of cell wall pectin degrading enzymes such as those produced by fungal pathogens. PGIP1 is induced by fungal infection.; polygalacturonase inhibiting protein 1 (PGIP1); FUNCTIONS IN: polygalacturonase inhibitor activity; INVOLVED IN: signal transduction, defense response; LO…	S	polygalacturonase inhibiting protein
Bol 88034.4.1.2	n. s.	n. s.	n. s.	NA	NA	NA	10.6.3	cell wall.degradation.pectate lyases and polygalacturonases	(at5g06860 : 506.0) Encodes a polygalacturonase inhibiting protein involved in defense response. PGIPs inhibit the function of cell wall pectin degrading enzymes such as those produced by fungal pathogens. PGIP1 is induced by fungal infection.; polygalacturonase inhibiting protein 1 (PGIP1); FUNCTIONS IN: polygalacturonase inhibitor activity; INVOLVED IN: signal transduction, defense response; LO…	S	polygalacturonase inhibiting protein
Bol 88812.0.2.1	n. s.	n. s.	n. s.	NA	NA	NA	10.6.2	cell wall.degradation.mannan-xylose-arabinose-fucose	(at1g78060 : 502.0) Glycosyl hydrolase family protein; FUNCTIONS IN: hydrolase activity, hydrolyzing O-glycosyl compounds; INVOLVED IN: carbohydrate metabolic process; LOCATED IN: apoplast, cell wall, chloroplast, plant-type cell wall; EXPRESSED IN: 22 plant structures; EXPRESSED DURING: 13 growth stages; CONTAINS InterPro DOMAIN/s: Glycoside hydrolase, family 3, N-terminal (InterPro:IPR001764), …	G	beta-d-xylosidase
Bol 88812.0.3.1	n. s.	n. s.	n. s.	NA	NA	NA	10.6.2	cell wall.degradation.mannan-xylose-arabinose-fucose	(at1g78060 : 502.0) Glycosyl hydrolase family protein; FUNCTIONS IN: hydrolase activity, hydrolyzing O-glycosyl compounds; INVOLVED IN: carbohydrate metabolic process; LOCATED IN: apoplast, cell wall, chloroplast, plant-type cell wall; EXPRESSED IN: 22 plant structures; EXPRESSED DURING: 13 growth stages; CONTAINS InterPro DOMAIN/s: Glycoside hydrolase, family 3, N-terminal (InterPro:IPR001764), …	G	beta-d-xylosidase
Bol 89013.1.2.1	4,68	8,58	n. s.	K01188	E3.2.1.21	beta-glucosidase [EC:3.2.1.21]	10.6.1	cell wall.degradation.cellulases and beta -1,4-glucanases	(gnl|cdd|35845 : 588.0) no description available & (at3g62750 : 573.0) beta glucosidase 8 (BGLU8); FUNCTIONS IN: cation binding, hydrolase activity, hydrolyzing O-glycosyl compounds, catalytic activity; INVOLVED IN: carbohydrate metabolic process; LOCATED IN: vacuole; CONTAINS InterPro DOMAIN/s: Glycoside hydrolase, family 1 (InterPro:IPR001360), Glycoside hydrolase, family 1, active site (InterP…	G	beta-glucosidase
Bol 89036.0.1.1	4,95	7,61	n. s.	K01728	pel	pectate lyase [EC:4.2.2.2]	10.6.3	cell wall.degradation.pectate lyases and polygalacturonases	(at3g27400 : 197.0) Pectin lyase-like superfamily protein; FUNCTIONS IN: pectate lyase activity; INVOLVED IN: biological_process unknown; LOCATED IN: endomembrane system; EXPRESSED IN: 17 plant structures; EXPRESSED DURING: 11 growth stages; CONTAINS InterPro DOMAIN/s: Pectin lyase fold/virulence factor (InterPro:IPR011050), AmbAllergen (InterPro:IPR018082), Pectate lyase/Amb allergen (InterPro:I…	G	Amb_all
Bol 89036.0.1.2	7,20	7,24	n. s.	K01728	pel	pectate lyase [EC:4.2.2.2]	10.6.3	cell wall.degradation.pectate lyases and polygalacturonases	(at3g27400 : 218.0) Pectin lyase-like superfamily protein; FUNCTIONS IN: pectate lyase activity; INVOLVED IN: biological_process unknown; LOCATED IN: endomembrane system; EXPRESSED IN: 17 plant structures; EXPRESSED DURING: 11 growth stages; CONTAINS InterPro DOMAIN/s: Pectin lyase fold/virulence factor (InterPro:IPR011050), AmbAllergen (InterPro:IPR018082), Pectate lyase/Amb allergen (InterPro:I…	G	Amb_all
Bol 89036.0.1.3	7,56	7,60	n. s.	NA	NA	NA	10.6.3	cell wall.degradation.pectate lyases and polygalacturonases	(at3g27400 : 157.0) Pectin lyase-like superfamily protein; FUNCTIONS IN: pectate lyase activity; INVOLVED IN: biological_process unknown; LOCATED IN: endomembrane system; EXPRESSED IN: 17 plant structures; EXPRESSED DURING: 11 growth stages; CONTAINS InterPro DOMAIN/s: Pectin lyase fold/virulence factor (InterPro:IPR011050), AmbAllergen (InterPro:IPR018082), Pectate lyase/Amb allergen (InterPro:I…	G	Amb_all
Bol 89036.0.2.1	n. s.	n. s.	n. s.	K01728	pel	pectate lyase [EC:4.2.2.2]	10.6.3	cell wall.degradation.pectate lyases and polygalacturonases	(at3g27400 : 231.0) Pectin lyase-like superfamily protein; FUNCTIONS IN: pectate lyase activity; INVOLVED IN: biological_process unknown; LOCATED IN: endomembrane system; EXPRESSED IN: 17 plant structures; EXPRESSED DURING: 11 growth stages; CONTAINS InterPro DOMAIN/s: Pectin lyase fold/virulence factor (InterPro:IPR011050), AmbAllergen (InterPro:IPR018082), Pectate lyase/Amb allergen (InterPro:I…	G	Amb_all
Bol 89087.0.1.1	n. s.	n. s.	n. s.	K01209	abfA	alpha-N-arabinofuranosidase [EC:3.2.1.55]	10.6.2	cell wall.degradation.mannan-xylose-arabinose-fucose	(at3g10740 : 505.0) Encodes a bifunctional alpha-l-arabinofuranosidase/beta-d-xylosidase that belongs to family 51 of glycoside hydrolases. It may be involved in cell wall modification.; alpha-L-arabinofuranosidase 1 (ASD1); FUNCTIONS IN: hydrolase activity, acting on glycosyl bonds, xylan 1,4-beta-xylosidase activity, alpha-N-arabinofuranosidase activity; INVOLVED IN: xylan catabolic process; LO…	G	alpha-l-arabinofuranosidase
Bol 89087.0.1.2	n. s.	n. s.	n. s.	K01209	abfA	alpha-N-arabinofuranosidase [EC:3.2.1.55]	10.6.2	cell wall.degradation.mannan-xylose-arabinose-fucose	(at3g10740 : 494.0) Encodes a bifunctional alpha-l-arabinofuranosidase/beta-d-xylosidase that belongs to family 51 of glycoside hydrolases. It may be involved in cell wall modification.; alpha-L-arabinofuranosidase 1 (ASD1); FUNCTIONS IN: hydrolase activity, acting on glycosyl bonds, xylan 1,4-beta-xylosidase activity, alpha-N-arabinofuranosidase activity; INVOLVED IN: xylan catabolic process; LO…	G	alpha-l-arabinofuranosidase
Bol 89180.1.1.1	n. s.	n. s.	n. s.	K01728	pel	pectate lyase [EC:4.2.2.2]	10.6.3	cell wall.degradation.pectate lyases and polygalacturonases	(at3g09540 : 164.0) Pectin lyase-like superfamily protein; FUNCTIONS IN: lyase activity, pectate lyase activity; INVOLVED IN: N-terminal protein myristoylation; EXPRESSED IN: 22 plant structures; EXPRESSED DURING: 12 growth stages; CONTAINS InterPro DOMAIN/s: Pectin lyase fold/virulence factor (InterPro:IPR011050), AmbAllergen (InterPro:IPR018082), Pectate lyase/Amb allergen (InterPro:IPR002022),…	G	Pectate lyase
Bol 89180.1.2.1	n. s.	n. s.	n. s.	K01728	pel	pectate lyase [EC:4.2.2.2]	10.6.3	cell wall.degradation.pectate lyases and polygalacturonases	(at3g09540 : 169.0) Pectin lyase-like superfamily protein; FUNCTIONS IN: lyase activity, pectate lyase activity; INVOLVED IN: N-terminal protein myristoylation; EXPRESSED IN: 22 plant structures; EXPRESSED DURING: 12 growth stages; CONTAINS InterPro DOMAIN/s: Pectin lyase fold/virulence factor (InterPro:IPR011050), AmbAllergen (InterPro:IPR018082), Pectate lyase/Amb allergen (InterPro:IPR002022),…	G	Pectate lyase
Bol 89856.0.1.1	n. s.	n. s.	n. s.	K01209	abfA	alpha-N-arabinofuranosidase [EC:3.2.1.55]	10.6.2	cell wall.degradation.mannan-xylose-arabinose-fucose	(at3g10740 : 290.0) Encodes a bifunctional alpha-l-arabinofuranosidase/beta-d-xylosidase that belongs to family 51 of glycoside hydrolases. It may be involved in cell wall modification.; alpha-L-arabinofuranosidase 1 (ASD1); FUNCTIONS IN: hydrolase activity, acting on glycosyl bonds, xylan 1,4-beta-xylosidase activity, alpha-N-arabinofuranosidase activity; INVOLVED IN: xylan catabolic process; LO…	G	alpha-l-arabinofuranosidase
Bol 89856.1.1.1	n. s.	n. s.	n. s.	K01209	abfA	alpha-N-arabinofuranosidase [EC:3.2.1.55]	10.6.2	cell wall.degradation.mannan-xylose-arabinose-fucose	(at3g10740 : 452.0) Encodes a bifunctional alpha-l-arabinofuranosidase/beta-d-xylosidase that belongs to family 51 of glycoside hydrolases. It may be involved in cell wall modification.; alpha-L-arabinofuranosidase 1 (ASD1); FUNCTIONS IN: hydrolase activity, acting on glycosyl bonds, xylan 1,4-beta-xylosidase activity, alpha-N-arabinofuranosidase activity; INVOLVED IN: xylan catabolic process; LO…	G	alpha-l-arabinofuranosidase
Bol 89886.0.1.1	4,76	n. s.	n. s.	NA	NA	NA	10.6.3	cell wall.degradation.pectate lyases and polygalacturonases	(at2g22620 : 845.0) Rhamnogalacturonate lyase family protein; CONTAINS InterPro DOMAIN/s: Rhamnogalacturonate lyase (InterPro:IPR010325), Carbohydrate-binding-like fold (InterPro:IPR013784), Galactose-binding domain-like (InterPro:IPR008979); BEST Arabidopsis thaliana protein match is: Rhamnogalacturonate lyase family protein (TAIR:AT4G37950.1). & (gnl|cdd|69561 : 283.0) no description available …	S	Rhamnogalacturonate
Bol 89996.0.1.1	n. s.	-5,39	n. s.	K01184	E3.2.1.15	polygalacturonase [EC:3.2.1.15]	10.6.3	cell wall.degradation.pectate lyases and polygalacturonases	(at2g43890 : 152.0) Pectin lyase-like superfamily protein; FUNCTIONS IN: polygalacturonase activity; INVOLVED IN: carbohydrate metabolic process; LOCATED IN: endomembrane system; EXPRESSED IN: root; CONTAINS InterPro DOMAIN/s: Pectin lyase fold/virulence factor (InterPro:IPR011050), Pectin lyase fold (InterPro:IPR012334), Glycoside hydrolase, family 28 (InterPro:IPR000743), Parallel beta-helix re…	M	polygalacturonase
Bol 89996.0.1.2	n. s.	n. s.	n. s.	K01184	E3.2.1.15	polygalacturonase [EC:3.2.1.15]	10.6.3	cell wall.degradation.pectate lyases and polygalacturonases	(at2g43890 : 167.0) Pectin lyase-like superfamily protein; FUNCTIONS IN: polygalacturonase activity; INVOLVED IN: carbohydrate metabolic process; LOCATED IN: endomembrane system; EXPRESSED IN: root; CONTAINS InterPro DOMAIN/s: Pectin lyase fold/virulence factor (InterPro:IPR011050), Pectin lyase fold (InterPro:IPR012334), Glycoside hydrolase, family 28 (InterPro:IPR000743), Parallel beta-helix re…	M	polygalacturonase
Bol 90524.0.1.1	n. s.	n. s.	n. s.	K01728	pel	pectate lyase [EC:4.2.2.2]	10.6.3	cell wall.degradation.pectate lyases and polygalacturonases	(at5g04310 : 550.0) Pectin lyase-like superfamily protein; CONTAINS InterPro DOMAIN/s: Pectin lyase fold/virulence factor (InterPro:IPR011050), AmbAllergen (InterPro:IPR018082), Pectate lyase/Amb allergen (InterPro:IPR002022), Pectin lyase fold (InterPro:IPR012334); BEST Arabidopsis thaliana protein match is: Pectin lyase-like superfamily protein (TAIR:AT3G54920.1); Has 1753 Blast hits to 1747 pr…	G	Pectate lyase
Bol 90524.0.1.2	n. s.	n. s.	n. s.	K01728	pel	pectate lyase [EC:4.2.2.2]	10.6.3	cell wall.degradation.pectate lyases and polygalacturonases	(at5g04310 : 586.0) Pectin lyase-like superfamily protein; CONTAINS InterPro DOMAIN/s: Pectin lyase fold/virulence factor (InterPro:IPR011050), AmbAllergen (InterPro:IPR018082), Pectate lyase/Amb allergen (InterPro:IPR002022), Pectin lyase fold (InterPro:IPR012334); BEST Arabidopsis thaliana protein match is: Pectin lyase-like superfamily protein (TAIR:AT3G54920.1); Has 1753 Blast hits to 1747 pr…	G	Pectate lyase
Bol 90524.1.1.2	n. s.	n. s.	n. s.	K01728	pel	pectate lyase [EC:4.2.2.2]	10.6.3	cell wall.degradation.pectate lyases and polygalacturonases	(at5g04310 : 231.0) Pectin lyase-like superfamily protein; CONTAINS InterPro DOMAIN/s: Pectin lyase fold/virulence factor (InterPro:IPR011050), AmbAllergen (InterPro:IPR018082), Pectate lyase/Amb allergen (InterPro:IPR002022), Pectin lyase fold (InterPro:IPR012334); BEST Arabidopsis thaliana protein match is: Pectin lyase-like superfamily protein (TAIR:AT3G54920.1); Has 1753 Blast hits to 1747 pr…	G	Pectate lyase
Bol 91130.1.1.2	-11,39	-14,09	n. s.	NA	NA	NA	10.6.2	cell wall.degradation.mannan-xylose-arabinose-fucose	(at4g30270 : 405.0) encodes a protein similar to endo xyloglucan transferase in sequence. It is also very similar to BRU1 in soybean, which is involved in brassinosteroid response.; xyloglucan endotransglucosylase/hydrolase 24 (XTH24); FUNCTIONS IN: hydrolase activity, acting on glycosyl bonds, xyloglucan:xyloglucosyl transferase activity; INVOLVED IN: aging, response to gibberellin stimulus, gib…	G	Xyloglucan endotransglucosylase hydrolase protein
Bol 91130.1.1.3	-2,68	-5,54	n. s.	NA	NA	NA	10.6.2	cell wall.degradation.mannan-xylose-arabinose-fucose	(at4g30270 : 446.0) encodes a protein similar to endo xyloglucan transferase in sequence. It is also very similar to BRU1 in soybean, which is involved in brassinosteroid response.; xyloglucan endotransglucosylase/hydrolase 24 (XTH24); FUNCTIONS IN: hydrolase activity, acting on glycosyl bonds, xyloglucan:xyloglucosyl transferase activity; INVOLVED IN: aging, response to gibberellin stimulus, gib…	G	Xyloglucan endotransglucosylase hydrolase protein
Bol 91130.1.1.4	n. s.	n. s.	n. s.	NA	NA	NA	10.6.2	cell wall.degradation.mannan-xylose-arabinose-fucose	(at4g30270 : 162.0) encodes a protein similar to endo xyloglucan transferase in sequence. It is also very similar to BRU1 in soybean, which is involved in brassinosteroid response.; xyloglucan endotransglucosylase/hydrolase 24 (XTH24); FUNCTIONS IN: hydrolase activity, acting on glycosyl bonds, xyloglucan:xyloglucosyl transferase activity; INVOLVED IN: aging, response to gibberellin stimulus, gib…	G	Xyloglucan endotransglucosylase hydrolase protein
Bol 91130.1.1.5	n. s.	n. s.	n. s.	NA	NA	NA	10.6.2	cell wall.degradation.mannan-xylose-arabinose-fucose	(at4g30270 : 405.0) encodes a protein similar to endo xyloglucan transferase in sequence. It is also very similar to BRU1 in soybean, which is involved in brassinosteroid response.; xyloglucan endotransglucosylase/hydrolase 24 (XTH24); FUNCTIONS IN: hydrolase activity, acting on glycosyl bonds, xyloglucan:xyloglucosyl transferase activity; INVOLVED IN: aging, response to gibberellin stimulus, gib…	G	Xyloglucan endotransglucosylase hydrolase protein
Bol 91609.1.1.1	n. s.	n. s.	n. s.	K19355	MAN	mannan endo-1,4-beta-mannosidase [EC:3.2.1.78]	10.6.2	cell wall.degradation.mannan-xylose-arabinose-fucose	(at5g66460 : 266.0) Glycosyl hydrolase superfamily protein; FUNCTIONS IN: cation binding, hydrolase activity, hydrolyzing O-glycosyl compounds, catalytic activity; INVOLVED IN: carbohydrate metabolic process; LOCATED IN: endomembrane system; EXPRESSED IN: 17 plant structures; EXPRESSED DURING: 4 anthesis, C globular stage, 4 leaf senescence stage, petal differentiation and expansion stage, E expa…	G	Mannan endo-1,4-beta-mannosidase
Bol 91609.1.2.1	n. s.	n. s.	n. s.	K19355	MAN	mannan endo-1,4-beta-mannosidase [EC:3.2.1.78]	10.6.2	cell wall.degradation.mannan-xylose-arabinose-fucose	(at5g66460 : 431.0) Glycosyl hydrolase superfamily protein; FUNCTIONS IN: cation binding, hydrolase activity, hydrolyzing O-glycosyl compounds, catalytic activity; INVOLVED IN: carbohydrate metabolic process; LOCATED IN: endomembrane system; EXPRESSED IN: 17 plant structures; EXPRESSED DURING: 4 anthesis, C globular stage, 4 leaf senescence stage, petal differentiation and expansion stage, E expa…	G	Mannan endo-1,4-beta-mannosidase
Bol 91609.1.3.1	n. s.	n. s.	n. s.	K19355	MAN	mannan endo-1,4-beta-mannosidase [EC:3.2.1.78]	10.6.2	cell wall.degradation.mannan-xylose-arabinose-fucose	(at5g66460 : 267.0) Glycosyl hydrolase superfamily protein; FUNCTIONS IN: cation binding, hydrolase activity, hydrolyzing O-glycosyl compounds, catalytic activity; INVOLVED IN: carbohydrate metabolic process; LOCATED IN: endomembrane system; EXPRESSED IN: 17 plant structures; EXPRESSED DURING: 4 anthesis, C globular stage, 4 leaf senescence stage, petal differentiation and expansion stage, E expa…	G	Mannan endo-1,4-beta-mannosidase
Bol 91609.2.1.1	n. s.	n. s.	n. s.	K19355	MAN	mannan endo-1,4-beta-mannosidase [EC:3.2.1.78]	10.6.2	cell wall.degradation.mannan-xylose-arabinose-fucose	(at5g66460 : 337.0) Glycosyl hydrolase superfamily protein; FUNCTIONS IN: cation binding, hydrolase activity, hydrolyzing O-glycosyl compounds, catalytic activity; INVOLVED IN: carbohydrate metabolic process; LOCATED IN: endomembrane system; EXPRESSED IN: 17 plant structures; EXPRESSED DURING: 4 anthesis, C globular stage, 4 leaf senescence stage, petal differentiation and expansion stage, E expa…	G	Mannan endo-1,4-beta-mannosidase
Bol 91700.0.1.4	n. s.	n. s.	n. s.	NA	NA	NA	10.6.3	cell wall.degradation.pectate lyases and polygalacturonases	(at5g49215 : 279.0) Pectin lyase-like superfamily protein; FUNCTIONS IN: polygalacturonase activity; INVOLVED IN: carbohydrate metabolic process; LOCATED IN: endomembrane system; CONTAINS InterPro DOMAIN/s: Pectin lyase fold/virulence factor (InterPro:IPR011050), Glycoside hydrolase, family 28 (InterPro:IPR000743), Pectin lyase fold (InterPro:IPR012334), Parallel beta-helix repeat (InterPro:IPR00…	J	glycoside hydrolase family 28 protein
Bol 91709.0.1.1	n. s.	n. s.	n. s.	NA	NA	NA	10.6.3	cell wall.degradation.pectate lyases and polygalacturonases	(at1g60390 : 543.0) polygalacturonase 1 (PG1); FUNCTIONS IN: polygalacturonase activity; INVOLVED IN: biological_process unknown; LOCATED IN: endomembrane system; EXPRESSED IN: 23 plant structures; EXPRESSED DURING: 14 growth stages; CONTAINS InterPro DOMAIN/s: BURP (InterPro:IPR004873); BEST Arabidopsis thaliana protein match is: polygalacturonase 2 (TAIR:AT1G70370.2); Has 3094 Blast hits to 236…	S	Polygalacturonase non-catalytic subunit
Bol 91853.3.1.1	n. s.	n. s.	n. s.	NA	NA	NA	10.6.3	cell wall.degradation.pectate lyases and polygalacturonases	(at1g19170 : 201.0) Pectin lyase-like superfamily protein; FUNCTIONS IN: polygalacturonase activity; INVOLVED IN: carbohydrate metabolic process; LOCATED IN: mitochondrion; EXPRESSED IN: 22 plant structures; EXPRESSED DURING: 13 growth stages; CONTAINS InterPro DOMAIN/s: Pectin lyase fold/virulence factor (InterPro:IPR011050), Parallel beta-helix repeat (InterPro:IPR006626), Pectin lyase fold (In…	M	Polygalacturonase-like
Bol 91853.3.2.1	n. s.	n. s.	n. s.	NA	NA	NA	10.6.3	cell wall.degradation.pectate lyases and polygalacturonases	(at1g19170 : 354.0) Pectin lyase-like superfamily protein; FUNCTIONS IN: polygalacturonase activity; INVOLVED IN: carbohydrate metabolic process; LOCATED IN: mitochondrion; EXPRESSED IN: 22 plant structures; EXPRESSED DURING: 13 growth stages; CONTAINS InterPro DOMAIN/s: Pectin lyase fold/virulence factor (InterPro:IPR011050), Parallel beta-helix repeat (InterPro:IPR006626), Pectin lyase fold (In…	M	Polygalacturonase-like
Bol 91853.4.1.1	n. s.	n. s.	n. s.	NA	NA	NA	10.6.3	cell wall.degradation.pectate lyases and polygalacturonases	(at1g19170 : 265.0) Pectin lyase-like superfamily protein; FUNCTIONS IN: polygalacturonase activity; INVOLVED IN: carbohydrate metabolic process; LOCATED IN: mitochondrion; EXPRESSED IN: 22 plant structures; EXPRESSED DURING: 13 growth stages; CONTAINS InterPro DOMAIN/s: Pectin lyase fold/virulence factor (InterPro:IPR011050), Parallel beta-helix repeat (InterPro:IPR006626), Pectin lyase fold (In…	M	Polygalacturonase-like
Bol 91864.0.1.1	-4,38	n. s.	n. s.	NA	NA	NA	10.6.3	cell wall.degradation.pectate lyases and polygalacturonases	(at1g48100 : 737.0) Pectin lyase-like superfamily protein; FUNCTIONS IN: polygalacturonase activity; INVOLVED IN: carbohydrate metabolic process; EXPRESSED IN: 19 plant structures; EXPRESSED DURING: 10 growth stages; CONTAINS InterPro DOMAIN/s: Pectin lyase fold/virulence factor (InterPro:IPR011050), Pectin lyase fold (InterPro:IPR012334), Glycoside hydrolase, family 28 (InterPro:IPR000743), Para…	M	Polygalacturonase
Bol 92653.1.1.2	n. s.	n. s.	n. s.	K05349	bglX	beta-glucosidase [EC:3.2.1.21]	10.6.1	cell wall.degradation.cellulases and beta -1,4-glucanases	(at3g47010 : 170.0) Glycosyl hydrolase family protein; FUNCTIONS IN: hydrolase activity, hydrolyzing O-glycosyl compounds; INVOLVED IN: carbohydrate metabolic process; LOCATED IN: cellular_component unknown; EXPRESSED IN: 19 plant structures; EXPRESSED DURING: 12 growth stages; CONTAINS InterPro DOMAIN/s: Glycoside hydrolase, family 3, C-terminal (InterPro:IPR002772), Glycoside hydrolase, family …	G	hydrolase
Bol 92788.0.1.1	n. s.	n. s.	n. s.	NA	NA	NA	10.6.3	cell wall.degradation.pectate lyases and polygalacturonases	(at3g62110 : 344.0) Pectin lyase-like superfamily protein; FUNCTIONS IN: polygalacturonase activity; INVOLVED IN: response to cyclopentenone, carbohydrate metabolic process; LOCATED IN: vacuole; EXPRESSED IN: 25 plant structures; EXPRESSED DURING: 15 growth stages; CONTAINS InterPro DOMAIN/s: Pectin lyase fold/virulence factor (InterPro:IPR011050), Glycoside hydrolase, family 28 (InterPro:IPR0007…	J	glycoside hydrolase family 28 protein
Bol 93284.0.2.1	n. s.	n. s.	n. s.	NA	NA	NA	10.6.3	cell wall.degradation.pectate lyases and polygalacturonases	(at4g33440 : 499.0) Pectin lyase-like superfamily protein; FUNCTIONS IN: polygalacturonase activity; INVOLVED IN: carbohydrate metabolic process; LOCATED IN: endomembrane system; EXPRESSED IN: 16 plant structures; EXPRESSED DURING: 9 growth stages; CONTAINS InterPro DOMAIN/s: Pectin lyase fold/virulence factor (InterPro:IPR011050), Glycoside hydrolase, family 28 (InterPro:IPR000743), Pectin lyase…	M	Glycoside hydrolase family 28 protein polygalacturonase (pectinase) family protein
Bol 93414.0.1.1	n. s.	n. s.	n. s.	K12309	GLB1, ELNR1	beta-galactosidase [EC:3.2.1.23]	10.6.2	cell wall.degradation.mannan-xylose-arabinose-fucose	(at3g52840 : 103.0) beta-galactosidase 2 (BGAL2); FUNCTIONS IN: cation binding, beta-galactosidase activity, hydrolase activity, hydrolyzing O-glycosyl compounds, catalytic activity; INVOLVED IN: lactose catabolic process, using glucoside 3-dehydrogenase, carbohydrate metabolic process, lactose catabolic process via UDP-galactose, lactose catabolic process; LOCATED IN: apoplast; EXPRESSED IN: 26 …	NA	NA
Bol 93414.3.2.1	n. s.	n. s.	n. s.	K12309	GLB1, ELNR1	beta-galactosidase [EC:3.2.1.23]	10.6.2	cell wall.degradation.mannan-xylose-arabinose-fucose	(at3g52840 : 708.0) beta-galactosidase 2 (BGAL2); FUNCTIONS IN: cation binding, beta-galactosidase activity, hydrolase activity, hydrolyzing O-glycosyl compounds, catalytic activity; INVOLVED IN: lactose catabolic process, using glucoside 3-dehydrogenase, carbohydrate metabolic process, lactose catabolic process via UDP-galactose, lactose catabolic process; LOCATED IN: apoplast; EXPRESSED IN: 26 …	G	beta-galactosidase
Bol 93414.3.2.2	-3,54	n. s.	n. s.	K12309	GLB1, ELNR1	beta-galactosidase [EC:3.2.1.23]	10.6.2	cell wall.degradation.mannan-xylose-arabinose-fucose	(at3g52840 : 518.0) beta-galactosidase 2 (BGAL2); FUNCTIONS IN: cation binding, beta-galactosidase activity, hydrolase activity, hydrolyzing O-glycosyl compounds, catalytic activity; INVOLVED IN: lactose catabolic process, using glucoside 3-dehydrogenase, carbohydrate metabolic process, lactose catabolic process via UDP-galactose, lactose catabolic process; LOCATED IN: apoplast; EXPRESSED IN: 26 …	G	beta-galactosidase
Bol 93414.3.2.3	n. s.	n. s.	n. s.	K12309	GLB1, ELNR1	beta-galactosidase [EC:3.2.1.23]	10.6.2	cell wall.degradation.mannan-xylose-arabinose-fucose	(at3g52840 : 1057.0) beta-galactosidase 2 (BGAL2); FUNCTIONS IN: cation binding, beta-galactosidase activity, hydrolase activity, hydrolyzing O-glycosyl compounds, catalytic activity; INVOLVED IN: lactose catabolic process, using glucoside 3-dehydrogenase, carbohydrate metabolic process, lactose catabolic process via UDP-galactose, lactose catabolic process; LOCATED IN: apoplast; EXPRESSED IN: 26…	G	beta-galactosidase
Bol 93414.3.2.5	n. s.	n. s.	n. s.	K12309	GLB1, ELNR1	beta-galactosidase [EC:3.2.1.23]	10.6.2	cell wall.degradation.mannan-xylose-arabinose-fucose	(at3g52840 : 708.0) beta-galactosidase 2 (BGAL2); FUNCTIONS IN: cation binding, beta-galactosidase activity, hydrolase activity, hydrolyzing O-glycosyl compounds, catalytic activity; INVOLVED IN: lactose catabolic process, using glucoside 3-dehydrogenase, carbohydrate metabolic process, lactose catabolic process via UDP-galactose, lactose catabolic process; LOCATED IN: apoplast; EXPRESSED IN: 26 …	G	beta-galactosidase
Bol 93414.3.2.6	n. s.	n. s.	n. s.	K12309	GLB1, ELNR1	beta-galactosidase [EC:3.2.1.23]	10.6.2	cell wall.degradation.mannan-xylose-arabinose-fucose	(at3g52840 : 342.0) beta-galactosidase 2 (BGAL2); FUNCTIONS IN: cation binding, beta-galactosidase activity, hydrolase activity, hydrolyzing O-glycosyl compounds, catalytic activity; INVOLVED IN: lactose catabolic process, using glucoside 3-dehydrogenase, carbohydrate metabolic process, lactose catabolic process via UDP-galactose, lactose catabolic process; LOCATED IN: apoplast; EXPRESSED IN: 26 …	G	beta-galactosidase
Bol 94033.0.1.1	n. s.	n. s.	n. s.	K19355	MAN	mannan endo-1,4-beta-mannosidase [EC:3.2.1.78]	10.6.2	cell wall.degradation.mannan-xylose-arabinose-fucose	(at5g01930 : 813.0) Glycosyl hydrolase superfamily protein; FUNCTIONS IN: cation binding, hydrolase activity, hydrolyzing O-glycosyl compounds, catalytic activity; INVOLVED IN: carbohydrate metabolic process; LOCATED IN: endomembrane system; EXPRESSED IN: 19 plant structures; EXPRESSED DURING: 10 growth stages; CONTAINS InterPro DOMAIN/s: Glycoside hydrolase, catalytic core (InterPro:IPR017853), …	G	Mannan endo-1,4-beta-mannosidase
Bol 94033.0.1.2	n. s.	n. s.	n. s.	K19355	MAN	mannan endo-1,4-beta-mannosidase [EC:3.2.1.78]	10.6.2	cell wall.degradation.mannan-xylose-arabinose-fucose	(at5g01930 : 813.0) Glycosyl hydrolase superfamily protein; FUNCTIONS IN: cation binding, hydrolase activity, hydrolyzing O-glycosyl compounds, catalytic activity; INVOLVED IN: carbohydrate metabolic process; LOCATED IN: endomembrane system; EXPRESSED IN: 19 plant structures; EXPRESSED DURING: 10 growth stages; CONTAINS InterPro DOMAIN/s: Glycoside hydrolase, catalytic core (InterPro:IPR017853), …	G	Mannan endo-1,4-beta-mannosidase
Bol 94033.0.1.3	n. s.	n. s.	n. s.	K19355	MAN	mannan endo-1,4-beta-mannosidase [EC:3.2.1.78]	10.6.2	cell wall.degradation.mannan-xylose-arabinose-fucose	(at5g01930 : 813.0) Glycosyl hydrolase superfamily protein; FUNCTIONS IN: cation binding, hydrolase activity, hydrolyzing O-glycosyl compounds, catalytic activity; INVOLVED IN: carbohydrate metabolic process; LOCATED IN: endomembrane system; EXPRESSED IN: 19 plant structures; EXPRESSED DURING: 10 growth stages; CONTAINS InterPro DOMAIN/s: Glycoside hydrolase, catalytic core (InterPro:IPR017853), …	G	Mannan endo-1,4-beta-mannosidase
Bol 94033.0.1.4	n. s.	n. s.	n. s.	K19355	MAN	mannan endo-1,4-beta-mannosidase [EC:3.2.1.78]	10.6.2	cell wall.degradation.mannan-xylose-arabinose-fucose	(at5g01930 : 805.0) Glycosyl hydrolase superfamily protein; FUNCTIONS IN: cation binding, hydrolase activity, hydrolyzing O-glycosyl compounds, catalytic activity; INVOLVED IN: carbohydrate metabolic process; LOCATED IN: endomembrane system; EXPRESSED IN: 19 plant structures; EXPRESSED DURING: 10 growth stages; CONTAINS InterPro DOMAIN/s: Glycoside hydrolase, catalytic core (InterPro:IPR017853), …	G	Mannan endo-1,4-beta-mannosidase
Bol 94413.0.1.1	n. s.	n. s.	n. s.	NA	NA	NA	10.6.3	cell wall.degradation.pectate lyases and polygalacturonases	(at1g80170 : 204.0) Pectin lyase-like superfamily protein; FUNCTIONS IN: polygalacturonase activity; INVOLVED IN: carbohydrate metabolic process; LOCATED IN: plant-type cell wall; EXPRESSED IN: 15 plant structures; EXPRESSED DURING: 6 growth stages; CONTAINS InterPro DOMAIN/s: Pectin lyase fold/virulence factor (InterPro:IPR011050), Pectin lyase fold (InterPro:IPR012334), Glycoside hydrolase, fam…	M	polygalacturonase
Bol 94413.1.1.1	n. s.	n. s.	n. s.	NA	NA	NA	10.6.3	cell wall.degradation.pectate lyases and polygalacturonases	(at1g80170 : 445.0) Pectin lyase-like superfamily protein; FUNCTIONS IN: polygalacturonase activity; INVOLVED IN: carbohydrate metabolic process; LOCATED IN: plant-type cell wall; EXPRESSED IN: 15 plant structures; EXPRESSED DURING: 6 growth stages; CONTAINS InterPro DOMAIN/s: Pectin lyase fold/virulence factor (InterPro:IPR011050), Pectin lyase fold (InterPro:IPR012334), Glycoside hydrolase, fam…	M	polygalacturonase
Bol 94939.1.1.1	n. s.	n. s.	n. s.	NA	NA	NA	10.6.2	cell wall.degradation.mannan-xylose-arabinose-fucose	(at1g02640 : 1337.0) encodes a protein similar to a beta-xylosidase located in the extracellular matrix. This is a member of glycosyl hydrolase family 3 and has six other closely related members.; beta-xylosidase 2 (BXL2); FUNCTIONS IN: hydrolase activity, hydrolyzing O-glycosyl compounds; INVOLVED IN: carbohydrate metabolic process; LOCATED IN: plant-type cell wall; EXPRESSED IN: 23 plant struct…	G	beta-d-xylosidase
Bol 95428.1.1.1	n. s.	n. s.	n. s.	NA	NA	NA	10.6.3	cell wall.degradation.pectate lyases and polygalacturonases	(at3g06770 : 477.0) Pectin lyase-like superfamily protein; FUNCTIONS IN: polygalacturonase activity; INVOLVED IN: response to cyclopentenone, carbohydrate metabolic process; EXPRESSED IN: 24 plant structures; EXPRESSED DURING: 15 growth stages; CONTAINS InterPro DOMAIN/s: Pectin lyase fold/virulence factor (InterPro:IPR011050), Glycoside hydrolase, family 28 (InterPro:IPR000743), Pectin lyase fol…	J	glycoside hydrolase family 28 protein
Bol 96170.0.1.1	n. s.	n. s.	n. s.	NA	NA	NA	10.6.3	cell wall.degradation.pectate lyases and polygalacturonases	(at4g23820 : 495.0) Pectin lyase-like superfamily protein; FUNCTIONS IN: polygalacturonase activity; INVOLVED IN: carbohydrate metabolic process; LOCATED IN: endomembrane system; EXPRESSED IN: 22 plant structures; EXPRESSED DURING: 13 growth stages; CONTAINS InterPro DOMAIN/s: Pectin lyase fold/virulence factor (InterPro:IPR011050), Glycoside hydrolase, family 28 (InterPro:IPR000743), Pectin lyas…	M	Glycoside hydrolase family 28 protein polygalacturonase (pectinase) family protein
Bol 96170.1.1.2	n. s.	n. s.	n. s.	NA	NA	NA	10.6.3	cell wall.degradation.pectate lyases and polygalacturonases	(at4g23820 : 319.0) Pectin lyase-like superfamily protein; FUNCTIONS IN: polygalacturonase activity; INVOLVED IN: carbohydrate metabolic process; LOCATED IN: endomembrane system; EXPRESSED IN: 22 plant structures; EXPRESSED DURING: 13 growth stages; CONTAINS InterPro DOMAIN/s: Pectin lyase fold/virulence factor (InterPro:IPR011050), Glycoside hydrolase, family 28 (InterPro:IPR000743), Pectin lyas…	M	Glycoside hydrolase family 28 protein polygalacturonase (pectinase) family protein
Bol 96194.1.1.4	n. s.	n. s.	n. s.	K07964	HPSE	heparanase [EC:3.2.1.166]	10.6	cell wall.degradation	(at5g34940 : 327.0) The protein is predicted (WoLF PSORT program) to be membrane-associated.; glucuronidase 3 (GUS3); FUNCTIONS IN: beta-glucuronidase activity; INVOLVED IN: biological_process unknown; LOCATED IN: plant-type cell wall; EXPRESSED IN: 22 plant structures; EXPRESSED DURING: 11 growth stages; CONTAINS InterPro DOMAIN/s: Glycoside hydrolase family 79, N-terminal (InterPro:IPR005199); …	G	Heparanase
Bol 96194.1.1.5	n. s.	n. s.	n. s.	K07964	HPSE	heparanase [EC:3.2.1.166]	10.6	cell wall.degradation	(at5g34940 : 572.0) The protein is predicted (WoLF PSORT program) to be membrane-associated.; glucuronidase 3 (GUS3); FUNCTIONS IN: beta-glucuronidase activity; INVOLVED IN: biological_process unknown; LOCATED IN: plant-type cell wall; EXPRESSED IN: 22 plant structures; EXPRESSED DURING: 11 growth stages; CONTAINS InterPro DOMAIN/s: Glycoside hydrolase family 79, N-terminal (InterPro:IPR005199); …	G	Heparanase
Bol 97148.0.1.1	-3,03	n. s.	n. s.	NA	NA	NA	10.6.3	cell wall.degradation.pectate lyases and polygalacturonases	(at3g61490 : 378.0) Pectin lyase-like superfamily protein; FUNCTIONS IN: polygalacturonase activity; INVOLVED IN: carbohydrate metabolic process; LOCATED IN: endomembrane system; EXPRESSED IN: 22 plant structures; EXPRESSED DURING: 14 growth stages; CONTAINS InterPro DOMAIN/s: Pectin lyase fold/virulence factor (InterPro:IPR011050), Glycoside hydrolase, family 28 (InterPro:IPR000743), Pectin lyas…	M	Glycosyl hydrolases family 28
Bol 97148.1.1.1	-4,46	-3,70	n. s.	NA	NA	NA	10.6.3	cell wall.degradation.pectate lyases and polygalacturonases	(at3g61490 : 506.0) Pectin lyase-like superfamily protein; FUNCTIONS IN: polygalacturonase activity; INVOLVED IN: carbohydrate metabolic process; LOCATED IN: endomembrane system; EXPRESSED IN: 22 plant structures; EXPRESSED DURING: 14 growth stages; CONTAINS InterPro DOMAIN/s: Pectin lyase fold/virulence factor (InterPro:IPR011050), Glycoside hydrolase, family 28 (InterPro:IPR000743), Pectin lyas…	M	Glycosyl hydrolases family 28
Bol 97264.0.1.2	n. s.	n. s.	n. s.	NA	NA	NA	10.6.1	cell wall.degradation.cellulases and beta -1,4-glucanases	(at1g19940 : 791.0) glycosyl hydrolase 9B5 (GH9B5); FUNCTIONS IN: hydrolase activity, hydrolyzing O-glycosyl compounds, catalytic activity; INVOLVED IN: carbohydrate metabolic process; LOCATED IN: endomembrane system; EXPRESSED IN: 18 plant structures; EXPRESSED DURING: 11 growth stages; CONTAINS InterPro DOMAIN/s: Six-hairpin glycosidase (InterPro:IPR012341), Glycoside hydrolase, family 9, activ…	S	Glycosyl hydrolase family 9
Bol 97548.1.1.2	n. s.	n. s.	n. s.	K01206	FUCA	alpha-L-fucosidase [EC:3.2.1.51]	10.6.2	cell wall.degradation.mannan-xylose-arabinose-fucose	(at1g67830 : 598.0) Encodes a protein with &#945;-fucosidase activity. The activity was assessed on 2-fucosyl-lactitol. AtFXG1 was able to remove the t-fucosyl residues of XXFG xyloglucan oligosaccharides.; alpha-fucosidase 1 (FXG1); FUNCTIONS IN: alpha-L-fucosidase activity, carboxylesterase activity; INVOLVED IN: lipid metabolic process; LOCATED IN: plant-type cell wall; EXPRESSED IN: 25 plant …	G	GDSL-like Lipase/Acylhydrolase
Bol 97548.1.1.3	n. s.	n. s.	n. s.	K01206	FUCA	alpha-L-fucosidase [EC:3.2.1.51]	10.6.2	cell wall.degradation.mannan-xylose-arabinose-fucose	(at1g67830 : 530.0) Encodes a protein with &#945;-fucosidase activity. The activity was assessed on 2-fucosyl-lactitol. AtFXG1 was able to remove the t-fucosyl residues of XXFG xyloglucan oligosaccharides.; alpha-fucosidase 1 (FXG1); FUNCTIONS IN: alpha-L-fucosidase activity, carboxylesterase activity; INVOLVED IN: lipid metabolic process; LOCATED IN: plant-type cell wall; EXPRESSED IN: 25 plant …	G	GDSL-like Lipase/Acylhydrolase
Bol 97720.0.3.1	n. s.	n. s.	n. s.	K01728	pel	pectate lyase [EC:4.2.2.2]	10.6.3	cell wall.degradation.pectate lyases and polygalacturonases	(at4g13710 : 388.0) Pectin lyase-like superfamily protein; FUNCTIONS IN: lyase activity, pectate lyase activity; INVOLVED IN: biological_process unknown; LOCATED IN: endomembrane system; EXPRESSED IN: 20 plant structures; EXPRESSED DURING: 6 growth stages; CONTAINS InterPro DOMAIN/s: Pectin lyase fold/virulence factor (InterPro:IPR011050), AmbAllergen (InterPro:IPR018082), Pectate lyase/Amb aller…	G	Pectate lyase
Bol 97720.0.4.1	n. s.	n. s.	n. s.	K01728	pel	pectate lyase [EC:4.2.2.2]	10.6.3	cell wall.degradation.pectate lyases and polygalacturonases	(at4g13710 : 389.0) Pectin lyase-like superfamily protein; FUNCTIONS IN: lyase activity, pectate lyase activity; INVOLVED IN: biological_process unknown; LOCATED IN: endomembrane system; EXPRESSED IN: 20 plant structures; EXPRESSED DURING: 6 growth stages; CONTAINS InterPro DOMAIN/s: Pectin lyase fold/virulence factor (InterPro:IPR011050), AmbAllergen (InterPro:IPR018082), Pectate lyase/Amb aller…	G	Pectate lyase
Bol 98220.2.1.2	n. s.	n. s.	n. s.	NA	NA	NA	10.6.3	cell wall.degradation.pectate lyases and polygalacturonases	(at3g16850 : 540.0) Pectin lyase-like superfamily protein; FUNCTIONS IN: polygalacturonase activity; INVOLVED IN: carbohydrate metabolic process; LOCATED IN: vacuole, plant-type cell wall; EXPRESSED IN: 23 plant structures; EXPRESSED DURING: 13 growth stages; CONTAINS InterPro DOMAIN/s: Pectin lyase fold/virulence factor (InterPro:IPR011050), Glycoside hydrolase, family 28 (InterPro:IPR000743), P…	J	glycoside hydrolase family 28 protein
Bol 98220.2.1.3	n. s.	n. s.	n. s.	NA	NA	NA	10.6.3	cell wall.degradation.pectate lyases and polygalacturonases	(at3g16850 : 775.0) Pectin lyase-like superfamily protein; FUNCTIONS IN: polygalacturonase activity; INVOLVED IN: carbohydrate metabolic process; LOCATED IN: vacuole, plant-type cell wall; EXPRESSED IN: 23 plant structures; EXPRESSED DURING: 13 growth stages; CONTAINS InterPro DOMAIN/s: Pectin lyase fold/virulence factor (InterPro:IPR011050), Glycoside hydrolase, family 28 (InterPro:IPR000743), P…	J	glycoside hydrolase family 28 protein
Bol 98220.2.1.4	n. s.	n. s.	n. s.	NA	NA	NA	10.6.3	cell wall.degradation.pectate lyases and polygalacturonases	(at3g16850 : 539.0) Pectin lyase-like superfamily protein; FUNCTIONS IN: polygalacturonase activity; INVOLVED IN: carbohydrate metabolic process; LOCATED IN: vacuole, plant-type cell wall; EXPRESSED IN: 23 plant structures; EXPRESSED DURING: 13 growth stages; CONTAINS InterPro DOMAIN/s: Pectin lyase fold/virulence factor (InterPro:IPR011050), Glycoside hydrolase, family 28 (InterPro:IPR000743), P…	J	glycoside hydrolase family 28 protein
Bol 98220.2.1.5	n. s.	n. s.	n. s.	NA	NA	NA	10.6.3	cell wall.degradation.pectate lyases and polygalacturonases	(at3g16850 : 810.0) Pectin lyase-like superfamily protein; FUNCTIONS IN: polygalacturonase activity; INVOLVED IN: carbohydrate metabolic process; LOCATED IN: vacuole, plant-type cell wall; EXPRESSED IN: 23 plant structures; EXPRESSED DURING: 13 growth stages; CONTAINS InterPro DOMAIN/s: Pectin lyase fold/virulence factor (InterPro:IPR011050), Glycoside hydrolase, family 28 (InterPro:IPR000743), P…	J	glycoside hydrolase family 28 protein
Bol 98220.2.1.6	n. s.	n. s.	n. s.	NA	NA	NA	10.6.3	cell wall.degradation.pectate lyases and polygalacturonases	(at3g16850 : 511.0) Pectin lyase-like superfamily protein; FUNCTIONS IN: polygalacturonase activity; INVOLVED IN: carbohydrate metabolic process; LOCATED IN: vacuole, plant-type cell wall; EXPRESSED IN: 23 plant structures; EXPRESSED DURING: 13 growth stages; CONTAINS InterPro DOMAIN/s: Pectin lyase fold/virulence factor (InterPro:IPR011050), Glycoside hydrolase, family 28 (InterPro:IPR000743), P…	J	glycoside hydrolase family 28 protein
Bol 98220.2.1.7	n. s.	n. s.	n. s.	NA	NA	NA	10.6.3	cell wall.degradation.pectate lyases and polygalacturonases	(at3g16850 : 784.0) Pectin lyase-like superfamily protein; FUNCTIONS IN: polygalacturonase activity; INVOLVED IN: carbohydrate metabolic process; LOCATED IN: vacuole, plant-type cell wall; EXPRESSED IN: 23 plant structures; EXPRESSED DURING: 13 growth stages; CONTAINS InterPro DOMAIN/s: Pectin lyase fold/virulence factor (InterPro:IPR011050), Glycoside hydrolase, family 28 (InterPro:IPR000743), P…	J	glycoside hydrolase family 28 protein
Bol 98776.3.2.1	n. s.	n. s.	n. s.	K01728	pel	pectate lyase [EC:4.2.2.2]	10.6.3	cell wall.degradation.pectate lyases and polygalacturonases	(at1g67750 : 156.0) Pectate lyase family protein; FUNCTIONS IN: pectate lyase activity; INVOLVED IN: biological_process unknown; LOCATED IN: endomembrane system; EXPRESSED IN: 21 plant structures; EXPRESSED DURING: 13 growth stages; CONTAINS InterPro DOMAIN/s: Pectin lyase fold/virulence factor (InterPro:IPR011050), AmbAllergen (InterPro:IPR018082), Pectate lyase/Amb allergen (InterPro:IPR002022)…	G	Pectate lyase
Bol 98776.4.1.1	-2,31	n. s.	n. s.	K01728	pel	pectate lyase [EC:4.2.2.2]	10.6.3	cell wall.degradation.pectate lyases and polygalacturonases	(at4g24780 : 643.0) Pectin lyase-like superfamily protein; CONTAINS InterPro DOMAIN/s: Pectin lyase fold/virulence factor (InterPro:IPR011050), AmbAllergen (InterPro:IPR018082), Pectate lyase/Amb allergen (InterPro:IPR002022), Pectin lyase fold (InterPro:IPR012334); BEST Arabidopsis thaliana protein match is: Pectin lyase-like superfamily protein (TAIR:AT5G63180.1). & (p40973|pel_lillo : 409.0) P…	G	Pectate lyase
Bol 98776.6.1.1	n. s.	n. s.	n. s.	K01728	pel	pectate lyase [EC:4.2.2.2]	10.6.3	cell wall.degradation.pectate lyases and polygalacturonases	(at1g67750 : 668.0) Pectate lyase family protein; FUNCTIONS IN: pectate lyase activity; INVOLVED IN: biological_process unknown; LOCATED IN: endomembrane system; EXPRESSED IN: 21 plant structures; EXPRESSED DURING: 13 growth stages; CONTAINS InterPro DOMAIN/s: Pectin lyase fold/virulence factor (InterPro:IPR011050), AmbAllergen (InterPro:IPR018082), Pectate lyase/Amb allergen (InterPro:IPR002022)…	G	Pectate lyase
Bol 98776.6.1.2	-2,47	n. s.	n. s.	K01728	pel	pectate lyase [EC:4.2.2.2]	10.6.3	cell wall.degradation.pectate lyases and polygalacturonases	(at1g67750 : 562.0) Pectate lyase family protein; FUNCTIONS IN: pectate lyase activity; INVOLVED IN: biological_process unknown; LOCATED IN: endomembrane system; EXPRESSED IN: 21 plant structures; EXPRESSED DURING: 13 growth stages; CONTAINS InterPro DOMAIN/s: Pectin lyase fold/virulence factor (InterPro:IPR011050), AmbAllergen (InterPro:IPR018082), Pectate lyase/Amb allergen (InterPro:IPR002022)…	G	Pectate lyase
Bol 98944.4.1.2	n. s.	n. s.	n. s.	NA	NA	NA	10.6.3	cell wall.degradation.pectate lyases and polygalacturonases	(at1g23460 : 325.0) Pectin lyase-like superfamily protein; FUNCTIONS IN: polygalacturonase activity; INVOLVED IN: carbohydrate metabolic process; LOCATED IN: endomembrane system; CONTAINS InterPro DOMAIN/s: Pectin lyase fold/virulence factor (InterPro:IPR011050), Pectin lyase fold (InterPro:IPR012334), Parallel beta-helix repeat (InterPro:IPR006626), Glycoside hydrolase, family 28 (InterPro:IPR00…	M	polygalacturonase
Bol 98944.4.2.1	n. s.	n. s.	n. s.	NA	NA	NA	10.6.3	cell wall.degradation.pectate lyases and polygalacturonases	(at1g23460 : 187.0) Pectin lyase-like superfamily protein; FUNCTIONS IN: polygalacturonase activity; INVOLVED IN: carbohydrate metabolic process; LOCATED IN: endomembrane system; CONTAINS InterPro DOMAIN/s: Pectin lyase fold/virulence factor (InterPro:IPR011050), Pectin lyase fold (InterPro:IPR012334), Parallel beta-helix repeat (InterPro:IPR006626), Glycoside hydrolase, family 28 (InterPro:IPR00…	M	polygalacturonase
Bol 99044.2.1.3	n. s.	n. s.	n. s.	K01188	E3.2.1.21	beta-glucosidase [EC:3.2.1.21]	10.6.1	cell wall.degradation.cellulases and beta -1,4-glucanases	(at4g27830 : 438.0) beta glucosidase 10 (BGLU10); FUNCTIONS IN: cation binding, hydrolase activity, hydrolyzing O-glycosyl compounds, catalytic activity; INVOLVED IN: carbohydrate metabolic process; LOCATED IN: vacuole; EXPRESSED IN: 22 plant structures; EXPRESSED DURING: 13 growth stages; CONTAINS InterPro DOMAIN/s: Glycoside hydrolase, family 1 (InterPro:IPR001360), Glycoside hydrolase, family …	G	Beta glucosidase
Bol 99044.2.1.6	n. s.	n. s.	n. s.	K01188	E3.2.1.21	beta-glucosidase [EC:3.2.1.21]	10.6.1	cell wall.degradation.cellulases and beta -1,4-glucanases	(at4g27830 : 460.0) beta glucosidase 10 (BGLU10); FUNCTIONS IN: cation binding, hydrolase activity, hydrolyzing O-glycosyl compounds, catalytic activity; INVOLVED IN: carbohydrate metabolic process; LOCATED IN: vacuole; EXPRESSED IN: 22 plant structures; EXPRESSED DURING: 13 growth stages; CONTAINS InterPro DOMAIN/s: Glycoside hydrolase, family 1 (InterPro:IPR001360), Glycoside hydrolase, family …	G	Beta glucosidase
Bol 99044.3.2.1	n. s.	n. s.	n. s.	K01188	E3.2.1.21	beta-glucosidase [EC:3.2.1.21]	10.6.1	cell wall.degradation.cellulases and beta -1,4-glucanases	(at4g27830 : 285.0) beta glucosidase 10 (BGLU10); FUNCTIONS IN: cation binding, hydrolase activity, hydrolyzing O-glycosyl compounds, catalytic activity; INVOLVED IN: carbohydrate metabolic process; LOCATED IN: vacuole; EXPRESSED IN: 22 plant structures; EXPRESSED DURING: 13 growth stages; CONTAINS InterPro DOMAIN/s: Glycoside hydrolase, family 1 (InterPro:IPR001360), Glycoside hydrolase, family …	G	Beta glucosidase
Bol 99044.3.2.2	n. s.	n. s.	n. s.	K01188	E3.2.1.21	beta-glucosidase [EC:3.2.1.21]	10.6.1	cell wall.degradation.cellulases and beta -1,4-glucanases	(at4g27830 : 162.0) beta glucosidase 10 (BGLU10); FUNCTIONS IN: cation binding, hydrolase activity, hydrolyzing O-glycosyl compounds, catalytic activity; INVOLVED IN: carbohydrate metabolic process; LOCATED IN: vacuole; EXPRESSED IN: 22 plant structures; EXPRESSED DURING: 13 growth stages; CONTAINS InterPro DOMAIN/s: Glycoside hydrolase, family 1 (InterPro:IPR001360), Glycoside hydrolase, family …	G	Beta glucosidase
Bol 99044.3.2.4	n. s.	n. s.	n. s.	K01188	E3.2.1.21	beta-glucosidase [EC:3.2.1.21]	10.6.1	cell wall.degradation.cellulases and beta -1,4-glucanases	(at3g62750 : 293.0) beta glucosidase 8 (BGLU8); FUNCTIONS IN: cation binding, hydrolase activity, hydrolyzing O-glycosyl compounds, catalytic activity; INVOLVED IN: carbohydrate metabolic process; LOCATED IN: vacuole; CONTAINS InterPro DOMAIN/s: Glycoside hydrolase, family 1 (InterPro:IPR001360), Glycoside hydrolase, family 1, active site (InterPro:IPR018120), Glycoside hydrolase, catalytic core …	G	Beta glucosidase
Bol 99044.3.2.6	n. s.	n. s.	n. s.	K01188	E3.2.1.21	beta-glucosidase [EC:3.2.1.21]	10.6.1	cell wall.degradation.cellulases and beta -1,4-glucanases	(at4g27820 : 128.0) beta glucosidase 9 (BGLU9); FUNCTIONS IN: cation binding, hydrolase activity, hydrolyzing O-glycosyl compounds, catalytic activity; INVOLVED IN: carbohydrate metabolic process; LOCATED IN: peroxisome; EXPRESSED IN: 20 plant structures; EXPRESSED DURING: 13 growth stages; CONTAINS InterPro DOMAIN/s: Glycoside hydrolase, family 1 (InterPro:IPR001360), Glycoside hydrolase, family…	G	Beta glucosidase
Bol 99307.1.2.1	n. s.	n. s.	n. s.	NA	NA	NA	10.6.3	cell wall.degradation.pectate lyases and polygalacturonases	(at4g23500 : 910.0) Pectin lyase-like superfamily protein; FUNCTIONS IN: polygalacturonase activity; INVOLVED IN: carbohydrate metabolic process; LOCATED IN: cell wall; CONTAINS InterPro DOMAIN/s: Pectin lyase fold/virulence factor (InterPro:IPR011050), Glycoside hydrolase, family 28 (InterPro:IPR000743), Pectin lyase fold (InterPro:IPR012334), Parallel beta-helix repeat (InterPro:IPR006626); BES…	M	Glycosyl hydrolases family 28
Bol 99307.1.2.2	n. s.	n. s.	n. s.	NA	NA	NA	10.6.3	cell wall.degradation.pectate lyases and polygalacturonases	(at4g23500 : 914.0) Pectin lyase-like superfamily protein; FUNCTIONS IN: polygalacturonase activity; INVOLVED IN: carbohydrate metabolic process; LOCATED IN: cell wall; CONTAINS InterPro DOMAIN/s: Pectin lyase fold/virulence factor (InterPro:IPR011050), Glycoside hydrolase, family 28 (InterPro:IPR000743), Pectin lyase fold (InterPro:IPR012334), Parallel beta-helix repeat (InterPro:IPR006626); BES…	M	Glycosyl hydrolases family 28
Bol 99654.0.1.1	n. s.	n. s.	n. s.	NA	NA	NA	10.6.3	cell wall.degradation.pectate lyases and polygalacturonases	(at1g02460 : 585.0) Pectin lyase-like superfamily protein; FUNCTIONS IN: polygalacturonase activity; INVOLVED IN: carbohydrate metabolic process; EXPRESSED IN: stem, root, stamen, seed; EXPRESSED DURING: 4 anthesis, E expanded cotyledon stage; CONTAINS InterPro DOMAIN/s: Pectin lyase fold/virulence factor (InterPro:IPR011050), Glycoside hydrolase, family 28 (InterPro:IPR000743), Pectin lyase fold…	M	Polygalacturonase
Bol 99662.2.2.1	-3,64	n. s.	n. s.	K01728	pel	pectate lyase [EC:4.2.2.2]	10.6.3	cell wall.degradation.pectate lyases and polygalacturonases	(at5g63180 : 512.0) Pectin lyase-like superfamily protein; CONTAINS InterPro DOMAIN/s: Pectin lyase fold/virulence factor (InterPro:IPR011050), AmbAllergen (InterPro:IPR018082), Pectate lyase/Amb allergen (InterPro:IPR002022), Pectin lyase fold (InterPro:IPR012334), Parallel beta-helix repeat (InterPro:IPR006626); BEST Arabidopsis thaliana protein match is: Pectin lyase-like superfamily protein (…	G	Pectate lyase
Bol 99662.2.2.3	n. s.	n. s.	n. s.	K01728	pel	pectate lyase [EC:4.2.2.2]	10.6.3	cell wall.degradation.pectate lyases and polygalacturonases	(at5g63180 : 557.0) Pectin lyase-like superfamily protein; CONTAINS InterPro DOMAIN/s: Pectin lyase fold/virulence factor (InterPro:IPR011050), AmbAllergen (InterPro:IPR018082), Pectate lyase/Amb allergen (InterPro:IPR002022), Pectin lyase fold (InterPro:IPR012334), Parallel beta-helix repeat (InterPro:IPR006626); BEST Arabidopsis thaliana protein match is: Pectin lyase-like superfamily protein (…	G	Pectate lyase
Bol 99662.3.1.1	-5,51	n. s.	n. s.	K01728	pel	pectate lyase [EC:4.2.2.2]	10.6.3	cell wall.degradation.pectate lyases and polygalacturonases	(at5g63180 : 202.0) Pectin lyase-like superfamily protein; CONTAINS InterPro DOMAIN/s: Pectin lyase fold/virulence factor (InterPro:IPR011050), AmbAllergen (InterPro:IPR018082), Pectate lyase/Amb allergen (InterPro:IPR002022), Pectin lyase fold (InterPro:IPR012334), Parallel beta-helix repeat (InterPro:IPR006626); BEST Arabidopsis thaliana protein match is: Pectin lyase-like superfamily protein (…	G	Pectate lyase
Bol 99662.3.1.2	n. s.	n. s.	n. s.	K01728	pel	pectate lyase [EC:4.2.2.2]	10.6.3	cell wall.degradation.pectate lyases and polygalacturonases	(at5g63180 : 191.0) Pectin lyase-like superfamily protein; CONTAINS InterPro DOMAIN/s: Pectin lyase fold/virulence factor (InterPro:IPR011050), AmbAllergen (InterPro:IPR018082), Pectate lyase/Amb allergen (InterPro:IPR002022), Pectin lyase fold (InterPro:IPR012334), Parallel beta-helix repeat (InterPro:IPR006626); BEST Arabidopsis thaliana protein match is: Pectin lyase-like superfamily protein (…	G	Pectate lyase
Bol 99701.0.1.1	n. s.	n. s.	n. s.	K15920	XYL4	beta-D-xylosidase 4 [EC:3.2.1.37]	10.6.2	cell wall.degradation.mannan-xylose-arabinose-fucose	(at5g64570 : 554.0) Encodes a beta-d-xylosidase that belongs to family 3 of glycoside hydrolases.; beta-D-xylosidase 4 (XYL4); FUNCTIONS IN: xylan 1,4-beta-xylosidase activity, hydrolase activity, hydrolyzing O-glycosyl compounds; INVOLVED IN: xylan catabolic process; LOCATED IN: apoplast, cell wall; EXPRESSED IN: 24 plant structures; EXPRESSED DURING: 13 growth stages; CONTAINS InterPro DOMAIN/s…	G	beta-d-xylosidase
Bol 99701.0.1.2	n. s.	n. s.	n. s.	K15920	XYL4	beta-D-xylosidase 4 [EC:3.2.1.37]	10.6.2	cell wall.degradation.mannan-xylose-arabinose-fucose	(at5g64570 : 565.0) Encodes a beta-d-xylosidase that belongs to family 3 of glycoside hydrolases.; beta-D-xylosidase 4 (XYL4); FUNCTIONS IN: xylan 1,4-beta-xylosidase activity, hydrolase activity, hydrolyzing O-glycosyl compounds; INVOLVED IN: xylan catabolic process; LOCATED IN: apoplast, cell wall; EXPRESSED IN: 24 plant structures; EXPRESSED DURING: 13 growth stages; CONTAINS InterPro DOMAIN/s…	G	beta-d-xylosidase
Bol 99701.1.1.1	n. s.	n. s.	n. s.	K15920	XYL4	beta-D-xylosidase 4 [EC:3.2.1.37]	10.6.2	cell wall.degradation.mannan-xylose-arabinose-fucose	(at5g64570 : 1028.0) Encodes a beta-d-xylosidase that belongs to family 3 of glycoside hydrolases.; beta-D-xylosidase 4 (XYL4); FUNCTIONS IN: xylan 1,4-beta-xylosidase activity, hydrolase activity, hydrolyzing O-glycosyl compounds; INVOLVED IN: xylan catabolic process; LOCATED IN: apoplast, cell wall; EXPRESSED IN: 24 plant structures; EXPRESSED DURING: 13 growth stages; CONTAINS InterPro DOMAIN/…	G	beta-d-xylosidase
Bol 99701.1.1.4	n. s.	n. s.	n. s.	K15920	XYL4	beta-D-xylosidase 4 [EC:3.2.1.37]	10.6.2	cell wall.degradation.mannan-xylose-arabinose-fucose	(at5g64570 : 875.0) Encodes a beta-d-xylosidase that belongs to family 3 of glycoside hydrolases.; beta-D-xylosidase 4 (XYL4); FUNCTIONS IN: xylan 1,4-beta-xylosidase activity, hydrolase activity, hydrolyzing O-glycosyl compounds; INVOLVED IN: xylan catabolic process; LOCATED IN: apoplast, cell wall; EXPRESSED IN: 24 plant structures; EXPRESSED DURING: 13 growth stages; CONTAINS InterPro DOMAIN/s…	G	beta-d-xylosidase
Bol 99742.1.1.1	n. s.	n. s.	n. s.	K01728	pel	pectate lyase [EC:4.2.2.2]	10.6.3	cell wall.degradation.pectate lyases and polygalacturonases	(at1g04680 : 555.0) Pectin lyase-like superfamily protein; FUNCTIONS IN: lyase activity, pectate lyase activity; INVOLVED IN: biological_process unknown; LOCATED IN: membrane; EXPRESSED IN: 23 plant structures; EXPRESSED DURING: 13 growth stages; CONTAINS InterPro DOMAIN/s: Pectin lyase fold/virulence factor (InterPro:IPR011050), AmbAllergen (InterPro:IPR018082), Pectate lyase/Amb allergen (Inter…	G	Pectate lyase
Bol 99742.1.1.3	n. s.	n. s.	n. s.	K01728	pel	pectate lyase [EC:4.2.2.2]	10.6.3	cell wall.degradation.pectate lyases and polygalacturonases	(at1g04680 : 254.0) Pectin lyase-like superfamily protein; FUNCTIONS IN: lyase activity, pectate lyase activity; INVOLVED IN: biological_process unknown; LOCATED IN: membrane; EXPRESSED IN: 23 plant structures; EXPRESSED DURING: 13 growth stages; CONTAINS InterPro DOMAIN/s: Pectin lyase fold/virulence factor (InterPro:IPR011050), AmbAllergen (InterPro:IPR018082), Pectate lyase/Amb allergen (Inter…	G	Pectate lyase
Bol 99742.1.1.4	n. s.	n. s.	n. s.	K01728	pel	pectate lyase [EC:4.2.2.2]	10.6.3	cell wall.degradation.pectate lyases and polygalacturonases	(at1g04680 : 554.0) Pectin lyase-like superfamily protein; FUNCTIONS IN: lyase activity, pectate lyase activity; INVOLVED IN: biological_process unknown; LOCATED IN: membrane; EXPRESSED IN: 23 plant structures; EXPRESSED DURING: 13 growth stages; CONTAINS InterPro DOMAIN/s: Pectin lyase fold/virulence factor (InterPro:IPR011050), AmbAllergen (InterPro:IPR018082), Pectate lyase/Amb allergen (Inter…	G	Pectate lyase
Bol 99742.1.1.6	n. s.	n. s.	n. s.	K01728	pel	pectate lyase [EC:4.2.2.2]	10.6.3	cell wall.degradation.pectate lyases and polygalacturonases	(at1g04680 : 445.0) Pectin lyase-like superfamily protein; FUNCTIONS IN: lyase activity, pectate lyase activity; INVOLVED IN: biological_process unknown; LOCATED IN: membrane; EXPRESSED IN: 23 plant structures; EXPRESSED DURING: 13 growth stages; CONTAINS InterPro DOMAIN/s: Pectin lyase fold/virulence factor (InterPro:IPR011050), AmbAllergen (InterPro:IPR018082), Pectate lyase/Amb allergen (Inter…	G	Pectate lyase
Bol 99742.1.1.7	n. s.	n. s.	n. s.	K01728	pel	pectate lyase [EC:4.2.2.2]	10.6.3	cell wall.degradation.pectate lyases and polygalacturonases	(at1g04680 : 248.0) Pectin lyase-like superfamily protein; FUNCTIONS IN: lyase activity, pectate lyase activity; INVOLVED IN: biological_process unknown; LOCATED IN: membrane; EXPRESSED IN: 23 plant structures; EXPRESSED DURING: 13 growth stages; CONTAINS InterPro DOMAIN/s: Pectin lyase fold/virulence factor (InterPro:IPR011050), AmbAllergen (InterPro:IPR018082), Pectate lyase/Amb allergen (Inter…	G	Pectate lyase
Bol 99742.1.3.1	n. s.	n. s.	n. s.	K01728	pel	pectate lyase [EC:4.2.2.2]	10.6.3	cell wall.degradation.pectate lyases and polygalacturonases	(at3g07010 : 290.0) Pectin lyase-like superfamily protein; FUNCTIONS IN: lyase activity, pectate lyase activity; INVOLVED IN: biological_process unknown; LOCATED IN: endomembrane system; EXPRESSED IN: 22 plant structures; EXPRESSED DURING: 13 growth stages; CONTAINS InterPro DOMAIN/s: Pectin lyase fold/virulence factor (InterPro:IPR011050), AmbAllergen (InterPro:IPR018082), Pectate lyase/Amb alle…	G	Pectate lyase

## Sheet: Phenylpropanoids
Transcript	log2_FC			KEGG			Mercator/MapMan			eggNOG
ID	SL vs WG	SL vs BG	WG vs BG	KEGG number	KEGG identifier	KEGG description	Bincode	Name	Description	COG category	eggNOG annotation
Bol 100250.1.1.1	n. s.	2,53	n. s.	K10775	PAL	phenylalanine ammonia-lyase [EC:4.3.1.24]	16.2.1.1	secondary metabolism.phenylpropanoids.lignin biosynthesis.PAL	(at2g37040 : 264.0) Encodes PAL1, a phenylalanine ammonia-lyase. Arabidopsis has four PALs: AT2G37040 (PAL1), AT3G53260 (PAL2), AT5G04230 (PAL3) and AT3G10340 (PAL4).; PHE ammonia lyase 1 (PAL1); FUNCTIONS IN: phenylalanine ammonia-lyase activity; INVOLVED IN: in 10 processes; LOCATED IN: cytoplasm; EXPRESSED IN: 22 plant structures; EXPRESSED DURING: 13 growth stages; CONTAINS InterPro DOMAIN/s:…	Q	Phenylalanine ammonialyase
Bol 100250.6.1.1	n. s.	2,46	n. s.	K10775	PAL	phenylalanine ammonia-lyase [EC:4.3.1.24]	16.2.1.1	secondary metabolism.phenylpropanoids.lignin biosynthesis.PAL	(at2g37040 : 367.0) Encodes PAL1, a phenylalanine ammonia-lyase. Arabidopsis has four PALs: AT2G37040 (PAL1), AT3G53260 (PAL2), AT5G04230 (PAL3) and AT3G10340 (PAL4).; PHE ammonia lyase 1 (PAL1); FUNCTIONS IN: phenylalanine ammonia-lyase activity; INVOLVED IN: in 10 processes; LOCATED IN: cytoplasm; EXPRESSED IN: 22 plant structures; EXPRESSED DURING: 13 growth stages; CONTAINS InterPro DOMAIN/s:…	Q	Phenylalanine ammonialyase
Bol 100250.6.1.2	n. s.	n. s.	n. s.	K10775	PAL	phenylalanine ammonia-lyase [EC:4.3.1.24]	16.2.1.1	secondary metabolism.phenylpropanoids.lignin biosynthesis.PAL	(at2g37040 : 367.0) Encodes PAL1, a phenylalanine ammonia-lyase. Arabidopsis has four PALs: AT2G37040 (PAL1), AT3G53260 (PAL2), AT5G04230 (PAL3) and AT3G10340 (PAL4).; PHE ammonia lyase 1 (PAL1); FUNCTIONS IN: phenylalanine ammonia-lyase activity; INVOLVED IN: in 10 processes; LOCATED IN: cytoplasm; EXPRESSED IN: 22 plant structures; EXPRESSED DURING: 13 growth stages; CONTAINS InterPro DOMAIN/s:…	Q	Phenylalanine ammonialyase
Bol 100250.6.1.3	n. s.	n. s.	n. s.	K10775	PAL	phenylalanine ammonia-lyase [EC:4.3.1.24]	16.2.1.1	secondary metabolism.phenylpropanoids.lignin biosynthesis.PAL	(at2g37040 : 367.0) Encodes PAL1, a phenylalanine ammonia-lyase. Arabidopsis has four PALs: AT2G37040 (PAL1), AT3G53260 (PAL2), AT5G04230 (PAL3) and AT3G10340 (PAL4).; PHE ammonia lyase 1 (PAL1); FUNCTIONS IN: phenylalanine ammonia-lyase activity; INVOLVED IN: in 10 processes; LOCATED IN: cytoplasm; EXPRESSED IN: 22 plant structures; EXPRESSED DURING: 13 growth stages; CONTAINS InterPro DOMAIN/s:…	Q	Phenylalanine ammonialyase
Bol 100250.6.2.1	n. s.	2,50	n. s.	K10775	PAL	phenylalanine ammonia-lyase [EC:4.3.1.24]	16.2.1.1	secondary metabolism.phenylpropanoids.lignin biosynthesis.PAL	(at2g37040 : 673.0) Encodes PAL1, a phenylalanine ammonia-lyase. Arabidopsis has four PALs: AT2G37040 (PAL1), AT3G53260 (PAL2), AT5G04230 (PAL3) and AT3G10340 (PAL4).; PHE ammonia lyase 1 (PAL1); FUNCTIONS IN: phenylalanine ammonia-lyase activity; INVOLVED IN: in 10 processes; LOCATED IN: cytoplasm; EXPRESSED IN: 22 plant structures; EXPRESSED DURING: 13 growth stages; CONTAINS InterPro DOMAIN/s:…	Q	Phenylalanine ammonialyase
Bol 100250.6.2.2	2,62	3,54	n. s.	K10775	PAL	phenylalanine ammonia-lyase [EC:4.3.1.24]	16.2.1.1	secondary metabolism.phenylpropanoids.lignin biosynthesis.PAL	(at2g37040 : 520.0) Encodes PAL1, a phenylalanine ammonia-lyase. Arabidopsis has four PALs: AT2G37040 (PAL1), AT3G53260 (PAL2), AT5G04230 (PAL3) and AT3G10340 (PAL4).; PHE ammonia lyase 1 (PAL1); FUNCTIONS IN: phenylalanine ammonia-lyase activity; INVOLVED IN: in 10 processes; LOCATED IN: cytoplasm; EXPRESSED IN: 22 plant structures; EXPRESSED DURING: 13 growth stages; CONTAINS InterPro DOMAIN/s:…	Q	Phenylalanine ammonialyase
Bol 100250.7.1.1	2,71	3,72	n. s.	K10775	PAL	phenylalanine ammonia-lyase [EC:4.3.1.24]	16.2.1.1	secondary metabolism.phenylpropanoids.lignin biosynthesis.PAL	(at2g37040 : 443.0) Encodes PAL1, a phenylalanine ammonia-lyase. Arabidopsis has four PALs: AT2G37040 (PAL1), AT3G53260 (PAL2), AT5G04230 (PAL3) and AT3G10340 (PAL4).; PHE ammonia lyase 1 (PAL1); FUNCTIONS IN: phenylalanine ammonia-lyase activity; INVOLVED IN: in 10 processes; LOCATED IN: cytoplasm; EXPRESSED IN: 22 plant structures; EXPRESSED DURING: 13 growth stages; CONTAINS InterPro DOMAIN/s:…	Q	Phenylalanine ammonialyase
Bol 100250.7.1.2	3,93	4,53	n. s.	K10775	PAL	phenylalanine ammonia-lyase [EC:4.3.1.24]	16.2.1.1	secondary metabolism.phenylpropanoids.lignin biosynthesis.PAL	(at2g37040 : 474.0) Encodes PAL1, a phenylalanine ammonia-lyase. Arabidopsis has four PALs: AT2G37040 (PAL1), AT3G53260 (PAL2), AT5G04230 (PAL3) and AT3G10340 (PAL4).; PHE ammonia lyase 1 (PAL1); FUNCTIONS IN: phenylalanine ammonia-lyase activity; INVOLVED IN: in 10 processes; LOCATED IN: cytoplasm; EXPRESSED IN: 22 plant structures; EXPRESSED DURING: 13 growth stages; CONTAINS InterPro DOMAIN/s:…	Q	Phenylalanine ammonialyase
Bol 100250.7.1.3	2,97	4,07	n. s.	K10775	PAL	phenylalanine ammonia-lyase [EC:4.3.1.24]	16.2.1.1	secondary metabolism.phenylpropanoids.lignin biosynthesis.PAL	(at2g37040 : 591.0) Encodes PAL1, a phenylalanine ammonia-lyase. Arabidopsis has four PALs: AT2G37040 (PAL1), AT3G53260 (PAL2), AT5G04230 (PAL3) and AT3G10340 (PAL4).; PHE ammonia lyase 1 (PAL1); FUNCTIONS IN: phenylalanine ammonia-lyase activity; INVOLVED IN: in 10 processes; LOCATED IN: cytoplasm; EXPRESSED IN: 22 plant structures; EXPRESSED DURING: 13 growth stages; CONTAINS InterPro DOMAIN/s:…	Q	Phenylalanine ammonialyase
Bol 100250.7.1.4	2,51	4,13	n. s.	K10775	PAL	phenylalanine ammonia-lyase [EC:4.3.1.24]	16.2.1.1	secondary metabolism.phenylpropanoids.lignin biosynthesis.PAL	(at2g37040 : 595.0) Encodes PAL1, a phenylalanine ammonia-lyase. Arabidopsis has four PALs: AT2G37040 (PAL1), AT3G53260 (PAL2), AT5G04230 (PAL3) and AT3G10340 (PAL4).; PHE ammonia lyase 1 (PAL1); FUNCTIONS IN: phenylalanine ammonia-lyase activity; INVOLVED IN: in 10 processes; LOCATED IN: cytoplasm; EXPRESSED IN: 22 plant structures; EXPRESSED DURING: 13 growth stages; CONTAINS InterPro DOMAIN/s:…	Q	Phenylalanine ammonialyase
Bol 100250.7.1.5	1,90	2,85	n. s.	K10775	PAL	phenylalanine ammonia-lyase [EC:4.3.1.24]	16.2.1.1	secondary metabolism.phenylpropanoids.lignin biosynthesis.PAL	(at2g37040 : 546.0) Encodes PAL1, a phenylalanine ammonia-lyase. Arabidopsis has four PALs: AT2G37040 (PAL1), AT3G53260 (PAL2), AT5G04230 (PAL3) and AT3G10340 (PAL4).; PHE ammonia lyase 1 (PAL1); FUNCTIONS IN: phenylalanine ammonia-lyase activity; INVOLVED IN: in 10 processes; LOCATED IN: cytoplasm; EXPRESSED IN: 22 plant structures; EXPRESSED DURING: 13 growth stages; CONTAINS InterPro DOMAIN/s:…	Q	Phenylalanine ammonialyase
Bol 100250.7.2.1	2,04	2,47	n. s.	K10775	PAL	phenylalanine ammonia-lyase [EC:4.3.1.24]	16.2.1.1	secondary metabolism.phenylpropanoids.lignin biosynthesis.PAL	(at3g53260 : 308.0) Encodes phenylalanine lyase. Arabidopsis has four PALs: AT2G37040 (PAL1), AT3G53260 (PAL2), AT5G04230 (PAL3) and AT3G10340 (PAL4).; phenylalanine ammonia-lyase 2 (PAL2); FUNCTIONS IN: phenylalanine ammonia-lyase activity; INVOLVED IN: response to oxidative stress, response to karrikin, phenylpropanoid biosynthetic process, response to wounding, defense response; LOCATED IN: cy…	Q	Phenylalanine ammonialyase
Bol 100250.7.3.1	2,22	3,36	n. s.	K10775	PAL	phenylalanine ammonia-lyase [EC:4.3.1.24]	16.2.1.1	secondary metabolism.phenylpropanoids.lignin biosynthesis.PAL	(at3g53260 : 281.0) Encodes phenylalanine lyase. Arabidopsis has four PALs: AT2G37040 (PAL1), AT3G53260 (PAL2), AT5G04230 (PAL3) and AT3G10340 (PAL4).; phenylalanine ammonia-lyase 2 (PAL2); FUNCTIONS IN: phenylalanine ammonia-lyase activity; INVOLVED IN: response to oxidative stress, response to karrikin, phenylpropanoid biosynthetic process, response to wounding, defense response; LOCATED IN: cy…	Q	Phenylalanine ammonialyase
Bol 108305.0.1.1	n. s.	n. s.	n. s.	K00083	E1.1.1.195	cinnamyl-alcohol dehydrogenase [EC:1.1.1.195]	16.2.1.10	secondary metabolism.phenylpropanoids.lignin biosynthesis.CAD	(at1g72680 : 478.0) cinnamyl-alcohol dehydrogenase (CAD1); FUNCTIONS IN: oxidoreductase activity, oxidoreductase activity, acting on the CH-OH group of donors, NAD or NADP as acceptor, zinc ion binding, cofactor binding; INVOLVED IN: lignin biosynthetic process; EXPRESSED IN: 25 plant structures; EXPRESSED DURING: 13 growth stages; CONTAINS InterPro DOMAIN/s: GroES-like (InterPro:IPR011032), D-is…	Q	Alcohol dehydrogenase GroES-like domain
Bol 108562.0.1.1	n. s.	n. s.	n. s.	NA	NA	NA	16.2	secondary metabolism.phenylpropanoids	(at2g33590 : 463.0) NAD(P)-binding Rossmann-fold superfamily protein; FUNCTIONS IN: coenzyme binding, binding, cinnamoyl-CoA reductase activity, catalytic activity; INVOLVED IN: response to cadmium ion, lignin biosynthetic process; LOCATED IN: cellular_component unknown; EXPRESSED IN: 23 plant structures; EXPRESSED DURING: 13 growth stages; CONTAINS InterPro DOMAIN/s: NAD-dependent epimerase/dehy…	Q	NmrA-like family
Bol 109606.0.1.1	n. s.	n. s.	n. s.	K09753	CCR	cinnamoyl-CoA reductase [EC:1.2.1.44]	16.2.1.7	secondary metabolism.phenylpropanoids.lignin biosynthesis.CCR1	(at1g15950 : 187.0) Encodes a cinnamoyl CoA reductase. Involved in lignin biosynthesis.; cinnamoyl coa reductase 1 (CCR1); CONTAINS InterPro DOMAIN/s: NAD-dependent epimerase/dehydratase (InterPro:IPR001509), NAD(P)-binding domain (InterPro:IPR016040); BEST Arabidopsis thaliana protein match is: cinnamoyl coa reductase (TAIR:AT1G80820.1); Has 11995 Blast hits to 11983 proteins in 1896 species: Ar…	Q	NmrA-like family
Bol 110613.0.1.1	n. s.	n. s.	n. s.	K13066	E2.1.1.68, COMT	caffeic acid 3-O-methyltransferase [EC:2.1.1.68]	16.2.1.9	secondary metabolism.phenylpropanoids.lignin biosynthesis.COMT	(p28002|comt1_medsa : 294.0) Caffeic acid 3-O-methyltransferase (EC 2.1.1.68) (S-adenosysl-L-methionine:caffeic acid 3-O-methyltransferase) (COMT) (CAOMT) - Medicago sativa (Alfalfa) & (at5g54160 : 293.0) A caffeic acid/5-hydroxyferulic acid O-methyltransferase. Interacts with 14-4-3 proteins in yeast 2 hybrid assay. AtOMT1 (At5g54160) encodes a flavonol 3??-O-methyltransferase that is highly act…	D	o-methyltransferase
Bol 116589.0.1.1	n. s.	n. s.	n. s.	NA	NA	NA	16.2	secondary metabolism.phenylpropanoids	(at4g35160 : 154.0) O-methyltransferase family protein; FUNCTIONS IN: methyltransferase activity, O-methyltransferase activity, protein dimerization activity; LOCATED IN: cytosol; CONTAINS InterPro DOMAIN/s: Winged helix-turn-helix transcription repressor DNA-binding (InterPro:IPR011991), Plant methyltransferase dimerisation (InterPro:IPR012967), O-methyltransferase, family 2 (InterPro:IPR001077)…	NA	NA
Bol 120607.2.1.1	2,04	2,42	n. s.	K13065	E2.3.1.133, HCT	shikimate O-hydroxycinnamoyltransferase [EC:2.3.1.133]	16.2.1.4	secondary metabolism.phenylpropanoids.lignin biosynthesis.HCT	(at5g48930 : 815.0) At5g48930 has been shown to encode for the hydroxycinnamoyl-Coenzyme A shikimate/quinate hydroxycinnamoyltransferase (HCT) both synthesizing and catabolizing the hydroxycinnamoylesters (coumaroyl/caffeoyl shikimate and quinate) involved in the phenylpropanoid pathway. Influence on the accumulation of flavonoids which in turn inhibit auxin transport and reduce plant growth.; hy…	S	Hydroxycinnamoyl-Coenzyme A shikimate quinate
Bol 134575.0.1.1	8,02	8,06	n. s.	NA	NA	NA	16.2	secondary metabolism.phenylpropanoids	(at1g78990 : 198.0) HXXXD-type acyl-transferase family protein; FUNCTIONS IN: transferase activity, transferring acyl groups other than amino-acyl groups, transferase activity; INVOLVED IN: biological_process unknown; LOCATED IN: cellular_component unknown; EXPRESSED IN: root; CONTAINS InterPro DOMAIN/s: Transferase (InterPro:IPR003480); BEST Arabidopsis thaliana protein match is: HXXXD-type acyl…	S	hydroxycinnamoyl-Coenzyme A shikimate quinate hydroxycinnamoyltransferase-like
Bol 135108.0.1.1	7,19	7,22	n. s.	K10526	OPCL1	OPC-8:0 CoA ligase 1 [EC:6.2.1.-]	16.2	secondary metabolism.phenylpropanoids	(at1g20480 : 275.0) AMP-dependent synthetase and ligase family protein; FUNCTIONS IN: 4-coumarate-CoA ligase activity; INVOLVED IN: phenylpropanoid metabolic process, metabolic process; LOCATED IN: cellular_component unknown; EXPRESSED IN: sperm cell; CONTAINS InterPro DOMAIN/s: AMP-binding, conserved site (InterPro:IPR020845), AMP-dependent synthetase/ligase (InterPro:IPR000873); BEST Arabidopsi…	I	4-coumarate--CoA ligase family protein 4-coumaroyl-CoA synthase family protein
Bol 136278.0.1.1	n. s.	n. s.	n. s.	K13066	E2.1.1.68, COMT	caffeic acid 3-O-methyltransferase [EC:2.1.1.68]	16.2	secondary metabolism.phenylpropanoids	(at1g77520 : 147.0) O-methyltransferase family protein; CONTAINS InterPro DOMAIN/s: Winged helix-turn-helix transcription repressor DNA-binding (InterPro:IPR011991), Plant methyltransferase dimerisation (InterPro:IPR012967), O-methyltransferase, family 2 (InterPro:IPR001077), O-methyltransferase, COMT, eukaryota (InterPro:IPR016461); BEST Arabidopsis thaliana protein match is: O-methyltransferase…	D	o-methyltransferase
Bol 1407.0.1.1	n. s.	6,36	n. s.	K00487	CYP73A	trans-cinnamate 4-monooxygenase [EC:1.14.13.11]	16.2.1.2	secondary metabolism.phenylpropanoids.lignin biosynthesis.C4H	(at2g30490 : 180.0) Encodes a cinnamate-4-hydroxylase. Mutations in this gene impact phenylpropanoid metabolism, growth and development.; cinnamate-4-hydroxylase (C4H); FUNCTIONS IN: trans-cinnamate 4-monooxygenase activity; INVOLVED IN: in 9 processes; LOCATED IN: endoplasmic reticulum, plasma membrane, membrane, plant-type cell wall; EXPRESSED IN: 25 plant structures; EXPRESSED DURING: 14 growt…	Q	trans-cinnamate 4-monooxygenase
Bol 149505.0.1.1	n. s.	n. s.	n. s.	K09755	CYP84A, F5H	ferulate-5-hydroxylase [EC:1.14.-.-]	16.2.1.8	secondary metabolism.phenylpropanoids.lignin biosynthesis.F5H	(at5g04330 : 169.0) Cytochrome P450 superfamily protein; FUNCTIONS IN: electron carrier activity, monooxygenase activity, iron ion binding, oxygen binding, heme binding; INVOLVED IN: oxidation reduction; LOCATED IN: endomembrane system; EXPRESSED IN: 10 plant structures; EXPRESSED DURING: 7 growth stages; CONTAINS InterPro DOMAIN/s: Cytochrome P450 (InterPro:IPR001128), Cytochrome P450, E-class, …	Q	cytochrome P450
Bol 152553.0.1.1	n. s.	n. s.	n. s.	K12356	UGT72E	coniferyl-alcohol glucosyltransferase [EC:2.4.1.111]	16.2.1	secondary metabolism.phenylpropanoids.lignin biosynthesis	(at5g66690 : 188.0) UGT72E2 is an UDPG:coniferyl alcohol glucosyltransferase which glucosylates sinapyl- and coniferyl aldehydes as well as sinapyl- and coniferyl alcohol. The enzyme is thought to be involved in lignin metabolism. A knockdown mutant line (72E2KD) was obtained using RNAi silencing. A twofold reduction in coniferyl alcohol 4-<i>O</i>-glucoside and sinapyl alcohol 4-<i>O</i>-glucosi…	C, G	UDP-glucoronosyl and UDP-glucosyl transferase
Bol 159740.0.1.1	n. s.	n. s.	n. s.	K10775	PAL	phenylalanine ammonia-lyase [EC:4.3.1.24]	16.2.1.1	secondary metabolism.phenylpropanoids.lignin biosynthesis.PAL	(at3g53260 : 215.0) Encodes phenylalanine lyase. Arabidopsis has four PALs: AT2G37040 (PAL1), AT3G53260 (PAL2), AT5G04230 (PAL3) and AT3G10340 (PAL4).; phenylalanine ammonia-lyase 2 (PAL2); FUNCTIONS IN: phenylalanine ammonia-lyase activity; INVOLVED IN: response to oxidative stress, response to karrikin, phenylpropanoid biosynthetic process, response to wounding, defense response; LOCATED IN: cy…	Q	Phenylalanine ammonialyase
Bol 160261.0.1.1	n. s.	n. s.	n. s.	K10526	OPCL1	OPC-8:0 CoA ligase 1 [EC:6.2.1.-]	16.2	secondary metabolism.phenylpropanoids	(at1g20480 : 168.0) AMP-dependent synthetase and ligase family protein; FUNCTIONS IN: 4-coumarate-CoA ligase activity; INVOLVED IN: phenylpropanoid metabolic process, metabolic process; LOCATED IN: cellular_component unknown; EXPRESSED IN: sperm cell; CONTAINS InterPro DOMAIN/s: AMP-binding, conserved site (InterPro:IPR020845), AMP-dependent synthetase/ligase (InterPro:IPR000873); BEST Arabidopsi…	I	4-coumarate--CoA ligase family protein 4-coumaroyl-CoA synthase family protein
Bol 160961.0.1.1	3,53	4,04	n. s.	K00487	CYP73A	trans-cinnamate 4-monooxygenase [EC:1.14.13.11]	16.2.1.2	secondary metabolism.phenylpropanoids.lignin biosynthesis.C4H	(at2g30490 : 256.0) Encodes a cinnamate-4-hydroxylase. Mutations in this gene impact phenylpropanoid metabolism, growth and development.; cinnamate-4-hydroxylase (C4H); FUNCTIONS IN: trans-cinnamate 4-monooxygenase activity; INVOLVED IN: in 9 processes; LOCATED IN: endoplasmic reticulum, plasma membrane, membrane, plant-type cell wall; EXPRESSED IN: 25 plant structures; EXPRESSED DURING: 14 growt…	Q	trans-cinnamate 4-monooxygenase
Bol 22943.1.1.1	2,79	4,47	n. s.	NA	NA	NA	16.2	secondary metabolism.phenylpropanoids	(at3g30280 : 367.0) HXXXD-type acyl-transferase family protein; FUNCTIONS IN: transferase activity, transferring acyl groups other than amino-acyl groups, transferase activity; INVOLVED IN: biological_process unknown; LOCATED IN: cellular_component unknown; CONTAINS InterPro DOMAIN/s: Transferase (InterPro:IPR003480); BEST Arabidopsis thaliana protein match is: HXXXD-type acyl-transferase family …	S	Transferase family
Bol 24488.0.1.1	n. s.	n. s.	n. s.	NA	NA	NA	16.2	secondary metabolism.phenylpropanoids	(at5g67160 : 254.0) Encodes a member of the BAHD acyltransferase superfamily. Mutants have enhanced susceptibility to virulent and avirulent pathogens and are defective in pathogen induced SA biosynthesis. EPS1 may act upstream of SA biosynthesis as application of SA can rescue the mutant phenotype.; ENHANCED PSEUDOMONAS SUSCEPTIBILTY 1 (EPS1); FUNCTIONS IN: transferase activity, transferring acy…	S	Transferase family
Bol 24488.1.1.1	n. s.	n. s.	n. s.	NA	NA	NA	16.2	secondary metabolism.phenylpropanoids	(at5g67160 : 233.0) Encodes a member of the BAHD acyltransferase superfamily. Mutants have enhanced susceptibility to virulent and avirulent pathogens and are defective in pathogen induced SA biosynthesis. EPS1 may act upstream of SA biosynthesis as application of SA can rescue the mutant phenotype.; ENHANCED PSEUDOMONAS SUSCEPTIBILTY 1 (EPS1); FUNCTIONS IN: transferase activity, transferring acy…	S	Transferase family
Bol 26028.0.2.1	n. s.	n. s.	n. s.	NA	NA	NA	16.2	secondary metabolism.phenylpropanoids	(at5g67150 : 191.0) HXXXD-type acyl-transferase family protein; FUNCTIONS IN: transferase activity, transferring acyl groups other than amino-acyl groups, transferase activity; INVOLVED IN: biological_process unknown; LOCATED IN: cellular_component unknown; EXPRESSED IN: 22 plant structures; EXPRESSED DURING: 13 growth stages; CONTAINS InterPro DOMAIN/s: Transferase (InterPro:IPR003480); BEST Ara…	S	transferase, family
Bol 28704.0.1.1	n. s.	n. s.	n. s.	K00083	E1.1.1.195	cinnamyl-alcohol dehydrogenase [EC:1.1.1.195]	16.2.1.10	secondary metabolism.phenylpropanoids.lignin biosynthesis.CAD	(at3g19450 : 354.0) Encodes a catalytically active cinnamyl alcohol dehydrogenase which uses p-coumaryl aldehyde as a preferred substrate. It can also use caffeyl, coniferyl and d-hydroxyconiferyl aldehydes as substrates.; ATCAD4; CONTAINS InterPro DOMAIN/s: GroES-like (InterPro:IPR011032), Alcohol dehydrogenase GroES-like (InterPro:IPR013154), Alcohol dehydrogenase, zinc-containing, conserved si…	Q	Cinnamyl alcohol dehydrogenase
Bol 28704.1.1.1	n. s.	n. s.	n. s.	K00083	E1.1.1.195	cinnamyl-alcohol dehydrogenase [EC:1.1.1.195]	16.2.1.10	secondary metabolism.phenylpropanoids.lignin biosynthesis.CAD	(at3g19450 : 238.0) Encodes a catalytically active cinnamyl alcohol dehydrogenase which uses p-coumaryl aldehyde as a preferred substrate. It can also use caffeyl, coniferyl and d-hydroxyconiferyl aldehydes as substrates.; ATCAD4; CONTAINS InterPro DOMAIN/s: GroES-like (InterPro:IPR011032), Alcohol dehydrogenase GroES-like (InterPro:IPR013154), Alcohol dehydrogenase, zinc-containing, conserved si…	Q	Cinnamyl alcohol dehydrogenase
Bol 33809.0.1.1	2,42	2,83	n. s.	K13066	E2.1.1.68, COMT	caffeic acid 3-O-methyltransferase [EC:2.1.1.68]	16.2.1.9	secondary metabolism.phenylpropanoids.lignin biosynthesis.COMT	(at5g54160 : 698.0) A caffeic acid/5-hydroxyferulic acid O-methyltransferase. Interacts with 14-4-3 proteins in yeast 2 hybrid assay. AtOMT1 (At5g54160) encodes a flavonol 3??-O-methyltransferase that is highly active towards quercetin and myricetin. The substrate specificity identifies the enzyme as flavonol 3??-methyltransferase which replaces the former annotation of the gene to encode a caffe…	D	o-methyltransferase
Bol 33980.0.1.1	2,75	2,74	n. s.	NA	NA	NA	16.2	secondary metabolism.phenylpropanoids	(at1g28680 : 385.0) HXXXD-type acyl-transferase family protein; FUNCTIONS IN: transferase activity, transferring acyl groups other than amino-acyl groups, transferase activity; INVOLVED IN: biological_process unknown; LOCATED IN: cellular_component unknown; EXPRESSED IN: 22 plant structures; EXPRESSED DURING: 13 growth stages; CONTAINS InterPro DOMAIN/s: Transferase (InterPro:IPR003480); BEST Ara…	S	Transferase family
Bol 33980.0.2.1	n. s.	n. s.	n. s.	NA	NA	NA	16.2	secondary metabolism.phenylpropanoids	(at1g28680 : 306.0) HXXXD-type acyl-transferase family protein; FUNCTIONS IN: transferase activity, transferring acyl groups other than amino-acyl groups, transferase activity; INVOLVED IN: biological_process unknown; LOCATED IN: cellular_component unknown; EXPRESSED IN: 22 plant structures; EXPRESSED DURING: 13 growth stages; CONTAINS InterPro DOMAIN/s: Transferase (InterPro:IPR003480); BEST Ara…	S	Transferase family
Bol 33980.1.1.1	2,93	n. s.	n. s.	NA	NA	NA	16.2	secondary metabolism.phenylpropanoids	(at1g28680 : 219.0) HXXXD-type acyl-transferase family protein; FUNCTIONS IN: transferase activity, transferring acyl groups other than amino-acyl groups, transferase activity; INVOLVED IN: biological_process unknown; LOCATED IN: cellular_component unknown; EXPRESSED IN: 22 plant structures; EXPRESSED DURING: 13 growth stages; CONTAINS InterPro DOMAIN/s: Transferase (InterPro:IPR003480); BEST Ara…	S	Transferase family
Bol 40326.0.1.1	n. s.	3,60	n. s.	K01904	4CL	4-coumarate--CoA ligase [EC:6.2.1.12]	16.2.1.3	secondary metabolism.phenylpropanoids.lignin biosynthesis.4CL	(at3g21240 : 349.0) encodes an isoform of 4-coumarate:CoA ligase (4CL), which is involved in the last step of the general phenylpropanoid pathway. The catalytic efficiency was in the following (descending) order: p-coumaric acid, caffeic acid, ferulic acid, 5-OH-ferulic acid and cinnamic acid. At4CL2 was unable to use sinapic acid as substrate.; 4-coumarate:CoA ligase 2 (4CL2); CONTAINS InterPro …	H	AMP-binding enzyme
Bol 44067.0.1.1	n. s.	-2,70	n. s.	NA	NA	NA	16.2	secondary metabolism.phenylpropanoids	(at2g23910 : 295.0) NAD(P)-binding Rossmann-fold superfamily protein; FUNCTIONS IN: coenzyme binding, binding, cinnamoyl-CoA reductase activity, catalytic activity; INVOLVED IN: lignin biosynthetic process, response to karrikin; LOCATED IN: cellular_component unknown; EXPRESSED IN: 19 plant structures; EXPRESSED DURING: 13 growth stages; CONTAINS InterPro DOMAIN/s: NAD-dependent epimerase/dehydra…	V	3-beta hydroxysteroid dehydrogenase/isomerase family
Bol 44162.0.1.1	n. s.	n. s.	n. s.	K00588	E2.1.1.104	caffeoyl-CoA O-methyltransferase [EC:2.1.1.104]	16.2.1.6	secondary metabolism.phenylpropanoids.lignin biosynthesis.CCoAOMT	(at1g67980 : 189.0) Encodes S-adenosyl-L-methionine: transcaffeoyl Coenzyme A 3-O-methyltransferase.; caffeoyl-CoA 3-O-methyltransferase (CCOAMT); CONTAINS InterPro DOMAIN/s: O-methyltransferase, family 3 (InterPro:IPR002935); BEST Arabidopsis thaliana protein match is: S-adenosyl-L-methionine-dependent methyltransferases superfamily protein (TAIR:AT1G24735.2); Has 35333 Blast hits to 34131 prote…	Q	o-methyltransferase
Bol 45461.1.1.1	n. s.	n. s.	n. s.	K01904	4CL	4-coumarate--CoA ligase [EC:6.2.1.12]	16.2.1.3	secondary metabolism.phenylpropanoids.lignin biosynthesis.4CL	(at1g51680 : 209.0) encodes an isoform of 4-coumarate:CoA ligase (4CL), which is involved in the last step of the general phenylpropanoid pathway. In addition to 4-coumarate, it also converts ferulate. The catalytic efficiency was in the following (descending) order: p-coumaric acid, ferulic acid, caffeic acid and 5-OH-ferulic acid. At4CL1 was unable to use sinapic acid as substrate.; 4-coumarate…	H	4-coumarate--CoA ligase
Bol 46686.0.1.1	n. s.	n. s.	n. s.	K10526	OPCL1	OPC-8:0 CoA ligase 1 [EC:6.2.1.-]	16.2	secondary metabolism.phenylpropanoids	(at1g20510 : 984.0) OPC-8:0 CoA ligase1 (OPCL1); FUNCTIONS IN: 4-coumarate-CoA ligase activity; INVOLVED IN: phenylpropanoid metabolic process, jasmonic acid biosynthetic process, response to wounding; LOCATED IN: peroxisome; EXPRESSED IN: 22 plant structures; EXPRESSED DURING: 13 growth stages; CONTAINS InterPro DOMAIN/s: AMP-binding, conserved site (InterPro:IPR020845), AMP-dependent synthetase…	I	opc-8 0 CoA ligase1
Bol 4739.0.1.1	2,55	3,14	n. s.	K00487	CYP73A	trans-cinnamate 4-monooxygenase [EC:1.14.13.11]	16.2.1.2	secondary metabolism.phenylpropanoids.lignin biosynthesis.C4H	(at2g30490 : 202.0) Encodes a cinnamate-4-hydroxylase. Mutations in this gene impact phenylpropanoid metabolism, growth and development.; cinnamate-4-hydroxylase (C4H); FUNCTIONS IN: trans-cinnamate 4-monooxygenase activity; INVOLVED IN: in 9 processes; LOCATED IN: endoplasmic reticulum, plasma membrane, membrane, plant-type cell wall; EXPRESSED IN: 25 plant structures; EXPRESSED DURING: 14 growt…	Q	trans-cinnamate 4-monooxygenase
Bol 49645.0.1.1	n. s.	n. s.	n. s.	K01904	4CL	4-coumarate--CoA ligase [EC:6.2.1.12]	16.2.1.3	secondary metabolism.phenylpropanoids.lignin biosynthesis.4CL	(at3g21230 : 140.0) The gene encodes a 4-coumarate coenzyme A ligase being able to use sinapate as substrate. The catalytic efficiency was in the following (descending) order: p-coumaric acid, caffeic acid, 5-OH-ferulic acid, ferulic acid and sinapic acid. At4CL5 was unable to use cinnamic acid as substrate. Knockout of At4CL5 (4cl5) revealed no effect on syringyl lignin content indicating that t…	H	AMP-binding enzyme
Bol 53360.0.1.1	3,37	6,87	n. s.	K10526	OPCL1	OPC-8:0 CoA ligase 1 [EC:6.2.1.-]	16.2	secondary metabolism.phenylpropanoids	(at1g20480 : 280.0) AMP-dependent synthetase and ligase family protein; FUNCTIONS IN: 4-coumarate-CoA ligase activity; INVOLVED IN: phenylpropanoid metabolic process, metabolic process; LOCATED IN: cellular_component unknown; EXPRESSED IN: sperm cell; CONTAINS InterPro DOMAIN/s: AMP-binding, conserved site (InterPro:IPR020845), AMP-dependent synthetase/ligase (InterPro:IPR000873); BEST Arabidopsi…	I	4-coumarate--CoA ligase family protein 4-coumaroyl-CoA synthase family protein
Bol 53360.1.1.1	6,53	4,74	n. s.	K10526	OPCL1	OPC-8:0 CoA ligase 1 [EC:6.2.1.-]	16.2	secondary metabolism.phenylpropanoids	(at1g20480 : 163.0) AMP-dependent synthetase and ligase family protein; FUNCTIONS IN: 4-coumarate-CoA ligase activity; INVOLVED IN: phenylpropanoid metabolic process, metabolic process; LOCATED IN: cellular_component unknown; EXPRESSED IN: sperm cell; CONTAINS InterPro DOMAIN/s: AMP-binding, conserved site (InterPro:IPR020845), AMP-dependent synthetase/ligase (InterPro:IPR000873); BEST Arabidopsi…	I	4-coumarate--CoA ligase family protein 4-coumaroyl-CoA synthase family protein
Bol 55517.1.1.1	n. s.	n. s.	n. s.	NA	NA	NA	16.2	secondary metabolism.phenylpropanoids	(at1g68540 : 486.0) NAD(P)-binding Rossmann-fold superfamily protein; FUNCTIONS IN: coenzyme binding, oxidoreductase activity, binding, catalytic activity; INVOLVED IN: cellular metabolic process, metabolic process; LOCATED IN: cellular_component unknown; EXPRESSED IN: 21 plant structures; EXPRESSED DURING: 13 growth stages; CONTAINS InterPro DOMAIN/s: NAD-dependent epimerase/dehydratase (InterPr…	Q	NmrA-like family
Bol 55517.1.2.1	n. s.	n. s.	n. s.	NA	NA	NA	16.2	secondary metabolism.phenylpropanoids	(at1g68540 : 486.0) NAD(P)-binding Rossmann-fold superfamily protein; FUNCTIONS IN: coenzyme binding, oxidoreductase activity, binding, catalytic activity; INVOLVED IN: cellular metabolic process, metabolic process; LOCATED IN: cellular_component unknown; EXPRESSED IN: 21 plant structures; EXPRESSED DURING: 13 growth stages; CONTAINS InterPro DOMAIN/s: NAD-dependent epimerase/dehydratase (InterPr…	Q	NmrA-like family
Bol 58891.0.1.1	n. s.	n. s.	n. s.	K00588	E2.1.1.104	caffeoyl-CoA O-methyltransferase [EC:2.1.1.104]	16.2.1.6	secondary metabolism.phenylpropanoids.lignin biosynthesis.CCoAOMT	(at1g67980 : 292.0) Encodes S-adenosyl-L-methionine: transcaffeoyl Coenzyme A 3-O-methyltransferase.; caffeoyl-CoA 3-O-methyltransferase (CCOAMT); CONTAINS InterPro DOMAIN/s: O-methyltransferase, family 3 (InterPro:IPR002935); BEST Arabidopsis thaliana protein match is: S-adenosyl-L-methionine-dependent methyltransferases superfamily protein (TAIR:AT1G24735.2); Has 35333 Blast hits to 34131 prote…	Q	o-methyltransferase
Bol 58891.1.1.1	n. s.	n. s.	n. s.	K00588	E2.1.1.104	caffeoyl-CoA O-methyltransferase [EC:2.1.1.104]	16.2.1.6	secondary metabolism.phenylpropanoids.lignin biosynthesis.CCoAOMT	(at1g24735 : 188.0) S-adenosyl-L-methionine-dependent methyltransferases superfamily protein; FUNCTIONS IN: O-methyltransferase activity; LOCATED IN: cytosol; EXPRESSED IN: stem, leaf apex, root, flower; EXPRESSED DURING: petal differentiation and expansion stage; CONTAINS InterPro DOMAIN/s: O-methyltransferase, family 3 (InterPro:IPR002935); BEST Arabidopsis thaliana protein match is: caffeoyl-C…	Q	o-methyltransferase
Bol 59167.0.3.1	n. s.	n. s.	n. s.	K10526	OPCL1	OPC-8:0 CoA ligase 1 [EC:6.2.1.-]	16.2	secondary metabolism.phenylpropanoids	(at1g20500 : 426.0) AMP-dependent synthetase and ligase family protein; FUNCTIONS IN: 4-coumarate-CoA ligase activity; INVOLVED IN: phenylpropanoid metabolic process, metabolic process; CONTAINS InterPro DOMAIN/s: AMP-binding, conserved site (InterPro:IPR020845), AMP-dependent synthetase/ligase (InterPro:IPR000873); BEST Arabidopsis thaliana protein match is: AMP-dependent synthetase and ligase f…	I	AMP-binding enzyme
Bol 60499.0.1.2	n. s.	n. s.	n. s.	K09755	CYP84A, F5H	ferulate-5-hydroxylase [EC:1.14.-.-]	16.2.1.8	secondary metabolism.phenylpropanoids.lignin biosynthesis.F5H	(at4g36220 : 261.0) encodes ferulate 5-hydroxylase (F5H). Involved in lignin biosynthesis.; ferulic acid 5-hydroxylase 1 (FAH1); FUNCTIONS IN: ferulate 5-hydroxylase activity, monooxygenase activity; INVOLVED IN: lignin biosynthetic process, response to UV-B, phenylpropanoid biosynthetic process; LOCATED IN: endoplasmic reticulum; EXPRESSED IN: 20 plant structures; EXPRESSED DURING: 12 growth sta…	Q	Cytochrome P450
Bol 60499.0.1.3	4,69	8,83	n. s.	K09755	CYP84A, F5H	ferulate-5-hydroxylase [EC:1.14.-.-]	16.2.1.8	secondary metabolism.phenylpropanoids.lignin biosynthesis.F5H	(at4g36220 : 264.0) encodes ferulate 5-hydroxylase (F5H). Involved in lignin biosynthesis.; ferulic acid 5-hydroxylase 1 (FAH1); FUNCTIONS IN: ferulate 5-hydroxylase activity, monooxygenase activity; INVOLVED IN: lignin biosynthetic process, response to UV-B, phenylpropanoid biosynthetic process; LOCATED IN: endoplasmic reticulum; EXPRESSED IN: 20 plant structures; EXPRESSED DURING: 12 growth sta…	Q	Cytochrome P450
Bol 60500.0.2.1	n. s.	n. s.	n. s.	K09755	CYP84A, F5H	ferulate-5-hydroxylase [EC:1.14.-.-]	16.2.1.8	secondary metabolism.phenylpropanoids.lignin biosynthesis.F5H	(at4g36220 : 202.0) encodes ferulate 5-hydroxylase (F5H). Involved in lignin biosynthesis.; ferulic acid 5-hydroxylase 1 (FAH1); FUNCTIONS IN: ferulate 5-hydroxylase activity, monooxygenase activity; INVOLVED IN: lignin biosynthetic process, response to UV-B, phenylpropanoid biosynthetic process; LOCATED IN: endoplasmic reticulum; EXPRESSED IN: 20 plant structures; EXPRESSED DURING: 12 growth sta…	Q	Cytochrome P450
Bol 60500.0.3.1	n. s.	n. s.	n. s.	K09755	CYP84A, F5H	ferulate-5-hydroxylase [EC:1.14.-.-]	16.2.1.8	secondary metabolism.phenylpropanoids.lignin biosynthesis.F5H	(at4g36220 : 202.0) encodes ferulate 5-hydroxylase (F5H). Involved in lignin biosynthesis.; ferulic acid 5-hydroxylase 1 (FAH1); FUNCTIONS IN: ferulate 5-hydroxylase activity, monooxygenase activity; INVOLVED IN: lignin biosynthetic process, response to UV-B, phenylpropanoid biosynthetic process; LOCATED IN: endoplasmic reticulum; EXPRESSED IN: 20 plant structures; EXPRESSED DURING: 12 growth sta…	Q	Cytochrome P450
Bol 63303.0.1.1	n. s.	n. s.	n. s.	K01904	4CL	4-coumarate--CoA ligase [EC:6.2.1.12]	16.2.1.3	secondary metabolism.phenylpropanoids.lignin biosynthesis.4CL	(at3g21240 : 167.0) encodes an isoform of 4-coumarate:CoA ligase (4CL), which is involved in the last step of the general phenylpropanoid pathway. The catalytic efficiency was in the following (descending) order: p-coumaric acid, caffeic acid, ferulic acid, 5-OH-ferulic acid and cinnamic acid. At4CL2 was unable to use sinapic acid as substrate.; 4-coumarate:CoA ligase 2 (4CL2); CONTAINS InterPro …	H	AMP-binding enzyme
Bol 63303.0.5.1	n. s.	4,32	n. s.	K01904	4CL	4-coumarate--CoA ligase [EC:6.2.1.12]	16.2.1.3	secondary metabolism.phenylpropanoids.lignin biosynthesis.4CL	(at3g21240 : 360.0) encodes an isoform of 4-coumarate:CoA ligase (4CL), which is involved in the last step of the general phenylpropanoid pathway. The catalytic efficiency was in the following (descending) order: p-coumaric acid, caffeic acid, ferulic acid, 5-OH-ferulic acid and cinnamic acid. At4CL2 was unable to use sinapic acid as substrate.; 4-coumarate:CoA ligase 2 (4CL2); CONTAINS InterPro …	H	AMP-binding enzyme
Bol 65454.0.1.1	n. s.	n. s.	n. s.	NA	NA	NA	16.2	secondary metabolism.phenylpropanoids	(at4g30470 : 212.0) NAD(P)-binding Rossmann-fold superfamily protein; FUNCTIONS IN: coenzyme binding, binding, cinnamoyl-CoA reductase activity, catalytic activity; INVOLVED IN: lignin biosynthetic process, cellular metabolic process, metabolic process; LOCATED IN: cellular_component unknown; EXPRESSED IN: 23 plant structures; EXPRESSED DURING: 13 growth stages; CONTAINS InterPro DOMAIN/s: NAD-de…	V	NmrA-like family
Bol 66784.0.1.1	n. s.	n. s.	n. s.	NA	NA	NA	16.2.1.7	secondary metabolism.phenylpropanoids.lignin biosynthesis.CCR1	(at5g14700 : 171.0) NAD(P)-binding Rossmann-fold superfamily protein; FUNCTIONS IN: coenzyme binding, binding, cinnamoyl-CoA reductase activity, catalytic activity; INVOLVED IN: lignin biosynthetic process, cellular metabolic process, metabolic process; LOCATED IN: cellular_component unknown; EXPRESSED IN: 22 plant structures; EXPRESSED DURING: 13 growth stages; CONTAINS InterPro DOMAIN/s: NAD-de…	V	3-beta hydroxysteroid dehydrogenase/isomerase family
Bol 685.0.1.1	n. s.	n. s.	n. s.	K10526	OPCL1	OPC-8:0 CoA ligase 1 [EC:6.2.1.-]	16.2	secondary metabolism.phenylpropanoids	(at1g20480 : 155.0) AMP-dependent synthetase and ligase family protein; FUNCTIONS IN: 4-coumarate-CoA ligase activity; INVOLVED IN: phenylpropanoid metabolic process, metabolic process; LOCATED IN: cellular_component unknown; EXPRESSED IN: sperm cell; CONTAINS InterPro DOMAIN/s: AMP-binding, conserved site (InterPro:IPR020845), AMP-dependent synthetase/ligase (InterPro:IPR000873); BEST Arabidopsi…	I	4-coumarate--CoA ligase family protein 4-coumaroyl-CoA synthase family protein
Bol 70353.1.1.1	n. s.	n. s.	n. s.	NA	NA	NA	16.2	secondary metabolism.phenylpropanoids	(at5g67150 : 172.0) HXXXD-type acyl-transferase family protein; FUNCTIONS IN: transferase activity, transferring acyl groups other than amino-acyl groups, transferase activity; INVOLVED IN: biological_process unknown; LOCATED IN: cellular_component unknown; EXPRESSED IN: 22 plant structures; EXPRESSED DURING: 13 growth stages; CONTAINS InterPro DOMAIN/s: Transferase (InterPro:IPR003480); BEST Ara…	S	transferase, family
Bol 71113.0.1.1	n. s.	n. s.	n. s.	K00588	E2.1.1.104	caffeoyl-CoA O-methyltransferase [EC:2.1.1.104]	16.2.1.6	secondary metabolism.phenylpropanoids.lignin biosynthesis.CCoAOMT	(at4g34050 : 490.0) caffeoyl coenzyme A O-methyltransferase 1 (CCoAOMT1); FUNCTIONS IN: caffeoyl-CoA O-methyltransferase activity; INVOLVED IN: coumarin biosynthetic process, response to cadmium ion; LOCATED IN: cytosol; EXPRESSED IN: 24 plant structures; EXPRESSED DURING: 14 growth stages; CONTAINS InterPro DOMAIN/s: O-methyltransferase, family 3 (InterPro:IPR002935); BEST Arabidopsis thaliana p…	Q	O-methyltransferase
Bol 71476.0.7.1	2,74	3,64	n. s.	K01904	4CL	4-coumarate--CoA ligase [EC:6.2.1.12]	16.2.1.3	secondary metabolism.phenylpropanoids.lignin biosynthesis.4CL	(at1g51680 : 702.0) encodes an isoform of 4-coumarate:CoA ligase (4CL), which is involved in the last step of the general phenylpropanoid pathway. In addition to 4-coumarate, it also converts ferulate. The catalytic efficiency was in the following (descending) order: p-coumaric acid, ferulic acid, caffeic acid and 5-OH-ferulic acid. At4CL1 was unable to use sinapic acid as substrate.; 4-coumarate…	H	4-coumarate--CoA ligase
Bol 71476.1.1.1	2,41	3,07	n. s.	K01904	4CL	4-coumarate--CoA ligase [EC:6.2.1.12]	16.2.1.3	secondary metabolism.phenylpropanoids.lignin biosynthesis.4CL	(at1g51680 : 251.0) encodes an isoform of 4-coumarate:CoA ligase (4CL), which is involved in the last step of the general phenylpropanoid pathway. In addition to 4-coumarate, it also converts ferulate. The catalytic efficiency was in the following (descending) order: p-coumaric acid, ferulic acid, caffeic acid and 5-OH-ferulic acid. At4CL1 was unable to use sinapic acid as substrate.; 4-coumarate…	H	4-coumarate--CoA ligase
Bol 72389.0.1.1	n. s.	n. s.	n. s.	K13065	E2.3.1.133, HCT	shikimate O-hydroxycinnamoyltransferase [EC:2.3.1.133]	16.2.1.4	secondary metabolism.phenylpropanoids.lignin biosynthesis.HCT	(at5g48930 : 218.0) At5g48930 has been shown to encode for the hydroxycinnamoyl-Coenzyme A shikimate/quinate hydroxycinnamoyltransferase (HCT) both synthesizing and catabolizing the hydroxycinnamoylesters (coumaroyl/caffeoyl shikimate and quinate) involved in the phenylpropanoid pathway. Influence on the accumulation of flavonoids which in turn inhibit auxin transport and reduce plant growth.; hy…	S	Hydroxycinnamoyl-Coenzyme A shikimate quinate
Bol 72762.0.1.1	-2,78	n. s.	n. s.	K10526	OPCL1	OPC-8:0 CoA ligase 1 [EC:6.2.1.-]	16.2	secondary metabolism.phenylpropanoids	(at1g20500 : 422.0) AMP-dependent synthetase and ligase family protein; FUNCTIONS IN: 4-coumarate-CoA ligase activity; INVOLVED IN: phenylpropanoid metabolic process, metabolic process; CONTAINS InterPro DOMAIN/s: AMP-binding, conserved site (InterPro:IPR020845), AMP-dependent synthetase/ligase (InterPro:IPR000873); BEST Arabidopsis thaliana protein match is: AMP-dependent synthetase and ligase f…	I	AMP-binding enzyme
Bol 77315.0.3.1	n. s.	n. s.	n. s.	K09753	CCR	cinnamoyl-CoA reductase [EC:1.2.1.44]	16.2.1.7	secondary metabolism.phenylpropanoids.lignin biosynthesis.CCR1	(at1g15950 : 397.0) Encodes a cinnamoyl CoA reductase. Involved in lignin biosynthesis.; cinnamoyl coa reductase 1 (CCR1); CONTAINS InterPro DOMAIN/s: NAD-dependent epimerase/dehydratase (InterPro:IPR001509), NAD(P)-binding domain (InterPro:IPR016040); BEST Arabidopsis thaliana protein match is: cinnamoyl coa reductase (TAIR:AT1G80820.1); Has 11995 Blast hits to 11983 proteins in 1896 species: Ar…	Q	NmrA-like family
Bol 77671.0.1.1	n. s.	n. s.	n. s.	K00083	E1.1.1.195	cinnamyl-alcohol dehydrogenase [EC:1.1.1.195]	16.2.1.10	secondary metabolism.phenylpropanoids.lignin biosynthesis.CAD	(gnl|cdd|35246 : 176.0) no description available & (at4g39330 : 162.0) cinnamyl alcohol dehydrogenase 9 (CAD9); FUNCTIONS IN: oxidoreductase activity, zinc ion binding; INVOLVED IN: oxidation reduction; LOCATED IN: apoplast; EXPRESSED IN: 25 plant structures; EXPRESSED DURING: 15 growth stages; CONTAINS InterPro DOMAIN/s: GroES-like (InterPro:IPR011032), Alcohol dehydrogenase GroES-like (InterPro…	Q	Alcohol dehydrogenase GroES-like domain
Bol 78063.0.1.1	n. s.	n. s.	n. s.	K01904	4CL	4-coumarate--CoA ligase [EC:6.2.1.12]	16.2.1.3	secondary metabolism.phenylpropanoids.lignin biosynthesis.4CL	(at4g19010 : 945.0) AMP-dependent synthetase and ligase family protein; FUNCTIONS IN: 4-coumarate-CoA ligase activity; INVOLVED IN: metabolic process; EXPRESSED IN: 21 plant structures; EXPRESSED DURING: 11 growth stages; CONTAINS InterPro DOMAIN/s: AMP-binding, conserved site (InterPro:IPR020845), AMP-dependent synthetase/ligase (InterPro:IPR000873); BEST Arabidopsis thaliana protein match is: O…	I	AMP-binding enzyme
Bol 79525.0.1.1	n. s.	n. s.	n. s.	K01904	4CL	4-coumarate--CoA ligase [EC:6.2.1.12]	16.2	secondary metabolism.phenylpropanoids	(at1g62940 : 281.0) encodes an acyl-CoA synthetase, has in vitro activity towards medium- to long-chain fatty acids and their hydroxylated derivatives. Expressed in the tapetum. Involved in pollen wall exine formation. Null mutants were devoid of pollen grains at anther maturity and were completely male sterile.; acyl-CoA synthetase 5 (ACOS5); CONTAINS InterPro DOMAIN/s: AMP-dependent synthetase/…	H	AMP-binding enzyme
Bol 81860.0.1.2	n. s.	n. s.	n. s.	NA	NA	NA	16.2	secondary metabolism.phenylpropanoids	(at5g23230 : 116.0) nicotinamidase 2 (NIC2); CONTAINS InterPro DOMAIN/s: Isochorismatase-like (InterPro:IPR000868); BEST Arabidopsis thaliana protein match is: nicotinamidase 3 (TAIR:AT5G23220.1); Has 1807 Blast hits to 1807 proteins in 277 species: Archae - 0; Bacteria - 0; Metazoa - 736; Fungi - 347; Plants - 385; Viruses - 0; Other Eukaryotes - 339 (source: NCBI BLink). & (reliability: 232.0) …	Q	Isochorismatase family
Bol 83404.0.1.2	n. s.	n. s.	n. s.	NA	NA	NA	16.2	secondary metabolism.phenylpropanoids	(at2g22570 : 424.0) encodes a nicotinamidase that converts nicotinamide into nicotinic acid. As such the encoded enzyme is involved in the pyridine nucleotide salvage pathway which may be connected to the de novo NAD biosynthesis through the ABA signaling pathway.; nicotinamidase 1 (NIC1); CONTAINS InterPro DOMAIN/s: Isochorismatase-like (InterPro:IPR000868); Has 35333 Blast hits to 34131 protein…	S	Isochorismatase family
Bol 84085.0.2.1	n. s.	n. s.	n. s.	NA	NA	NA	16.2	secondary metabolism.phenylpropanoids	(at2g40230 : 182.0) HXXXD-type acyl-transferase family protein; FUNCTIONS IN: transferase activity, transferring acyl groups other than amino-acyl groups, transferase activity; INVOLVED IN: biological_process unknown; LOCATED IN: cellular_component unknown; EXPRESSED IN: 16 plant structures; EXPRESSED DURING: 7 growth stages; CONTAINS InterPro DOMAIN/s: Transferase (InterPro:IPR003480); BEST Arab…	S	Transferase family
Bol 84321.0.1.2	3,89	7,70	n. s.	K09755	CYP84A, F5H	ferulate-5-hydroxylase [EC:1.14.-.-]	16.2.1.8	secondary metabolism.phenylpropanoids.lignin biosynthesis.F5H	(at4g36220 : 512.0) encodes ferulate 5-hydroxylase (F5H). Involved in lignin biosynthesis.; ferulic acid 5-hydroxylase 1 (FAH1); FUNCTIONS IN: ferulate 5-hydroxylase activity, monooxygenase activity; INVOLVED IN: lignin biosynthetic process, response to UV-B, phenylpropanoid biosynthetic process; LOCATED IN: endoplasmic reticulum; EXPRESSED IN: 20 plant structures; EXPRESSED DURING: 12 growth sta…	Q	Cytochrome P450
Bol 85777.0.3.1	n. s.	n. s.	n. s.	K13066	E2.1.1.68, COMT	caffeic acid 3-O-methyltransferase [EC:2.1.1.68]	16.2	secondary metabolism.phenylpropanoids	(at1g77520 : 303.0) O-methyltransferase family protein; CONTAINS InterPro DOMAIN/s: Winged helix-turn-helix transcription repressor DNA-binding (InterPro:IPR011991), Plant methyltransferase dimerisation (InterPro:IPR012967), O-methyltransferase, family 2 (InterPro:IPR001077), O-methyltransferase, COMT, eukaryota (InterPro:IPR016461); BEST Arabidopsis thaliana protein match is: O-methyltransferase…	D	o-methyltransferase
Bol 85883.0.1.1	n. s.	n. s.	n. s.	NA	NA	NA	16.2	secondary metabolism.phenylpropanoids	(at1g76470 : 200.0) NAD(P)-binding Rossmann-fold superfamily protein; FUNCTIONS IN: coenzyme binding, binding, cinnamoyl-CoA reductase activity, catalytic activity; INVOLVED IN: lignin biosynthetic process, cellular metabolic process, metabolic process; LOCATED IN: endomembrane system; EXPRESSED IN: leaf whorl, sepal, male gametophyte, flower, stamen; EXPRESSED DURING: 4 anthesis, petal different…	Q	Cinnamoyl-CoA reductase
Bol 85883.0.2.1	n. s.	n. s.	n. s.	NA	NA	NA	16.2	secondary metabolism.phenylpropanoids	(at1g76470 : 200.0) NAD(P)-binding Rossmann-fold superfamily protein; FUNCTIONS IN: coenzyme binding, binding, cinnamoyl-CoA reductase activity, catalytic activity; INVOLVED IN: lignin biosynthetic process, cellular metabolic process, metabolic process; LOCATED IN: endomembrane system; EXPRESSED IN: leaf whorl, sepal, male gametophyte, flower, stamen; EXPRESSED DURING: 4 anthesis, petal different…	Q	Cinnamoyl-CoA reductase
Bol 8593.0.1.1	n. s.	n. s.	n. s.	K00816	CCBL	kynurenine---oxoglutarate transaminase / cysteine-S-conjugate beta-lyase / glutamine---phenylpyruvate transaminase [EC:2.6.1.7 4.4.1.13 2.6.1.64]	16.2	secondary metabolism.phenylpropanoids	(at1g77670 : 173.0) Pyridoxal phosphate (PLP)-dependent transferases superfamily protein; FUNCTIONS IN: 1-aminocyclopropane-1-carboxylate synthase activity, transferase activity, transferring nitrogenous groups, pyridoxal phosphate binding, transaminase activity, catalytic activity; INVOLVED IN: asparagine catabolic process, biosynthetic process, glutamate catabolic process to oxaloacetate, aspar…	E	aminotransferase
Bol 86407.0.1.1	n. s.	n. s.	n. s.	NA	NA	NA	16.2	secondary metabolism.phenylpropanoids	(at2g02400 : 230.0) NAD(P)-binding Rossmann-fold superfamily protein; FUNCTIONS IN: coenzyme binding, binding, cinnamoyl-CoA reductase activity, catalytic activity; INVOLVED IN: lignin biosynthetic process, cellular metabolic process, metabolic process; LOCATED IN: plasma membrane; EXPRESSED IN: 23 plant structures; EXPRESSED DURING: 15 growth stages; CONTAINS InterPro DOMAIN/s: NAD-dependent epi…	Q	Cinnamoyl-CoA reductase
Bol 86407.0.2.1	n. s.	n. s.	n. s.	NA	NA	NA	16.2	secondary metabolism.phenylpropanoids	(at2g02400 : 358.0) NAD(P)-binding Rossmann-fold superfamily protein; FUNCTIONS IN: coenzyme binding, binding, cinnamoyl-CoA reductase activity, catalytic activity; INVOLVED IN: lignin biosynthetic process, cellular metabolic process, metabolic process; LOCATED IN: plasma membrane; EXPRESSED IN: 23 plant structures; EXPRESSED DURING: 15 growth stages; CONTAINS InterPro DOMAIN/s: NAD-dependent epi…	Q	Cinnamoyl-CoA reductase
Bol 87604.0.1.2	n. s.	n. s.	n. s.	K10775	PAL	phenylalanine ammonia-lyase [EC:4.3.1.24]	16.2.1.1	secondary metabolism.phenylpropanoids.lignin biosynthesis.PAL	(at3g10340 : 397.0) Encodes PAL4, a putative a phenylalanine ammonia-lyase. Arabidopsis has four PALs: AT2G37040 (PAL1), AT3G53260 (PAL2), AT5G04230 (PAL3) and AT3G10340 (PAL4).; phenylalanine ammonia-lyase 4 (PAL4); FUNCTIONS IN: ammonia-lyase activity, catalytic activity; INVOLVED IN: L-phenylalanine catabolic process, biosynthetic process; LOCATED IN: cytoplasm; EXPRESSED IN: 15 plant structur…	Q	Phenylalanine ammonialyase
Bol 87604.0.1.4	n. s.	4,09	n. s.	K10775	PAL	phenylalanine ammonia-lyase [EC:4.3.1.24]	16.2.1.1	secondary metabolism.phenylpropanoids.lignin biosynthesis.PAL	(at3g10340 : 1043.0) Encodes PAL4, a putative a phenylalanine ammonia-lyase. Arabidopsis has four PALs: AT2G37040 (PAL1), AT3G53260 (PAL2), AT5G04230 (PAL3) and AT3G10340 (PAL4).; phenylalanine ammonia-lyase 4 (PAL4); FUNCTIONS IN: ammonia-lyase activity, catalytic activity; INVOLVED IN: L-phenylalanine catabolic process, biosynthetic process; LOCATED IN: cytoplasm; EXPRESSED IN: 15 plant structu…	Q	Phenylalanine ammonialyase
Bol 88135.0.1.1	n. s.	n. s.	n. s.	NA	NA	NA	16.2	secondary metabolism.phenylpropanoids	(at4g35160 : 334.0) O-methyltransferase family protein; FUNCTIONS IN: methyltransferase activity, O-methyltransferase activity, protein dimerization activity; LOCATED IN: cytosol; CONTAINS InterPro DOMAIN/s: Winged helix-turn-helix transcription repressor DNA-binding (InterPro:IPR011991), Plant methyltransferase dimerisation (InterPro:IPR012967), O-methyltransferase, family 2 (InterPro:IPR001077)…	D	o-methyltransferase
Bol 88135.1.1.2	n. s.	3,47	n. s.	NA	NA	NA	16.2	secondary metabolism.phenylpropanoids	(at4g35160 : 306.0) O-methyltransferase family protein; FUNCTIONS IN: methyltransferase activity, O-methyltransferase activity, protein dimerization activity; LOCATED IN: cytosol; CONTAINS InterPro DOMAIN/s: Winged helix-turn-helix transcription repressor DNA-binding (InterPro:IPR011991), Plant methyltransferase dimerisation (InterPro:IPR012967), O-methyltransferase, family 2 (InterPro:IPR001077)…	D	o-methyltransferase
Bol 88622.0.1.1	n. s.	n. s.	n. s.	NA	NA	NA	16.2	secondary metabolism.phenylpropanoids	(at1g32100 : 394.0) Encodes a pinoresinol reductase involved in lignan biosynthesis. Expressed strongly in roots and less strongly in stems. Shows specificity for pinoresinol and not lariciresinol.; pinoresinol reductase 1 (PRR1); CONTAINS InterPro DOMAIN/s: NAD(P)-binding domain (InterPro:IPR016040), NmrA-like (InterPro:IPR008030); BEST Arabidopsis thaliana protein match is: pinoresinol reductas…	S	Isoflavone reductase
Bol 88622.0.1.2	n. s.	n. s.	n. s.	NA	NA	NA	16.2	secondary metabolism.phenylpropanoids	(at1g32100 : 548.0) Encodes a pinoresinol reductase involved in lignan biosynthesis. Expressed strongly in roots and less strongly in stems. Shows specificity for pinoresinol and not lariciresinol.; pinoresinol reductase 1 (PRR1); CONTAINS InterPro DOMAIN/s: NAD(P)-binding domain (InterPro:IPR016040), NmrA-like (InterPro:IPR008030); BEST Arabidopsis thaliana protein match is: pinoresinol reductas…	S	Isoflavone reductase
Bol 88684.0.1.1	-4,83	n. s.	n. s.	NA	NA	NA	16.2	secondary metabolism.phenylpropanoids	(at5g67150 : 150.0) HXXXD-type acyl-transferase family protein; FUNCTIONS IN: transferase activity, transferring acyl groups other than amino-acyl groups, transferase activity; INVOLVED IN: biological_process unknown; LOCATED IN: cellular_component unknown; EXPRESSED IN: 22 plant structures; EXPRESSED DURING: 13 growth stages; CONTAINS InterPro DOMAIN/s: Transferase (InterPro:IPR003480); BEST Ara…	S	transferase, family
Bol 88684.1.1.1	n. s.	n. s.	n. s.	NA	NA	NA	16.2	secondary metabolism.phenylpropanoids	(at5g67150 : 513.0) HXXXD-type acyl-transferase family protein; FUNCTIONS IN: transferase activity, transferring acyl groups other than amino-acyl groups, transferase activity; INVOLVED IN: biological_process unknown; LOCATED IN: cellular_component unknown; EXPRESSED IN: 22 plant structures; EXPRESSED DURING: 13 growth stages; CONTAINS InterPro DOMAIN/s: Transferase (InterPro:IPR003480); BEST Ara…	S	transferase, family
Bol 88684.1.2.1	n. s.	-2,95	n. s.	NA	NA	NA	16.2	secondary metabolism.phenylpropanoids	(at5g67150 : 276.0) HXXXD-type acyl-transferase family protein; FUNCTIONS IN: transferase activity, transferring acyl groups other than amino-acyl groups, transferase activity; INVOLVED IN: biological_process unknown; LOCATED IN: cellular_component unknown; EXPRESSED IN: 22 plant structures; EXPRESSED DURING: 13 growth stages; CONTAINS InterPro DOMAIN/s: Transferase (InterPro:IPR003480); BEST Ara…	S	transferase, family
Bol 89093.2.2.1	3,13	3,96	n. s.	K00487	CYP73A	trans-cinnamate 4-monooxygenase [EC:1.14.13.11]	16.2.1.2	secondary metabolism.phenylpropanoids.lignin biosynthesis.C4H	(at2g30490 : 221.0) Encodes a cinnamate-4-hydroxylase. Mutations in this gene impact phenylpropanoid metabolism, growth and development.; cinnamate-4-hydroxylase (C4H); FUNCTIONS IN: trans-cinnamate 4-monooxygenase activity; INVOLVED IN: in 9 processes; LOCATED IN: endoplasmic reticulum, plasma membrane, membrane, plant-type cell wall; EXPRESSED IN: 25 plant structures; EXPRESSED DURING: 14 growt…	Q	trans-cinnamate 4-monooxygenase
Bol 89721.1.1.1	n. s.	n. s.	n. s.	NA	NA	NA	16.2.1.7	secondary metabolism.phenylpropanoids.lignin biosynthesis.CCR1	(at5g58490 : 259.0) NAD(P)-binding Rossmann-fold superfamily protein; FUNCTIONS IN: coenzyme binding, binding, cinnamoyl-CoA reductase activity, catalytic activity; INVOLVED IN: lignin biosynthetic process, cellular metabolic process, metabolic process; LOCATED IN: cellular_component unknown; EXPRESSED IN: 24 plant structures; EXPRESSED DURING: 15 growth stages; CONTAINS InterPro DOMAIN/s: NAD-de…	Q	NmrA-like family
Bol 89721.2.1.1	n. s.	n. s.	n. s.	NA	NA	NA	16.2.1.7	secondary metabolism.phenylpropanoids.lignin biosynthesis.CCR1	(at5g58490 : 243.0) NAD(P)-binding Rossmann-fold superfamily protein; FUNCTIONS IN: coenzyme binding, binding, cinnamoyl-CoA reductase activity, catalytic activity; INVOLVED IN: lignin biosynthetic process, cellular metabolic process, metabolic process; LOCATED IN: cellular_component unknown; EXPRESSED IN: 24 plant structures; EXPRESSED DURING: 15 growth stages; CONTAINS InterPro DOMAIN/s: NAD-de…	Q	NmrA-like family
Bol 90969.0.1.1	n. s.	7,39	n. s.	K00083	E1.1.1.195	cinnamyl-alcohol dehydrogenase [EC:1.1.1.195]	16.2.1.10	secondary metabolism.phenylpropanoids.lignin biosynthesis.CAD	(gnl|cdd|35246 : 426.0) no description available & (at4g37990 : 422.0) Encodes an aromatic alcohol:NADP+ oxidoreductase whose mRNA levels are increased in response to treatment with a variety of phytopathogenic bacteria. Though similar to mannitol dehydrogenases, this enzyme does not have mannitol dehydrogenase activity.; elicitor-activated gene 3-2 (ELI3-2); CONTAINS InterPro DOMAIN/s: GroES-lik…	Q	elicitor-activated gene
Bol 91230.0.1.1	n. s.	n. s.	n. s.	NA	NA	NA	16.2	secondary metabolism.phenylpropanoids	(at5g07870 : 157.0) HXXXD-type acyl-transferase family protein; FUNCTIONS IN: transferase activity, transferring acyl groups other than amino-acyl groups, transferase activity; INVOLVED IN: biological_process unknown; LOCATED IN: cellular_component unknown; EXPRESSED IN: 20 plant structures; EXPRESSED DURING: 12 growth stages; CONTAINS InterPro DOMAIN/s: Transferase (InterPro:IPR003480); BEST Ara…	S	Transferase family
Bol 91645.0.1.1	n. s.	2,49	n. s.	K00083	E1.1.1.195	cinnamyl-alcohol dehydrogenase [EC:1.1.1.195]	16.2.1.10	secondary metabolism.phenylpropanoids.lignin biosynthesis.CAD	(at4g34230 : 456.0) Encodes a catalytically active cinnamyl alcohol dehydrogenase which uses p-coumaryl aldehyde as a preferred substrate. It can also use sinapyl, caffeyl, coniferyl and d-hydroxyconiferyl aldehydes as substrates.; cinnamyl alcohol dehydrogenase 5 (CAD5); CONTAINS InterPro DOMAIN/s: GroES-like (InterPro:IPR011032), Alcohol dehydrogenase GroES-like (InterPro:IPR013154), Alcohol de…	Q	NADP oxidoreductase coenzyme F420-dependent
Bol 91645.0.1.2	n. s.	n. s.	n. s.	K00083	E1.1.1.195	cinnamyl-alcohol dehydrogenase [EC:1.1.1.195]	16.2.1.10	secondary metabolism.phenylpropanoids.lignin biosynthesis.CAD	(at4g34230 : 456.0) Encodes a catalytically active cinnamyl alcohol dehydrogenase which uses p-coumaryl aldehyde as a preferred substrate. It can also use sinapyl, caffeyl, coniferyl and d-hydroxyconiferyl aldehydes as substrates.; cinnamyl alcohol dehydrogenase 5 (CAD5); CONTAINS InterPro DOMAIN/s: GroES-like (InterPro:IPR011032), Alcohol dehydrogenase GroES-like (InterPro:IPR013154), Alcohol de…	Q	NADP oxidoreductase coenzyme F420-dependent
Bol 92389.0.1.3	n. s.	n. s.	n. s.	NA	NA	NA	16.2.1.6	secondary metabolism.phenylpropanoids.lignin biosynthesis.CCoAOMT	(at3g62000 : 407.0) S-adenosyl-L-methionine-dependent methyltransferases superfamily protein; FUNCTIONS IN: O-methyltransferase activity; LOCATED IN: cytosol; EXPRESSED IN: 15 plant structures; EXPRESSED DURING: 10 growth stages; CONTAINS InterPro DOMAIN/s: O-methyltransferase, family 3 (InterPro:IPR002935); BEST Arabidopsis thaliana protein match is: S-adenosyl-L-methionine-dependent methyltrans…	Q	o-methyltransferase
Bol 92584.0.2.1	n. s.	n. s.	n. s.	NA	NA	NA	16.2.1.3	secondary metabolism.phenylpropanoids.lignin biosynthesis.4CL	(at5g63380 : 698.0) Encodes a peroxisomal protein involved in the activation of fatty acids through esterification with CoA. At5g63380 preferentially activates fatty acids with increased chain length (C9:0 to C8:0) and thus shares characteristics with long-chain fatty acyl-CoA synthases. Also able to catalyze the conversion of OPDA to its CoA ester and is therefore thought to be involved in the p…	I	AMP-binding enzyme
Bol 92621.1.1.1	n. s.	n. s.	n. s.	K09755	CYP84A, F5H	ferulate-5-hydroxylase [EC:1.14.-.-]	16.2.1.8	secondary metabolism.phenylpropanoids.lignin biosynthesis.F5H	(at4g36220 : 180.0) encodes ferulate 5-hydroxylase (F5H). Involved in lignin biosynthesis.; ferulic acid 5-hydroxylase 1 (FAH1); FUNCTIONS IN: ferulate 5-hydroxylase activity, monooxygenase activity; INVOLVED IN: lignin biosynthetic process, response to UV-B, phenylpropanoid biosynthetic process; LOCATED IN: endoplasmic reticulum; EXPRESSED IN: 20 plant structures; EXPRESSED DURING: 12 growth sta…	Q	Cytochrome P450
Bol 92751.1.1.2	n. s.	n. s.	n. s.	NA	NA	NA	16.2.1.7	secondary metabolism.phenylpropanoids.lignin biosynthesis.CCR1	(at5g14700 : 613.0) NAD(P)-binding Rossmann-fold superfamily protein; FUNCTIONS IN: coenzyme binding, binding, cinnamoyl-CoA reductase activity, catalytic activity; INVOLVED IN: lignin biosynthetic process, cellular metabolic process, metabolic process; LOCATED IN: cellular_component unknown; EXPRESSED IN: 22 plant structures; EXPRESSED DURING: 13 growth stages; CONTAINS InterPro DOMAIN/s: NAD-de…	V	3-beta hydroxysteroid dehydrogenase/isomerase family
Bol 92751.1.1.3	-2,69	n. s.	n. s.	NA	NA	NA	16.2.1.7	secondary metabolism.phenylpropanoids.lignin biosynthesis.CCR1	(at5g14700 : 617.0) NAD(P)-binding Rossmann-fold superfamily protein; FUNCTIONS IN: coenzyme binding, binding, cinnamoyl-CoA reductase activity, catalytic activity; INVOLVED IN: lignin biosynthetic process, cellular metabolic process, metabolic process; LOCATED IN: cellular_component unknown; EXPRESSED IN: 22 plant structures; EXPRESSED DURING: 13 growth stages; CONTAINS InterPro DOMAIN/s: NAD-de…	V	3-beta hydroxysteroid dehydrogenase/isomerase family
Bol 92923.0.1.1	n. s.	n. s.	n. s.	K13065	E2.3.1.133, HCT	shikimate O-hydroxycinnamoyltransferase [EC:2.3.1.133]	16.2	secondary metabolism.phenylpropanoids	(at5g57840 : 227.0) encodes a protein whose sequence is similar to anthranilate N-hydroxycinnamoyl/benzoyltransferase from Dianthus caryophyllus (gi:2239091); HXXXD-type acyl-transferase family protein; CONTAINS InterPro DOMAIN/s: Transferase (InterPro:IPR003480); BEST Arabidopsis thaliana protein match is: hydroxycinnamoyl-CoA shikimate/quinate hydroxycinnamoyl transferase (TAIR:AT5G48930.1); Ha…	S	transferase, family
Bol 93138.0.1.1	n. s.	n. s.	n. s.	NA	NA	NA	16.2	secondary metabolism.phenylpropanoids	(at5g47980 : 127.0) HXXXD-type acyl-transferase family protein; FUNCTIONS IN: transferase activity, transferring acyl groups other than amino-acyl groups, transferase activity, acyltransferase activity; LOCATED IN: cellular_component unknown; EXPRESSED IN: root; CONTAINS InterPro DOMAIN/s: Transferase (InterPro:IPR003480); BEST Arabidopsis thaliana protein match is: HXXXD-type acyl-transferase fa…	S	transferase family
Bol 93467.1.1.1	n. s.	6,93	n. s.	NA	NA	NA	16.2	secondary metabolism.phenylpropanoids	(at4g15400 : 195.0) HXXXD-type acyl-transferase family protein; FUNCTIONS IN: transferase activity, transferring acyl groups other than amino-acyl groups, transferase activity; LOCATED IN: cellular_component unknown; EXPRESSED IN: root; CONTAINS InterPro DOMAIN/s: Transferase (InterPro:IPR003480); BEST Arabidopsis thaliana protein match is: HXXXD-type acyl-transferase family protein (TAIR:AT5G479…	S	transferase family
Bol 94247.1.1.1	5,82	5,11	n. s.	NA	NA	NA	16.2	secondary metabolism.phenylpropanoids	(at2g23510 : 644.0) spermidine disinapoyl acyltransferase (SDT); CONTAINS InterPro DOMAIN/s: Transferase (InterPro:IPR003480); BEST Arabidopsis thaliana protein match is: HXXXD-type acyl-transferase family protein (TAIR:AT2G25150.1); Has 2265 Blast hits to 2257 proteins in 134 species: Archae - 0; Bacteria - 0; Metazoa - 0; Fungi - 42; Plants - 2219; Viruses - 0; Other Eukaryotes - 4 (source: NCB…	S	transferase family
Bol 94247.1.1.2	5,00	9,76	n. s.	NA	NA	NA	16.2	secondary metabolism.phenylpropanoids	(at2g23510 : 364.0) spermidine disinapoyl acyltransferase (SDT); CONTAINS InterPro DOMAIN/s: Transferase (InterPro:IPR003480); BEST Arabidopsis thaliana protein match is: HXXXD-type acyl-transferase family protein (TAIR:AT2G25150.1); Has 2265 Blast hits to 2257 proteins in 134 species: Archae - 0; Bacteria - 0; Metazoa - 0; Fungi - 42; Plants - 2219; Viruses - 0; Other Eukaryotes - 4 (source: NCB…	S	transferase family
Bol 94247.1.1.3	n. s.	n. s.	n. s.	NA	NA	NA	16.2	secondary metabolism.phenylpropanoids	(at2g23510 : 365.0) spermidine disinapoyl acyltransferase (SDT); CONTAINS InterPro DOMAIN/s: Transferase (InterPro:IPR003480); BEST Arabidopsis thaliana protein match is: HXXXD-type acyl-transferase family protein (TAIR:AT2G25150.1); Has 2265 Blast hits to 2257 proteins in 134 species: Archae - 0; Bacteria - 0; Metazoa - 0; Fungi - 42; Plants - 2219; Viruses - 0; Other Eukaryotes - 4 (source: NCB…	S	transferase family
Bol 94898.0.1.1	n. s.	n. s.	n. s.	NA	NA	NA	16.2	secondary metabolism.phenylpropanoids	(at1g77670 : 251.0) Pyridoxal phosphate (PLP)-dependent transferases superfamily protein; FUNCTIONS IN: 1-aminocyclopropane-1-carboxylate synthase activity, transferase activity, transferring nitrogenous groups, pyridoxal phosphate binding, transaminase activity, catalytic activity; INVOLVED IN: asparagine catabolic process, biosynthetic process, glutamate catabolic process to oxaloacetate, aspar…	E	aminotransferase
Bol 94898.0.1.2	n. s.	n. s.	n. s.	NA	NA	NA	16.2	secondary metabolism.phenylpropanoids	(at1g77670 : 303.0) Pyridoxal phosphate (PLP)-dependent transferases superfamily protein; FUNCTIONS IN: 1-aminocyclopropane-1-carboxylate synthase activity, transferase activity, transferring nitrogenous groups, pyridoxal phosphate binding, transaminase activity, catalytic activity; INVOLVED IN: asparagine catabolic process, biosynthetic process, glutamate catabolic process to oxaloacetate, aspar…	E	aminotransferase
Bol 95190.2.1.2	n. s.	n. s.	n. s.	K10775	PAL	phenylalanine ammonia-lyase [EC:4.3.1.24]	16.2.1.1	secondary metabolism.phenylpropanoids.lignin biosynthesis.PAL	(at3g53260 : 438.0) Encodes phenylalanine lyase. Arabidopsis has four PALs: AT2G37040 (PAL1), AT3G53260 (PAL2), AT5G04230 (PAL3) and AT3G10340 (PAL4).; phenylalanine ammonia-lyase 2 (PAL2); FUNCTIONS IN: phenylalanine ammonia-lyase activity; INVOLVED IN: response to oxidative stress, response to karrikin, phenylpropanoid biosynthetic process, response to wounding, defense response; LOCATED IN: cy…	Q	Phenylalanine ammonialyase
Bol 95190.2.1.3	2,00	2,70	n. s.	K10775	PAL	phenylalanine ammonia-lyase [EC:4.3.1.24]	16.2.1.1	secondary metabolism.phenylpropanoids.lignin biosynthesis.PAL	(at3g53260 : 452.0) Encodes phenylalanine lyase. Arabidopsis has four PALs: AT2G37040 (PAL1), AT3G53260 (PAL2), AT5G04230 (PAL3) and AT3G10340 (PAL4).; phenylalanine ammonia-lyase 2 (PAL2); FUNCTIONS IN: phenylalanine ammonia-lyase activity; INVOLVED IN: response to oxidative stress, response to karrikin, phenylpropanoid biosynthetic process, response to wounding, defense response; LOCATED IN: cy…	Q	Phenylalanine ammonialyase
Bol 95908.0.1.2	n. s.	n. s.	n. s.	NA	NA	NA	16.2	secondary metabolism.phenylpropanoids	(at5g07860 : 319.0) HXXXD-type acyl-transferase family protein; FUNCTIONS IN: transferase activity, transferring acyl groups other than amino-acyl groups, transferase activity; INVOLVED IN: biological_process unknown; LOCATED IN: cellular_component unknown; EXPRESSED IN: 20 plant structures; EXPRESSED DURING: 13 growth stages; CONTAINS InterPro DOMAIN/s: Transferase (InterPro:IPR003480); BEST Ara…	S	Transferase family
Bol 95908.0.1.3	n. s.	n. s.	n. s.	NA	NA	NA	16.2	secondary metabolism.phenylpropanoids	(at5g07860 : 556.0) HXXXD-type acyl-transferase family protein; FUNCTIONS IN: transferase activity, transferring acyl groups other than amino-acyl groups, transferase activity; INVOLVED IN: biological_process unknown; LOCATED IN: cellular_component unknown; EXPRESSED IN: 20 plant structures; EXPRESSED DURING: 13 growth stages; CONTAINS InterPro DOMAIN/s: Transferase (InterPro:IPR003480); BEST Ara…	S	Transferase family
Bol 96420.0.1.4	n. s.	n. s.	n. s.	K13065	E2.3.1.133, HCT	shikimate O-hydroxycinnamoyltransferase [EC:2.3.1.133]	16.2	secondary metabolism.phenylpropanoids	(at5g57840 : 484.0) encodes a protein whose sequence is similar to anthranilate N-hydroxycinnamoyl/benzoyltransferase from Dianthus caryophyllus (gi:2239091); HXXXD-type acyl-transferase family protein; CONTAINS InterPro DOMAIN/s: Transferase (InterPro:IPR003480); BEST Arabidopsis thaliana protein match is: hydroxycinnamoyl-CoA shikimate/quinate hydroxycinnamoyl transferase (TAIR:AT5G48930.1); Ha…	S	transferase, family
Bol 96420.0.1.6	n. s.	n. s.	n. s.	K13065	E2.3.1.133, HCT	shikimate O-hydroxycinnamoyltransferase [EC:2.3.1.133]	16.2	secondary metabolism.phenylpropanoids	(at5g57840 : 207.0) encodes a protein whose sequence is similar to anthranilate N-hydroxycinnamoyl/benzoyltransferase from Dianthus caryophyllus (gi:2239091); HXXXD-type acyl-transferase family protein; CONTAINS InterPro DOMAIN/s: Transferase (InterPro:IPR003480); BEST Arabidopsis thaliana protein match is: hydroxycinnamoyl-CoA shikimate/quinate hydroxycinnamoyl transferase (TAIR:AT5G48930.1); Ha…	S	transferase, family
Bol 96420.0.1.9	n. s.	n. s.	n. s.	K13065	E2.3.1.133, HCT	shikimate O-hydroxycinnamoyltransferase [EC:2.3.1.133]	16.2	secondary metabolism.phenylpropanoids	(at5g57840 : 424.0) encodes a protein whose sequence is similar to anthranilate N-hydroxycinnamoyl/benzoyltransferase from Dianthus caryophyllus (gi:2239091); HXXXD-type acyl-transferase family protein; CONTAINS InterPro DOMAIN/s: Transferase (InterPro:IPR003480); BEST Arabidopsis thaliana protein match is: hydroxycinnamoyl-CoA shikimate/quinate hydroxycinnamoyl transferase (TAIR:AT5G48930.1); Ha…	S	transferase, family
Bol 96826.1.1.1	2,84	3,33	n. s.	NA	NA	NA	16.2	secondary metabolism.phenylpropanoids	(at5g42830 : 789.0) HXXXD-type acyl-transferase family protein; FUNCTIONS IN: transferase activity, transferring acyl groups other than amino-acyl groups, transferase activity; INVOLVED IN: biological_process unknown; LOCATED IN: cellular_component unknown; EXPRESSED IN: 17 plant structures; EXPRESSED DURING: 12 growth stages; CONTAINS InterPro DOMAIN/s: Transferase (InterPro:IPR003480); BEST Ara…	S	Transferase family
Bol 96826.1.1.3	5,39	6,04	n. s.	NA	NA	NA	16.2	secondary metabolism.phenylpropanoids	(at5g42830 : 226.0) HXXXD-type acyl-transferase family protein; FUNCTIONS IN: transferase activity, transferring acyl groups other than amino-acyl groups, transferase activity; INVOLVED IN: biological_process unknown; LOCATED IN: cellular_component unknown; EXPRESSED IN: 17 plant structures; EXPRESSED DURING: 12 growth stages; CONTAINS InterPro DOMAIN/s: Transferase (InterPro:IPR003480); BEST Ara…	S	Transferase family
Bol 96826.1.1.4	3,03	4,12	n. s.	NA	NA	NA	16.2	secondary metabolism.phenylpropanoids	(at5g42830 : 508.0) HXXXD-type acyl-transferase family protein; FUNCTIONS IN: transferase activity, transferring acyl groups other than amino-acyl groups, transferase activity; INVOLVED IN: biological_process unknown; LOCATED IN: cellular_component unknown; EXPRESSED IN: 17 plant structures; EXPRESSED DURING: 12 growth stages; CONTAINS InterPro DOMAIN/s: Transferase (InterPro:IPR003480); BEST Ara…	S	Transferase family
Bol 97136.0.1.1	n. s.	n. s.	n. s.	NA	NA	NA	16.2	secondary metabolism.phenylpropanoids	(at5g01040 : 280.0) putative laccase, knockout mutant showed early flowering; laccase 8 (LAC8); FUNCTIONS IN: laccase activity; INVOLVED IN: vegetative to reproductive phase transition of meristem, response to copper ion; LOCATED IN: endomembrane system, apoplast; EXPRESSED IN: fruit, root, flower; CONTAINS InterPro DOMAIN/s: Multicopper oxidase, type 2 (InterPro:IPR011706), Multicopper oxidase, …	Q	hydroquinone:oxygen oxidoreductase activity
Bol 97136.1.1.1	n. s.	n. s.	n. s.	NA	NA	NA	16.2	secondary metabolism.phenylpropanoids	(at5g01040 : 222.0) putative laccase, knockout mutant showed early flowering; laccase 8 (LAC8); FUNCTIONS IN: laccase activity; INVOLVED IN: vegetative to reproductive phase transition of meristem, response to copper ion; LOCATED IN: endomembrane system, apoplast; EXPRESSED IN: fruit, root, flower; CONTAINS InterPro DOMAIN/s: Multicopper oxidase, type 2 (InterPro:IPR011706), Multicopper oxidase, …	Q	hydroquinone:oxygen oxidoreductase activity
Bol 97136.1.3.1	n. s.	n. s.	n. s.	NA	NA	NA	16.2	secondary metabolism.phenylpropanoids	(at5g01050 : 224.0) putative laccase, a member of laccase family of genes (17 members in Arabidopsis).; Laccase/Diphenol oxidase family protein; FUNCTIONS IN: laccase activity; INVOLVED IN: oxidation reduction, lignin catabolic process; LOCATED IN: endomembrane system, apoplast; EXPRESSED IN: root, flower; CONTAINS InterPro DOMAIN/s: Multicopper oxidase, type 3 (InterPro:IPR011707), Laccase (Inte…	Q	hydroquinone:oxygen oxidoreductase activity
Bol 97258.3.1.1	n. s.	n. s.	n. s.	K09753	CCR	cinnamoyl-CoA reductase [EC:1.2.1.44]	16.2.1.7	secondary metabolism.phenylpropanoids.lignin biosynthesis.CCR1	(at1g15950 : 219.0) Encodes a cinnamoyl CoA reductase. Involved in lignin biosynthesis.; cinnamoyl coa reductase 1 (CCR1); CONTAINS InterPro DOMAIN/s: NAD-dependent epimerase/dehydratase (InterPro:IPR001509), NAD(P)-binding domain (InterPro:IPR016040); BEST Arabidopsis thaliana protein match is: cinnamoyl coa reductase (TAIR:AT1G80820.1); Has 11995 Blast hits to 11983 proteins in 1896 species: Ar…	Q	NmrA-like family
Bol 97315.3.1.1	n. s.	n. s.	n. s.	K13066	E2.1.1.68, COMT	caffeic acid 3-O-methyltransferase [EC:2.1.1.68]	16.2	secondary metabolism.phenylpropanoids	(at1g77520 : 440.0) O-methyltransferase family protein; CONTAINS InterPro DOMAIN/s: Winged helix-turn-helix transcription repressor DNA-binding (InterPro:IPR011991), Plant methyltransferase dimerisation (InterPro:IPR012967), O-methyltransferase, family 2 (InterPro:IPR001077), O-methyltransferase, COMT, eukaryota (InterPro:IPR016461); BEST Arabidopsis thaliana protein match is: O-methyltransferase…	D	o-methyltransferase
Bol 97315.3.3.1	n. s.	n. s.	n. s.	K13066	E2.1.1.68, COMT	caffeic acid 3-O-methyltransferase [EC:2.1.1.68]	16.2	secondary metabolism.phenylpropanoids	(at1g77520 : 483.0) O-methyltransferase family protein; CONTAINS InterPro DOMAIN/s: Winged helix-turn-helix transcription repressor DNA-binding (InterPro:IPR011991), Plant methyltransferase dimerisation (InterPro:IPR012967), O-methyltransferase, family 2 (InterPro:IPR001077), O-methyltransferase, COMT, eukaryota (InterPro:IPR016461); BEST Arabidopsis thaliana protein match is: O-methyltransferase…	D	o-methyltransferase
Bol 97412.1.1.2	2,16	2,09	n. s.	K09754	CYP98A, C3'H	coumaroylquinate(coumaroylshikimate) 3'-monooxygenase [EC:1.14.13.36]	16.2.1.5	secondary metabolism.phenylpropanoids.lignin biosynthesis.C3H	(at2g40890 : 1001.0) encodes coumarate 3-hydroxylase (C3H), a P450-dependent monooxygenase. Involved in lignin biosynthesis and flavonoid biosynthesis. Also affects the biosynthesis of coumarins such as scopoletin and scopolin as a branching-out-pathway from the phenylpropanoid acid level.; cytochrome P450, family 98, subfamily A, polypeptide 3 (CYP98A3); FUNCTIONS IN: monooxygenase activity, p-c…	Q	cytochrome P450, family 98, subfamily A, polypeptide 3
Bol 97539.0.1.1	n. s.	n. s.	n. s.	NA	NA	NA	16.2	secondary metabolism.phenylpropanoids	(at5g01210 : 804.0) HXXXD-type acyl-transferase family protein; FUNCTIONS IN: transferase activity, transferring acyl groups other than amino-acyl groups, transferase activity; INVOLVED IN: biological_process unknown; LOCATED IN: cellular_component unknown; EXPRESSED IN: 22 plant structures; EXPRESSED DURING: 13 growth stages; CONTAINS InterPro DOMAIN/s: Transferase (InterPro:IPR003480); BEST Ara…	S	transferase family
Bol 98316.1.2.1	n. s.	n. s.	n. s.	K00487	CYP73A	trans-cinnamate 4-monooxygenase [EC:1.14.13.11]	16.2.1.2	secondary metabolism.phenylpropanoids.lignin biosynthesis.C4H	(at2g30490 : 196.0) Encodes a cinnamate-4-hydroxylase. Mutations in this gene impact phenylpropanoid metabolism, growth and development.; cinnamate-4-hydroxylase (C4H); FUNCTIONS IN: trans-cinnamate 4-monooxygenase activity; INVOLVED IN: in 9 processes; LOCATED IN: endoplasmic reticulum, plasma membrane, membrane, plant-type cell wall; EXPRESSED IN: 25 plant structures; EXPRESSED DURING: 14 growt…	Q	trans-cinnamate 4-monooxygenase
Bol 98316.1.2.2	4,12	3,41	n. s.	K00487	CYP73A	trans-cinnamate 4-monooxygenase [EC:1.14.13.11]	16.2.1.2	secondary metabolism.phenylpropanoids.lignin biosynthesis.C4H	(at2g30490 : 768.0) Encodes a cinnamate-4-hydroxylase. Mutations in this gene impact phenylpropanoid metabolism, growth and development.; cinnamate-4-hydroxylase (C4H); FUNCTIONS IN: trans-cinnamate 4-monooxygenase activity; INVOLVED IN: in 9 processes; LOCATED IN: endoplasmic reticulum, plasma membrane, membrane, plant-type cell wall; EXPRESSED IN: 25 plant structures; EXPRESSED DURING: 14 growt…	Q	trans-cinnamate 4-monooxygenase
Bol 98316.1.2.5	n. s.	n. s.	n. s.	K00487	CYP73A	trans-cinnamate 4-monooxygenase [EC:1.14.13.11]	16.2.1.2	secondary metabolism.phenylpropanoids.lignin biosynthesis.C4H	(at2g30490 : 315.0) Encodes a cinnamate-4-hydroxylase. Mutations in this gene impact phenylpropanoid metabolism, growth and development.; cinnamate-4-hydroxylase (C4H); FUNCTIONS IN: trans-cinnamate 4-monooxygenase activity; INVOLVED IN: in 9 processes; LOCATED IN: endoplasmic reticulum, plasma membrane, membrane, plant-type cell wall; EXPRESSED IN: 25 plant structures; EXPRESSED DURING: 14 growt…	Q	trans-cinnamate 4-monooxygenase
Bol 98316.1.2.6	n. s.	n. s.	n. s.	K00487	CYP73A	trans-cinnamate 4-monooxygenase [EC:1.14.13.11]	16.2.1.2	secondary metabolism.phenylpropanoids.lignin biosynthesis.C4H	(at2g30490 : 756.0) Encodes a cinnamate-4-hydroxylase. Mutations in this gene impact phenylpropanoid metabolism, growth and development.; cinnamate-4-hydroxylase (C4H); FUNCTIONS IN: trans-cinnamate 4-monooxygenase activity; INVOLVED IN: in 9 processes; LOCATED IN: endoplasmic reticulum, plasma membrane, membrane, plant-type cell wall; EXPRESSED IN: 25 plant structures; EXPRESSED DURING: 14 growt…	Q	trans-cinnamate 4-monooxygenase
Bol 98316.1.2.7	6,96	n. s.	n. s.	K00487	CYP73A	trans-cinnamate 4-monooxygenase [EC:1.14.13.11]	16.2.1.2	secondary metabolism.phenylpropanoids.lignin biosynthesis.C4H	(at2g30490 : 186.0) Encodes a cinnamate-4-hydroxylase. Mutations in this gene impact phenylpropanoid metabolism, growth and development.; cinnamate-4-hydroxylase (C4H); FUNCTIONS IN: trans-cinnamate 4-monooxygenase activity; INVOLVED IN: in 9 processes; LOCATED IN: endoplasmic reticulum, plasma membrane, membrane, plant-type cell wall; EXPRESSED IN: 25 plant structures; EXPRESSED DURING: 14 growt…	Q	trans-cinnamate 4-monooxygenase
[truncated: 14 more rows]
