# Supplementary material for: Transcriptomic response in symptomless roots of clubroot infected kohlrabi (Brassica oleracea var. gongylodes) mirrors resistant plants
Source: BMC Plant Biol. 2019 Jul 1;19:288. doi: 10.1186/s12870-019-1902-z (PMC6604361; doi:10.1186/s12870-019-1902-z)
Supplement: Supplementary file 5 — Biotic stress response of Kohlrabi heatmaps including transcript identifiers and cluster dendrograms. Leading zeroes were added to the gene identifier for better visualization. Additional data for each individual heatmap is provided in individual spreadsheets. Log2 fold change values and additional annotation information are given. These spreadsheets include also non-differentially expressed genes not plotted in the heatmaps. n. s.: not significantly differentially expressed. (ODS 1406 kb) [file 12870_2019_1902_MOESM5_ESM.ods]

## Sheet: Heatmaps
		Biotic stress response of Kohlrabi heatmaps including transcript identifiers and cluster dendrograms. Leading zeroes were added to the gene identifier for better visualization. Additional data for each individual heatmap is provided in individual spreadsheets. Log2 fold change values and additional annotation information are given. These spreadsheets include also non-differentially expressed gene…

## Sheet: Respiratory_burst
Transcript	log2_FC			KEGG			Mercator/MapMan			eggNOG
ID	SL vs WG	SL vs BG	WG vs BG	KEGG number	KEGG identifier	KEGG description	Bincode	Name	Description	COG category	eggNOG annotation
Bol 109081.0.1.1	n. s.	n. s.	n. s.	K13447	RBOH	respiratory burst oxidase [EC:1.6.3.- 1.11.1.-]	20.1.1	stress.biotic.respiratory burst	(at5g47910 : 437.0) NADPH/respiratory burst oxidase protein D (RbohD).Interacts with AtrbohF gene to fine tune the spatial control of ROI production and hypersensitive response to cell in and around infection site.; respiratory burst oxidase homologue D (RBOHD); FUNCTIONS IN: NAD(P)H oxidase activity; INVOLVED IN: oxygen and reactive oxygen species metabolic process, defense response to fungus, r…	P	Respiratory burst NADPH oxidase
Bol 121732.0.1.1	n. s.	n. s.	n. s.	K13447	RBOH	respiratory burst oxidase [EC:1.6.3.- 1.11.1.-]	20.1.1	stress.biotic.respiratory burst	(at5g47910 : 226.0) NADPH/respiratory burst oxidase protein D (RbohD).Interacts with AtrbohF gene to fine tune the spatial control of ROI production and hypersensitive response to cell in and around infection site.; respiratory burst oxidase homologue D (RBOHD); FUNCTIONS IN: NAD(P)H oxidase activity; INVOLVED IN: oxygen and reactive oxygen species metabolic process, defense response to fungus, r…	P	Respiratory burst NADPH oxidase
Bol 161214.0.1.1	n. s.	n. s.	n. s.	K13447	RBOH	respiratory burst oxidase [EC:1.6.3.- 1.11.1.-]	20.1.1	stress.biotic.respiratory burst	(at5g47910 : 174.0) NADPH/respiratory burst oxidase protein D (RbohD).Interacts with AtrbohF gene to fine tune the spatial control of ROI production and hypersensitive response to cell in and around infection site.; respiratory burst oxidase homologue D (RBOHD); FUNCTIONS IN: NAD(P)H oxidase activity; INVOLVED IN: oxygen and reactive oxygen species metabolic process, defense response to fungus, r…	P	Respiratory burst NADPH oxidase
Bol 36996.0.1.1	3,06	n. s.	n. s.	K13447	RBOH	respiratory burst oxidase [EC:1.6.3.- 1.11.1.-]	20.1.1	stress.biotic.respiratory burst	(at1g64060 : 468.0) Interacts with AtrbohD gene to fine tune the spatial control of ROI production and hypersensitive response to cell in and around infection site.; respiratory burst oxidase protein F (RBOH F); FUNCTIONS IN: NAD(P)H oxidase activity; INVOLVED IN: in 10 processes; LOCATED IN: plasma membrane, integral to plasma membrane; EXPRESSED IN: 22 plant structures; EXPRESSED DURING: 13 gro…	P, Q	respiratory burst oxidase
Bol 36996.0.2.1	n. s.	n. s.	n. s.	K13447	RBOH	respiratory burst oxidase [EC:1.6.3.- 1.11.1.-]	20.1.1	stress.biotic.respiratory burst	(at1g64060 : 375.0) Interacts with AtrbohD gene to fine tune the spatial control of ROI production and hypersensitive response to cell in and around infection site.; respiratory burst oxidase protein F (RBOH F); FUNCTIONS IN: NAD(P)H oxidase activity; INVOLVED IN: in 10 processes; LOCATED IN: plasma membrane, integral to plasma membrane; EXPRESSED IN: 22 plant structures; EXPRESSED DURING: 13 gro…	P, Q	respiratory burst oxidase
Bol 63219.0.1.1	n. s.	n. s.	n. s.	K13447	RBOH	respiratory burst oxidase [EC:1.6.3.- 1.11.1.-]	20.1.1	stress.biotic.respiratory burst	(at4g11230 : 184.0) Riboflavin synthase-like superfamily protein; FUNCTIONS IN: in 6 functions; INVOLVED IN: oxidation reduction; LOCATED IN: integral to membrane, membrane; EXPRESSED IN: root, flower; EXPRESSED DURING: petal differentiation and expansion stage; CONTAINS InterPro DOMAIN/s: Ferredoxin reductase-type FAD-binding domain (InterPro:IPR017927), NADPH oxidase Respiratory burst (InterPro…	P, Q	respiratory burst oxidase
Bol 76951.0.1.1	n. s.	7,30	n. s.	K13447	RBOH	respiratory burst oxidase [EC:1.6.3.- 1.11.1.-]	20.1.1	stress.biotic.respiratory burst	(at5g07390 : 944.0) respiratory burst oxidase homolog A (RBOHA); CONTAINS InterPro DOMAIN/s: Ferredoxin reductase-type FAD-binding domain (InterPro:IPR017927), Cytochrome b245, heavy chain (InterPro:IPR000778), EF-Hand 1, calcium-binding site (InterPro:IPR018247), EF-hand-like domain (InterPro:IPR011992), Ferric reductase-like transmembrane component, N-terminal (InterPro:IPR013130), Ferric reduc…	P, Q	respiratory burst oxidase
Bol 76951.0.1.2	5,92	n. s.	n. s.	K13447	RBOH	respiratory burst oxidase [EC:1.6.3.- 1.11.1.-]	20.1.1	stress.biotic.respiratory burst	(at5g07390 : 332.0) respiratory burst oxidase homolog A (RBOHA); CONTAINS InterPro DOMAIN/s: Ferredoxin reductase-type FAD-binding domain (InterPro:IPR017927), Cytochrome b245, heavy chain (InterPro:IPR000778), EF-Hand 1, calcium-binding site (InterPro:IPR018247), EF-hand-like domain (InterPro:IPR011992), Ferric reductase-like transmembrane component, N-terminal (InterPro:IPR013130), Ferric reduc…	P, Q	respiratory burst oxidase
Bol 81277.0.2.1	-3,98	-3,99	n. s.	K13447	RBOH	respiratory burst oxidase [EC:1.6.3.- 1.11.1.-]	20.1.1	stress.biotic.respiratory burst	(at1g09090 : 1080.0) NADPH-oxidase AtrbohB plays a role in seed after-ripening. Major producer of superoxide in germinating seeds. AtrbohB pre-mRNA is alternatively spliced in seeds in a hormonally and developmentally regulated manner. ABA caused accumulation of AtrbohB-??? mRNA and prevented prevented AtrbohB-a mRNA expression in fresh seeds.; respiratory burst oxidase homolog B (RBOHB); FUNCTIO…	P, Q	respiratory burst oxidase homolog B
Bol 81277.0.2.4	n. s.	n. s.	n. s.	K13447	RBOH	respiratory burst oxidase [EC:1.6.3.- 1.11.1.-]	20.1.1	stress.biotic.respiratory burst	(at1g09090 : 1434.0) NADPH-oxidase AtrbohB plays a role in seed after-ripening. Major producer of superoxide in germinating seeds. AtrbohB pre-mRNA is alternatively spliced in seeds in a hormonally and developmentally regulated manner. ABA caused accumulation of AtrbohB-??? mRNA and prevented prevented AtrbohB-a mRNA expression in fresh seeds.; respiratory burst oxidase homolog B (RBOHB); FUNCTIO…	P, Q	respiratory burst oxidase homolog B
Bol 81277.0.2.6	n. s.	n. s.	n. s.	K13447	RBOH	respiratory burst oxidase [EC:1.6.3.- 1.11.1.-]	20.1.1	stress.biotic.respiratory burst	(at1g09090 : 1133.0) NADPH-oxidase AtrbohB plays a role in seed after-ripening. Major producer of superoxide in germinating seeds. AtrbohB pre-mRNA is alternatively spliced in seeds in a hormonally and developmentally regulated manner. ABA caused accumulation of AtrbohB-??? mRNA and prevented prevented AtrbohB-a mRNA expression in fresh seeds.; respiratory burst oxidase homolog B (RBOHB); FUNCTIO…	P, Q	respiratory burst oxidase homolog B
Bol 81277.0.2.7	n. s.	n. s.	n. s.	K13447	RBOH	respiratory burst oxidase [EC:1.6.3.- 1.11.1.-]	20.1.1	stress.biotic.respiratory burst	(at1g09090 : 148.0) NADPH-oxidase AtrbohB plays a role in seed after-ripening. Major producer of superoxide in germinating seeds. AtrbohB pre-mRNA is alternatively spliced in seeds in a hormonally and developmentally regulated manner. ABA caused accumulation of AtrbohB-´¼é mRNA and prevented prevented AtrbohB-a mRNA expression in fresh seeds.; respiratory burst oxidase homolog B (RBOHB); FUNCTION…	P, Q	respiratory burst oxidase homolog B
Bol 91306.1.1.1	n. s.	2,79	n. s.	K13447	RBOH	respiratory burst oxidase [EC:1.6.3.- 1.11.1.-]	20.1.1	stress.biotic.respiratory burst	(at5g51060 : 1284.0) RHD2 (along with RHD3 and RHD4) is required for normal root hair elongation. Has NADPH oxidase activity. Gene is expressed in the elongation and differention zone in trichoblasts and elongating root hairs. RDH2 is localized to the growing tips of root hair cells. It is required for the production of reactive oxygen species in response to extracellular ATP stimulus. The increa…	P	Respiratory burst NADPH oxidase
Bol 91954.0.1.1	n. s.	n. s.	n. s.	K13447	RBOH	respiratory burst oxidase [EC:1.6.3.- 1.11.1.-]	20.1.1	stress.biotic.respiratory burst	(at5g51060 : 130.0) RHD2 (along with RHD3 and RHD4) is required for normal root hair elongation. Has NADPH oxidase activity. Gene is expressed in the elongation and differention zone in trichoblasts and elongating root hairs. RDH2 is localized to the growing tips of root hair cells. It is required for the production of reactive oxygen species in response to extracellular ATP stimulus. The increas…	P	Respiratory burst NADPH oxidase
Bol 96417.0.3.1	6,24	8,97	n. s.	K13447	RBOH	respiratory burst oxidase [EC:1.6.3.- 1.11.1.-]	20.1.1	stress.biotic.respiratory burst	(at4g25090 : 996.0) Riboflavin synthase-like superfamily protein; FUNCTIONS IN: in 7 functions; INVOLVED IN: oxidation reduction; EXPRESSED IN: root; CONTAINS InterPro DOMAIN/s: Ferredoxin reductase-type FAD-binding domain (InterPro:IPR017927), Cytochrome b245, heavy chain (InterPro:IPR000778), EF-Hand 1, calcium-binding site (InterPro:IPR018247), EF-hand-like domain (InterPro:IPR011992), Ferric …	P	Respiratory burst NADPH oxidase
Bol 99672.0.2.1	n. s.	n. s.	n. s.	K13447	RBOH	respiratory burst oxidase [EC:1.6.3.- 1.11.1.-]	20.1.1	stress.biotic.respiratory burst	(at5g47910 : 1594.0) NADPH/respiratory burst oxidase protein D (RbohD).Interacts with AtrbohF gene to fine tune the spatial control of ROI production and hypersensitive response to cell in and around infection site.; respiratory burst oxidase homologue D (RBOHD); FUNCTIONS IN: NAD(P)H oxidase activity; INVOLVED IN: oxygen and reactive oxygen species metabolic process, defense response to fungus, …	P	Respiratory burst NADPH oxidase
Bol 99672.0.2.2	n. s.	n. s.	n. s.	K13447	RBOH	respiratory burst oxidase [EC:1.6.3.- 1.11.1.-]	20.1.1	stress.biotic.respiratory burst	(at5g47910 : 1590.0) NADPH/respiratory burst oxidase protein D (RbohD).Interacts with AtrbohF gene to fine tune the spatial control of ROI production and hypersensitive response to cell in and around infection site.; respiratory burst oxidase homologue D (RBOHD); FUNCTIONS IN: NAD(P)H oxidase activity; INVOLVED IN: oxygen and reactive oxygen species metabolic process, defense response to fungus, …	P	Respiratory burst NADPH oxidase
Bol 99672.0.2.3	n. s.	n. s.	n. s.	K13447	RBOH	respiratory burst oxidase [EC:1.6.3.- 1.11.1.-]	20.1.1	stress.biotic.respiratory burst	(at5g47910 : 1590.0) NADPH/respiratory burst oxidase protein D (RbohD).Interacts with AtrbohF gene to fine tune the spatial control of ROI production and hypersensitive response to cell in and around infection site.; respiratory burst oxidase homologue D (RBOHD); FUNCTIONS IN: NAD(P)H oxidase activity; INVOLVED IN: oxygen and reactive oxygen species metabolic process, defense response to fungus, …	P	Respiratory burst NADPH oxidase
Bol 99672.0.2.4	n. s.	n. s.	n. s.	K13447	RBOH	respiratory burst oxidase [EC:1.6.3.- 1.11.1.-]	20.1.1	stress.biotic.respiratory burst	(at5g47910 : 920.0) NADPH/respiratory burst oxidase protein D (RbohD).Interacts with AtrbohF gene to fine tune the spatial control of ROI production and hypersensitive response to cell in and around infection site.; respiratory burst oxidase homologue D (RBOHD); FUNCTIONS IN: NAD(P)H oxidase activity; INVOLVED IN: oxygen and reactive oxygen species metabolic process, defense response to fungus, r…	P	Respiratory burst NADPH oxidase
Bol 99753.0.1.1	n. s.	n. s.	n. s.	K13447	RBOH	respiratory burst oxidase [EC:1.6.3.- 1.11.1.-]	20.1.1	stress.biotic.respiratory burst	(at1g19230 : 392.0) Riboflavin synthase-like superfamily protein; FUNCTIONS IN: in 6 functions; INVOLVED IN: defense response; LOCATED IN: integral to membrane, membrane; EXPRESSED IN: 7 plant structures; EXPRESSED DURING: petal differentiation and expansion stage; CONTAINS InterPro DOMAIN/s: Ferredoxin reductase-type FAD-binding domain (InterPro:IPR017927), EF-Hand 1, calcium-binding site (Inter…	P, Q	respiratory burst oxidase protein E (RbohE) NADPH oxidase
Bol 99753.0.1.2	n. s.	n. s.	n. s.	K13447	RBOH	respiratory burst oxidase [EC:1.6.3.- 1.11.1.-]	20.1.1	stress.biotic.respiratory burst	(at1g19230 : 390.0) Riboflavin synthase-like superfamily protein; FUNCTIONS IN: in 6 functions; INVOLVED IN: defense response; LOCATED IN: integral to membrane, membrane; EXPRESSED IN: 7 plant structures; EXPRESSED DURING: petal differentiation and expansion stage; CONTAINS InterPro DOMAIN/s: Ferredoxin reductase-type FAD-binding domain (InterPro:IPR017927), EF-Hand 1, calcium-binding site (Inter…	P, Q	respiratory burst oxidase protein E (RbohE) NADPH oxidase
Bol 99753.0.1.3	n. s.	n. s.	n. s.	K13447	RBOH	respiratory burst oxidase [EC:1.6.3.- 1.11.1.-]	20.1.1	stress.biotic.respiratory burst	(at1g19230 : 300.0) Riboflavin synthase-like superfamily protein; FUNCTIONS IN: in 6 functions; INVOLVED IN: defense response; LOCATED IN: integral to membrane, membrane; EXPRESSED IN: 7 plant structures; EXPRESSED DURING: petal differentiation and expansion stage; CONTAINS InterPro DOMAIN/s: Ferredoxin reductase-type FAD-binding domain (InterPro:IPR017927), EF-Hand 1, calcium-binding site (Inter…	P, Q	respiratory burst oxidase protein E (RbohE) NADPH oxidase
Bol 99753.1.1.3	n. s.	n. s.	n. s.	K13447	RBOH	respiratory burst oxidase [EC:1.6.3.- 1.11.1.-]	20.1.1	stress.biotic.respiratory burst	(at1g64060 : 301.0) Interacts with AtrbohD gene to fine tune the spatial control of ROI production and hypersensitive response to cell in and around infection site.; respiratory burst oxidase protein F (RBOH F); FUNCTIONS IN: NAD(P)H oxidase activity; INVOLVED IN: in 10 processes; LOCATED IN: plasma membrane, integral to plasma membrane; EXPRESSED IN: 22 plant structures; EXPRESSED DURING: 13 gro…	P, Q	respiratory burst oxidase
Bol 99753.1.1.4	n. s.	-4,60	n. s.	K13447	RBOH	respiratory burst oxidase [EC:1.6.3.- 1.11.1.-]	20.1.1	stress.biotic.respiratory burst	(at1g64060 : 1117.0) Interacts with AtrbohD gene to fine tune the spatial control of ROI production and hypersensitive response to cell in and around infection site.; respiratory burst oxidase protein F (RBOH F); FUNCTIONS IN: NAD(P)H oxidase activity; INVOLVED IN: in 10 processes; LOCATED IN: plasma membrane, integral to plasma membrane; EXPRESSED IN: 22 plant structures; EXPRESSED DURING: 13 gr…	P, Q	respiratory burst oxidase
Bol 99753.1.1.6	n. s.	n. s.	n. s.	K13447	RBOH	respiratory burst oxidase [EC:1.6.3.- 1.11.1.-]	20.1.1	stress.biotic.respiratory burst	(at1g64060 : 1075.0) Interacts with AtrbohD gene to fine tune the spatial control of ROI production and hypersensitive response to cell in and around infection site.; respiratory burst oxidase protein F (RBOH F); FUNCTIONS IN: NAD(P)H oxidase activity; INVOLVED IN: in 10 processes; LOCATED IN: plasma membrane, integral to plasma membrane; EXPRESSED IN: 22 plant structures; EXPRESSED DURING: 13 gr…	P, Q	respiratory burst oxidase
Bol 99753.1.1.7	n. s.	n. s.	n. s.	K13447	RBOH	respiratory burst oxidase [EC:1.6.3.- 1.11.1.-]	20.1.1	stress.biotic.respiratory burst	(at1g19230 : 467.0) Riboflavin synthase-like superfamily protein; FUNCTIONS IN: in 6 functions; INVOLVED IN: defense response; LOCATED IN: integral to membrane, membrane; EXPRESSED IN: 7 plant structures; EXPRESSED DURING: petal differentiation and expansion stage; CONTAINS InterPro DOMAIN/s: Ferredoxin reductase-type FAD-binding domain (InterPro:IPR017927), EF-Hand 1, calcium-binding site (Inter…	P, Q	respiratory burst oxidase protein E (RbohE) NADPH oxidase
Bol 99753.1.1.8	2,42	n. s.	n. s.	K13447	RBOH	respiratory burst oxidase [EC:1.6.3.- 1.11.1.-]	20.1.1	stress.biotic.respiratory burst	(at1g64060 : 1234.0) Interacts with AtrbohD gene to fine tune the spatial control of ROI production and hypersensitive response to cell in and around infection site.; respiratory burst oxidase protein F (RBOH F); FUNCTIONS IN: NAD(P)H oxidase activity; INVOLVED IN: in 10 processes; LOCATED IN: plasma membrane, integral to plasma membrane; EXPRESSED IN: 22 plant structures; EXPRESSED DURING: 13 gr…	P, Q	respiratory burst oxidase

## Sheet: R-genes
Transcript	log2_FC			KEGG			Mercator/MapMan			eggNOG
ID	SL vs WG	SL vs BG	WG vs BG	KEGG number	KEGG identifier	KEGG description	Bincode	Name	Description	COG category	eggNOG annotation
Bol 100243.0.1.2	n. s.	n. s.	n. s.	NA	NA	NA	20.1.2	stress.biotic.receptors	(at4g16900 : 179.0) Disease resistance protein (TIR-NBS-LRR class) family; FUNCTIONS IN: transmembrane receptor activity, ATP binding; INVOLVED IN: signal transduction, defense response, apoptosis, innate immune response; LOCATED IN: intrinsic to membrane; EXPRESSED IN: 14 plant structures; EXPRESSED DURING: LP.04 four leaves visible, 4 anthesis, LP.10 ten leaves visible, C globular stage, petal …	T	resistance protein
Bol 100243.0.1.3	n. s.	n. s.	n. s.	NA	NA	NA	20.1.2	stress.biotic.receptors	(at4g16900 : 179.0) Disease resistance protein (TIR-NBS-LRR class) family; FUNCTIONS IN: transmembrane receptor activity, ATP binding; INVOLVED IN: signal transduction, defense response, apoptosis, innate immune response; LOCATED IN: intrinsic to membrane; EXPRESSED IN: 14 plant structures; EXPRESSED DURING: LP.04 four leaves visible, 4 anthesis, LP.10 ten leaves visible, C globular stage, petal …	T	resistance protein
Bol 100464.2.1.1	n. s.	n. s.	n. s.	NA	NA	NA	20.1.2	stress.biotic.receptors	(at4g14370 : 104.0) Disease resistance protein (TIR-NBS-LRR class) family; FUNCTIONS IN: phosphoinositide binding; INVOLVED IN: signal transduction, defense response; LOCATED IN: intrinsic to membrane; EXPRESSED IN: petal, leaf whorl, male gametophyte, flower, pollen tube; EXPRESSED DURING: L mature pollen stage, M germinated pollen stage, 4 anthesis, petal differentiation and expansion stage; CO…	T	Disease resistance protein
Bol 100532.2.7.3	n. s.	n. s.	n. s.	NA	NA	NA	20.1.2	stress.biotic.receptors	(at2g14080 : 191.0) Disease resistance protein (TIR-NBS-LRR class) family; FUNCTIONS IN: transmembrane receptor activity, nucleoside-triphosphatase activity, nucleotide binding, ATP binding; INVOLVED IN: signal transduction, apoptosis, defense response, innate immune response; LOCATED IN: intrinsic to membrane, endomembrane system; EXPRESSED IN: 19 plant structures; EXPRESSED DURING: 13 growth st…	T	Disease resistance protein
Bol 136722.0.1.1	n. s.	n. s.	n. s.	NA	NA	NA	20.1.2	stress.biotic.receptors	(at1g72840 : 140.0) Disease resistance protein (TIR-NBS-LRR class); FUNCTIONS IN: transmembrane receptor activity, ATP binding; INVOLVED IN: signal transduction, defense response, apoptosis, innate immune response; LOCATED IN: intrinsic to membrane; EXPRESSED IN: ovule, embryo, sperm cell, root, seed; EXPRESSED DURING: E expanded cotyledon stage, D bilateral stage; CONTAINS InterPro DOMAIN/s: NB-…	T	TIR
Bol 162838.0.1.1	n. s.	n. s.	n. s.	K16226	RPS4	disease resistance protein RPS4	20.1.2	stress.biotic.receptors	(at5g45250 : 147.0) RPS4 belongs to the Toll/interleukin-1 receptor (TIR)-nucleotide binding site (NBS)-Leu-rich repeat (LRR) class of disease resistance (R ) genes. Confers specific resistance to Pseudomonas syringae pv. tomato carrying the avirulence gene AvrRPS4. Produces alternative transcripts with truncated open reading frames.; RESISTANT TO P. SYRINGAE 4 (RPS4); CONTAINS InterPro DOMAIN/s:…	T	Leucine Rich Repeat
Bol 163216.0.1.1	n. s.	n. s.	n. s.	NA	NA	NA	20.1.2	stress.biotic.receptors	(at5g45250 : 171.0) RPS4 belongs to the Toll/interleukin-1 receptor (TIR)-nucleotide binding site (NBS)-Leu-rich repeat (LRR) class of disease resistance (R ) genes. Confers specific resistance to Pseudomonas syringae pv. tomato carrying the avirulence gene AvrRPS4. Produces alternative transcripts with truncated open reading frames.; RESISTANT TO P. SYRINGAE 4 (RPS4); CONTAINS InterPro DOMAIN/s:…	T	Leucine Rich Repeat
Bol 1895.1.1.1	n. s.	n. s.	n. s.	NA	NA	NA	20.1.2	stress.biotic.receptors	(at5g36930 : 119.0) Disease resistance protein (TIR-NBS-LRR class) family; FUNCTIONS IN: transmembrane receptor activity, ATP binding; INVOLVED IN: signal transduction, defense response, apoptosis, innate immune response; LOCATED IN: intrinsic to membrane; EXPRESSED IN: 19 plant structures; EXPRESSED DURING: 13 growth stages; CONTAINS InterPro DOMAIN/s: NB-ARC (InterPro:IPR002182), Toll-Interleuk…	T	resistance protein
Bol 34362.0.2.1	n. s.	n. s.	n. s.	NA	NA	NA	20.1.2	stress.biotic.receptors	(at5g41550 : 219.0) Disease resistance protein (TIR-NBS-LRR class) family; FUNCTIONS IN: transmembrane receptor activity, nucleoside-triphosphatase activity, nucleotide binding, ATP binding; INVOLVED IN: signal transduction, defense response, apoptosis, innate immune response; LOCATED IN: intrinsic to membrane; EXPRESSED IN: root; CONTAINS InterPro DOMAIN/s: ATPase, AAA+ type, core (InterPro:IPR0…	T	resistance protein
Bol 46465.0.1.1	n. s.	n. s.	n. s.	NA	NA	NA	20.1.2	stress.biotic.receptors	(at4g16950 : 188.0) Contains a putative nucleotide binding site and leucine-rich repeats. Similar to the plant resistance genes N and L6, and to the toll and interleukin-1 receptors. Confers resistance to Peronospora parasitica.; RECOGNITION OF PERONOSPORA PARASITICA 5 (RPP5); FUNCTIONS IN: nucleotide binding; INVOLVED IN: defense response to fungus, incompatible interaction, defense response; LO…	T	Disease resistance protein
Bol 49247.0.1.1	n. s.	n. s.	n. s.	NA	NA	NA	20.1.2	stress.biotic.receptors	(at1g27170 : 244.0) transmembrane receptors;ATP binding; FUNCTIONS IN: transmembrane receptor activity, ATP binding; INVOLVED IN: signal transduction, defense response, apoptosis, innate immune response; CONTAINS InterPro DOMAIN/s: Leucine-rich repeat, typical subtype (InterPro:IPR003591), NB-ARC (InterPro:IPR002182), Leucine-rich repeat (InterPro:IPR001611), Disease resistance protein (InterPro:…	T	resistance protein
Bol 49247.0.2.1	n. s.	n. s.	n. s.	NA	NA	NA	20.1.2	stress.biotic.receptors	(at1g27170 : 251.0) transmembrane receptors;ATP binding; FUNCTIONS IN: transmembrane receptor activity, ATP binding; INVOLVED IN: signal transduction, defense response, apoptosis, innate immune response; CONTAINS InterPro DOMAIN/s: Leucine-rich repeat, typical subtype (InterPro:IPR003591), NB-ARC (InterPro:IPR002182), Leucine-rich repeat (InterPro:IPR001611), Disease resistance protein (InterPro:…	T	resistance protein
Bol 56181.1.1.1	3,79	3,79	n. s.	NA	NA	NA	20.1.2	stress.biotic.receptors	(at5g45080 : 187.0) phloem protein 2-A6 (PP2-A6); FUNCTIONS IN: carbohydrate binding; INVOLVED IN: signal transduction, defense response, innate immune response; LOCATED IN: intrinsic to membrane; EXPRESSED IN: 9 plant structures; EXPRESSED DURING: 9 growth stages; CONTAINS InterPro DOMAIN/s: Toll-Interleukin receptor (InterPro:IPR000157); BEST Arabidopsis thaliana protein match is: phloem protei…	T	Phloem protein
Bol 64354.1.2.1	n. s.	n. s.	n. s.	NA	NA	NA	20.1.2	stress.biotic.receptors	(at1g72840 : 82.4) Disease resistance protein (TIR-NBS-LRR class); FUNCTIONS IN: transmembrane receptor activity, ATP binding; INVOLVED IN: signal transduction, defense response, apoptosis, innate immune response; LOCATED IN: intrinsic to membrane; EXPRESSED IN: ovule, embryo, sperm cell, root, seed; EXPRESSED DURING: E expanded cotyledon stage, D bilateral stage; CONTAINS InterPro DOMAIN/s: NB-A…	S	NB-ARC domain
Bol 64413.0.1.3	n. s.	n. s.	n. s.	NA	NA	NA	20.1.2	stress.biotic.receptors	(at5g45080 : 192.0) phloem protein 2-A6 (PP2-A6); FUNCTIONS IN: carbohydrate binding; INVOLVED IN: signal transduction, defense response, innate immune response; LOCATED IN: intrinsic to membrane; EXPRESSED IN: 9 plant structures; EXPRESSED DURING: 9 growth stages; CONTAINS InterPro DOMAIN/s: Toll-Interleukin receptor (InterPro:IPR000157); BEST Arabidopsis thaliana protein match is: phloem protei…	T	Phloem protein
Bol 73251.0.2.1	n. s.	n. s.	n. s.	NA	NA	NA	20.1.2	stress.biotic.receptors	(at1g27170 : 204.0) transmembrane receptors;ATP binding; FUNCTIONS IN: transmembrane receptor activity, ATP binding; INVOLVED IN: signal transduction, defense response, apoptosis, innate immune response; CONTAINS InterPro DOMAIN/s: Leucine-rich repeat, typical subtype (InterPro:IPR003591), NB-ARC (InterPro:IPR002182), Leucine-rich repeat (InterPro:IPR001611), Disease resistance protein (InterPro:…	T	resistance protein
Bol 73288.0.2.1	n. s.	n. s.	n. s.	NA	NA	NA	20.1.2	stress.biotic.receptors	(at5g45070 : 194.0) phloem protein 2-A8 (PP2-A8); FUNCTIONS IN: carbohydrate binding; INVOLVED IN: signal transduction, defense response, innate immune response; LOCATED IN: intrinsic to membrane; EXPRESSED IN: stem, root; CONTAINS InterPro DOMAIN/s: Toll-Interleukin receptor (InterPro:IPR000157); BEST Arabidopsis thaliana protein match is: phloem protein 2-A6 (TAIR:AT5G45080.1); Has 1773 Blast h…	T	Phloem protein
Bol 73288.0.2.2	6,46	9,09	n. s.	NA	NA	NA	20.1.2	stress.biotic.receptors	(at5g45070 : 252.0) phloem protein 2-A8 (PP2-A8); FUNCTIONS IN: carbohydrate binding; INVOLVED IN: signal transduction, defense response, innate immune response; LOCATED IN: intrinsic to membrane; EXPRESSED IN: stem, root; CONTAINS InterPro DOMAIN/s: Toll-Interleukin receptor (InterPro:IPR000157); BEST Arabidopsis thaliana protein match is: phloem protein 2-A6 (TAIR:AT5G45080.1); Has 1773 Blast h…	T	Phloem protein
Bol 75234.0.1.1	n. s.	n. s.	n. s.	NA	NA	NA	20.1.2	stress.biotic.receptors	(at1g27180 : 246.0) disease resistance protein (TIR-NBS-LRR class), putative; FUNCTIONS IN: transmembrane receptor activity, ATP binding; INVOLVED IN: signal transduction, apoptosis, defense response, innate immune response; LOCATED IN: intrinsic to membrane; CONTAINS InterPro DOMAIN/s: NB-ARC (InterPro:IPR002182), Leucine-rich repeat, typical subtype (InterPro:IPR003591), Disease resistance prot…	T	resistance protein
Bol 75234.0.3.1	n. s.	n. s.	n. s.	NA	NA	NA	20.1.2	stress.biotic.receptors	(at1g27180 : 89.4) disease resistance protein (TIR-NBS-LRR class), putative; FUNCTIONS IN: transmembrane receptor activity, ATP binding; INVOLVED IN: signal transduction, apoptosis, defense response, innate immune response; LOCATED IN: intrinsic to membrane; CONTAINS InterPro DOMAIN/s: NB-ARC (InterPro:IPR002182), Leucine-rich repeat, typical subtype (InterPro:IPR003591), Disease resistance prote…	T	resistance protein
Bol 76371.1.1.1	n. s.	5,03	n. s.	NA	NA	NA	20.1.2	stress.biotic.receptors	(at5g45070 : 256.0) phloem protein 2-A8 (PP2-A8); FUNCTIONS IN: carbohydrate binding; INVOLVED IN: signal transduction, defense response, innate immune response; LOCATED IN: intrinsic to membrane; EXPRESSED IN: stem, root; CONTAINS InterPro DOMAIN/s: Toll-Interleukin receptor (InterPro:IPR000157); BEST Arabidopsis thaliana protein match is: phloem protein 2-A6 (TAIR:AT5G45080.1); Has 1773 Blast h…	T	Phloem protein
Bol 76371.1.1.2	6,56	n. s.	n. s.	NA	NA	NA	20.1.2	stress.biotic.receptors	(at5g45070 : 158.0) phloem protein 2-A8 (PP2-A8); FUNCTIONS IN: carbohydrate binding; INVOLVED IN: signal transduction, defense response, innate immune response; LOCATED IN: intrinsic to membrane; EXPRESSED IN: stem, root; CONTAINS InterPro DOMAIN/s: Toll-Interleukin receptor (InterPro:IPR000157); BEST Arabidopsis thaliana protein match is: phloem protein 2-A6 (TAIR:AT5G45080.1); Has 1773 Blast h…	T	Phloem protein
Bol 78562.0.1.1	n. s.	n. s.	n. s.	NA	NA	NA	20.1.2	stress.biotic.receptors	(at5g58120 : 299.0) Disease resistance protein (TIR-NBS-LRR class) family; FUNCTIONS IN: transmembrane receptor activity, nucleoside-triphosphatase activity, nucleotide binding, ATP binding; INVOLVED IN: signal transduction, apoptosis, defense response, innate immune response; LOCATED IN: intrinsic to membrane; EXPRESSED IN: 16 plant structures; EXPRESSED DURING: 9 growth stages; CONTAINS InterPr…	T	Disease resistance protein
Bol 79172.0.1.1	n. s.	n. s.	n. s.	NA	NA	NA	20.1.2	stress.biotic.receptors	(at5g38344 : 206.0) Toll-Interleukin-Resistance (TIR) domain family protein; FUNCTIONS IN: transmembrane receptor activity; INVOLVED IN: signal transduction, innate immune response; LOCATED IN: intrinsic to membrane, endomembrane system; CONTAINS InterPro DOMAIN/s: Toll-Interleukin receptor (InterPro:IPR000157); BEST Arabidopsis thaliana protein match is: Disease resistance protein (TIR-NBS-LRR c…	T	Disease resistance protein
Bol 80000.0.1.1	n. s.	n. s.	n. s.	NA	NA	NA	20.1.2	stress.biotic.receptors	(at2g20142 : 280.0) Toll-Interleukin-Resistance (TIR) domain family protein; FUNCTIONS IN: transmembrane receptor activity; INVOLVED IN: signal transduction, innate immune response; LOCATED IN: intrinsic to membrane; EXPRESSED IN: 13 plant structures; EXPRESSED DURING: 9 growth stages; CONTAINS InterPro DOMAIN/s: Toll-Interleukin receptor (InterPro:IPR000157); BEST Arabidopsis thaliana protein ma…	U	TIR
Bol 81559.0.1.1	n. s.	n. s.	n. s.	NA	NA	NA	20.1.2	stress.biotic.receptors	(at5g22690 : 192.0) Disease resistance protein (TIR-NBS-LRR class) family; FUNCTIONS IN: transmembrane receptor activity, ATP binding; INVOLVED IN: signal transduction, defense response, apoptosis, innate immune response; LOCATED IN: intrinsic to membrane; EXPRESSED IN: 20 plant structures; EXPRESSED DURING: 13 growth stages; CONTAINS InterPro DOMAIN/s: NB-ARC (InterPro:IPR002182), Leucine-rich r…	T	Disease resistance protein
Bol 81583.1.2.1	n. s.	n. s.	n. s.	NA	NA	NA	20.1.2	stress.biotic.receptors	(at5g44870 : 129.0) Disease resistance protein (TIR-NBS-LRR class) family; FUNCTIONS IN: transmembrane receptor activity, ATP binding; INVOLVED IN: signal transduction, apoptosis, defense response, innate immune response; LOCATED IN: intrinsic to membrane; EXPRESSED IN: 19 plant structures; EXPRESSED DURING: 10 growth stages; CONTAINS InterPro DOMAIN/s: NB-ARC (InterPro:IPR002182), Toll-Interleuk…	S	TIR
Bol 81657.1.2.1	n. s.	n. s.	n. s.	NA	NA	NA	20.1.2	stress.biotic.receptors	(at1g63730 : 157.0) Disease resistance protein (TIR-NBS-LRR class) family; FUNCTIONS IN: transmembrane receptor activity, nucleoside-triphosphatase activity, nucleotide binding, ATP binding; INVOLVED IN: defense response; LOCATED IN: intrinsic to membrane; EXPRESSED IN: 21 plant structures; EXPRESSED DURING: 12 growth stages; CONTAINS InterPro DOMAIN/s: ATPase, AAA+ type, core (InterPro:IPR003593…	T	Disease resistance protein
Bol 81703.0.1.1	n. s.	n. s.	n. s.	NA	NA	NA	20.1.2	stress.biotic.receptors	(at3g50470 : 103.0) Homolog of RPW8; homolog of RPW8 3 (HR3); CONTAINS InterPro DOMAIN/s: Powdery mildew resistance protein, RPW8 domain (InterPro:IPR008808); BEST Arabidopsis thaliana protein match is: homolog of RPW8 2 (TAIR:AT3G50460.1); Has 133 Blast hits to 132 proteins in 16 species: Archae - 0; Bacteria - 0; Metazoa - 2; Fungi - 2; Plants - 123; Viruses - 0; Other Eukaryotes - 6 (source: N…	S	hr3, mla10 hr3 (homolog of rpw8 3)
Bol 81703.1.1.1	n. s.	n. s.	n. s.	NA	NA	NA	20.1.2	stress.biotic.receptors	(at3g50470 : 127.0) Homolog of RPW8; homolog of RPW8 3 (HR3); CONTAINS InterPro DOMAIN/s: Powdery mildew resistance protein, RPW8 domain (InterPro:IPR008808); BEST Arabidopsis thaliana protein match is: homolog of RPW8 2 (TAIR:AT3G50460.1); Has 133 Blast hits to 132 proteins in 16 species: Archae - 0; Bacteria - 0; Metazoa - 2; Fungi - 2; Plants - 123; Viruses - 0; Other Eukaryotes - 6 (source: N…	S	hr3, mla10 hr3 (homolog of rpw8 3)
Bol 82534.0.1.1	n. s.	n. s.	n. s.	NA	NA	NA	20.1.2	stress.biotic.receptors	(at1g27180 : 150.0) disease resistance protein (TIR-NBS-LRR class), putative; FUNCTIONS IN: transmembrane receptor activity, ATP binding; INVOLVED IN: signal transduction, apoptosis, defense response, innate immune response; LOCATED IN: intrinsic to membrane; CONTAINS InterPro DOMAIN/s: NB-ARC (InterPro:IPR002182), Leucine-rich repeat, typical subtype (InterPro:IPR003591), Disease resistance prot…	T	resistance protein
Bol 82534.0.2.1	n. s.	n. s.	n. s.	NA	NA	NA	20.1.2	stress.biotic.receptors	(at1g27180 : 224.0) disease resistance protein (TIR-NBS-LRR class), putative; FUNCTIONS IN: transmembrane receptor activity, ATP binding; INVOLVED IN: signal transduction, apoptosis, defense response, innate immune response; LOCATED IN: intrinsic to membrane; CONTAINS InterPro DOMAIN/s: NB-ARC (InterPro:IPR002182), Leucine-rich repeat, typical subtype (InterPro:IPR003591), Disease resistance prot…	T	resistance protein
Bol 84405.0.3.1	n. s.	n. s.	n. s.	NA	NA	NA	20.1.2	stress.biotic.receptors	(at3g25510 : 104.0) disease resistance protein (TIR-NBS-LRR class), putative; FUNCTIONS IN: transmembrane receptor activity, nucleoside-triphosphatase activity, nucleotide binding, ATP binding; INVOLVED IN: signal transduction, defense response, apoptosis, innate immune response; LOCATED IN: intrinsic to membrane; EXPRESSED IN: epidermis; CONTAINS InterPro DOMAIN/s: ATPase, AAA+ type, core (Inter…	T	Disease resistance protein
Bol 85056.0.2.1	n. s.	3,07	n. s.	NA	NA	NA	20.1.2	stress.biotic.receptors	(at1g63870 : 240.0) Disease resistance protein (TIR-NBS-LRR class) family; FUNCTIONS IN: transmembrane receptor activity, nucleoside-triphosphatase activity, nucleotide binding, ATP binding; INVOLVED IN: signal transduction, defense response, apoptosis, innate immune response; LOCATED IN: intrinsic to membrane, chloroplast; CONTAINS InterPro DOMAIN/s: ATPase, AAA+ type, core (InterPro:IPR003593),…	T	Disease resistance protein
Bol 86615.2.1.3	n. s.	n. s.	n. s.	NA	NA	NA	20.1.2	stress.biotic.receptors	(at4g36150 : 106.0) Disease resistance protein (TIR-NBS-LRR class) family; FUNCTIONS IN: transmembrane receptor activity, ATP binding; INVOLVED IN: signal transduction, apoptosis, defense response, innate immune response; LOCATED IN: intrinsic to membrane, chloroplast; EXPRESSED IN: 20 plant structures; EXPRESSED DURING: 13 growth stages; CONTAINS InterPro DOMAIN/s: NB-ARC (InterPro:IPR002182), T…	S	TIR
Bol 88932.0.2.1	4,04	5,19	n. s.	NA	NA	NA	20.1.2	stress.biotic.receptors	(at5g45080 : 463.0) phloem protein 2-A6 (PP2-A6); FUNCTIONS IN: carbohydrate binding; INVOLVED IN: signal transduction, defense response, innate immune response; LOCATED IN: intrinsic to membrane; EXPRESSED IN: 9 plant structures; EXPRESSED DURING: 9 growth stages; CONTAINS InterPro DOMAIN/s: Toll-Interleukin receptor (InterPro:IPR000157); BEST Arabidopsis thaliana protein match is: phloem protei…	T	Phloem protein
Bol 90231.1.1.1	n. s.	n. s.	n. s.	NA	NA	NA	20.1.2	stress.biotic.receptors	(at4g16890 : 95.9) Encodes a Toll Interleukin1 receptor-nucleotide binding-Leu- rich repeat-type resistance gene (TIR-NB-LRR-type) involved in the salicylic acid-dependent defense response pathway. Mutant plants constitutively express pathogenesis-related (PR) genes and are pathogen resistant. Resistance signaling in snc1 requires EDS1, MOS3 and PAD4.; SUPPRESSOR OF NPR1-1, CONSTITUTIVE 1 (SNC1);…	T	Disease resistance protein
Bol 90435.0.1.1	n. s.	n. s.	n. s.	NA	NA	NA	20.1.2	stress.biotic.receptors	(at1g27180 : 265.0) disease resistance protein (TIR-NBS-LRR class), putative; FUNCTIONS IN: transmembrane receptor activity, ATP binding; INVOLVED IN: signal transduction, apoptosis, defense response, innate immune response; LOCATED IN: intrinsic to membrane; CONTAINS InterPro DOMAIN/s: NB-ARC (InterPro:IPR002182), Leucine-rich repeat, typical subtype (InterPro:IPR003591), Disease resistance prot…	T	resistance protein
Bol 90435.1.1.1	n. s.	n. s.	n. s.	NA	NA	NA	20.1.2	stress.biotic.receptors	(at1g27180 : 180.0) disease resistance protein (TIR-NBS-LRR class), putative; FUNCTIONS IN: transmembrane receptor activity, ATP binding; INVOLVED IN: signal transduction, apoptosis, defense response, innate immune response; LOCATED IN: intrinsic to membrane; CONTAINS InterPro DOMAIN/s: NB-ARC (InterPro:IPR002182), Leucine-rich repeat, typical subtype (InterPro:IPR003591), Disease resistance prot…	T	resistance protein
Bol 90675.2.3.1	n. s.	n. s.	n. s.	NA	NA	NA	20.1.2	stress.biotic.receptors	(at5g38344 : 191.0) Toll-Interleukin-Resistance (TIR) domain family protein; FUNCTIONS IN: transmembrane receptor activity; INVOLVED IN: signal transduction, innate immune response; LOCATED IN: intrinsic to membrane, endomembrane system; CONTAINS InterPro DOMAIN/s: Toll-Interleukin receptor (InterPro:IPR000157); BEST Arabidopsis thaliana protein match is: Disease resistance protein (TIR-NBS-LRR c…	T	Disease resistance protein
Bol 90675.2.3.2	n. s.	n. s.	n. s.	NA	NA	NA	20.1.2	stress.biotic.receptors	(at3g44480 : 293.0) Encodes a TIR-NB-LRR R-protein RPP1 that confers resistance to Peronospora parasitica (downy mildew).; recognition of peronospora parasitica 1 (RPP1); CONTAINS InterPro DOMAIN/s: NB-ARC (InterPro:IPR002182), Leucine-rich repeat (InterPro:IPR001611), Disease resistance protein (InterPro:IPR000767), Toll-Interleukin receptor (InterPro:IPR000157); BEST Arabidopsis thaliana protei…	T	Disease resistance protein
Bol 90916.0.1.1	6,40	10,45	n. s.	NA	NA	NA	20.1.2	stress.biotic.receptors	(at5g45080 : 251.0) phloem protein 2-A6 (PP2-A6); FUNCTIONS IN: carbohydrate binding; INVOLVED IN: signal transduction, defense response, innate immune response; LOCATED IN: intrinsic to membrane; EXPRESSED IN: 9 plant structures; EXPRESSED DURING: 9 growth stages; CONTAINS InterPro DOMAIN/s: Toll-Interleukin receptor (InterPro:IPR000157); BEST Arabidopsis thaliana protein match is: phloem protei…	T	Phloem protein
Bol 91610.0.1.4	n. s.	n. s.	n. s.	NA	NA	NA	20.1.2	stress.biotic.receptors	(at1g27170 : 310.0) transmembrane receptors;ATP binding; FUNCTIONS IN: transmembrane receptor activity, ATP binding; INVOLVED IN: signal transduction, defense response, apoptosis, innate immune response; CONTAINS InterPro DOMAIN/s: Leucine-rich repeat, typical subtype (InterPro:IPR003591), NB-ARC (InterPro:IPR002182), Leucine-rich repeat (InterPro:IPR001611), Disease resistance protein (InterPro:…	T	resistance protein
Bol 92010.0.1.1	n. s.	n. s.	n. s.	NA	NA	NA	20.1.2	stress.biotic.receptors	(at4g08450 : 112.0) Disease resistance protein (TIR-NBS-LRR class) family; FUNCTIONS IN: transmembrane receptor activity, nucleoside-triphosphatase activity, nucleotide binding, ATP binding; INVOLVED IN: signal transduction, apoptosis, defense response, innate immune response; LOCATED IN: intrinsic to membrane; CONTAINS InterPro DOMAIN/s: ATPase, AAA+ type, core (InterPro:IPR003593), NB-ARC (Inte…	S	protein PLASTID MOVEMENT IMPAIRED
Bol 92403.0.1.1	n. s.	n. s.	n. s.	NA	NA	NA	20.1.2	stress.biotic.receptors	(at1g72840 : 187.0) Disease resistance protein (TIR-NBS-LRR class); FUNCTIONS IN: transmembrane receptor activity, ATP binding; INVOLVED IN: signal transduction, defense response, apoptosis, innate immune response; LOCATED IN: intrinsic to membrane; EXPRESSED IN: ovule, embryo, sperm cell, root, seed; EXPRESSED DURING: E expanded cotyledon stage, D bilateral stage; CONTAINS InterPro DOMAIN/s: NB-…	K	Nuclear transcription factor Y
Bol 93005.1.2.1	n. s.	n. s.	n. s.	NA	NA	NA	20.1.2	stress.biotic.receptors	(at5g18370 : 174.0) Disease resistance protein (TIR-NBS-LRR class) family; FUNCTIONS IN: transmembrane receptor activity, nucleoside-triphosphatase activity, nucleotide binding, ATP binding; INVOLVED IN: defense response; LOCATED IN: intrinsic to membrane; EXPRESSED IN: stem, inflorescence meristem, hypocotyl, flower, stamen; EXPRESSED DURING: 4 anthesis, petal differentiation and expansion stage…	T	Disease resistance protein
Bol 93562.1.1.1	n. s.	n. s.	n. s.	K16226	RPS4	disease resistance protein RPS4	20.1.2	stress.biotic.receptors	(at5g45250 : 444.0) RPS4 belongs to the Toll/interleukin-1 receptor (TIR)-nucleotide binding site (NBS)-Leu-rich repeat (LRR) class of disease resistance (R ) genes. Confers specific resistance to Pseudomonas syringae pv. tomato carrying the avirulence gene AvrRPS4. Produces alternative transcripts with truncated open reading frames.; RESISTANT TO P. SYRINGAE 4 (RPS4); CONTAINS InterPro DOMAIN/s:…	T	Leucine Rich Repeat
Bol 93562.3.1.1	n. s.	n. s.	n. s.	K16226	RPS4	disease resistance protein RPS4	20.1.2	stress.biotic.receptors	(at5g45250 : 221.0) RPS4 belongs to the Toll/interleukin-1 receptor (TIR)-nucleotide binding site (NBS)-Leu-rich repeat (LRR) class of disease resistance (R ) genes. Confers specific resistance to Pseudomonas syringae pv. tomato carrying the avirulence gene AvrRPS4. Produces alternative transcripts with truncated open reading frames.; RESISTANT TO P. SYRINGAE 4 (RPS4); CONTAINS InterPro DOMAIN/s:…	T	Leucine Rich Repeat
Bol 93565.0.1.1	n. s.	n. s.	n. s.	NA	NA	NA	20.1.2	stress.biotic.receptors	(at1g72840 : 301.0) Disease resistance protein (TIR-NBS-LRR class); FUNCTIONS IN: transmembrane receptor activity, ATP binding; INVOLVED IN: signal transduction, defense response, apoptosis, innate immune response; LOCATED IN: intrinsic to membrane; EXPRESSED IN: ovule, embryo, sperm cell, root, seed; EXPRESSED DURING: E expanded cotyledon stage, D bilateral stage; CONTAINS InterPro DOMAIN/s: NB-…	K	Nuclear transcription factor Y
Bol 93565.0.1.2	n. s.	n. s.	n. s.	NA	NA	NA	20.1.2	stress.biotic.receptors	(at1g72840 : 213.0) Disease resistance protein (TIR-NBS-LRR class); FUNCTIONS IN: transmembrane receptor activity, ATP binding; INVOLVED IN: signal transduction, defense response, apoptosis, innate immune response; LOCATED IN: intrinsic to membrane; EXPRESSED IN: ovule, embryo, sperm cell, root, seed; EXPRESSED DURING: E expanded cotyledon stage, D bilateral stage; CONTAINS InterPro DOMAIN/s: NB-…	K	Nuclear transcription factor Y
Bol 93565.0.2.2	n. s.	n. s.	n. s.	NA	NA	NA	20.1.2	stress.biotic.receptors	(at5g41750 : 119.0) Disease resistance protein (TIR-NBS-LRR class) family; FUNCTIONS IN: transmembrane receptor activity, nucleoside-triphosphatase activity, nucleotide binding, ATP binding; INVOLVED IN: signal transduction, apoptosis, defense response, innate immune response; LOCATED IN: intrinsic to membrane; CONTAINS InterPro DOMAIN/s: ATPase, AAA+ type, core (InterPro:IPR003593), NB-ARC (Inte…	T	Disease resistance protein
Bol 93719.0.1.1	n. s.	n. s.	n. s.	NA	NA	NA	20.1.2	stress.biotic.receptors	(at5g46470 : 367.0) Encodes RPS6 (RESISTANT TO P. SYRINGAE 6), a member of the TIR-NBS-LRR class resistance protein.; RESISTANT TO P. SYRINGAE 6 (RPS6); FUNCTIONS IN: transmembrane receptor activity, nucleoside-triphosphatase activity, nucleotide binding, ATP binding; INVOLVED IN: defense response to bacterium, defense response; LOCATED IN: intrinsic to membrane; EXPRESSED IN: 22 plant structures…	T	Disease resistance protein
Bol 93840.0.1.1	n. s.	n. s.	n. s.	NA	NA	NA	20.1.2	stress.biotic.receptors	(at1g27180 : 545.0) disease resistance protein (TIR-NBS-LRR class), putative; FUNCTIONS IN: transmembrane receptor activity, ATP binding; INVOLVED IN: signal transduction, apoptosis, defense response, innate immune response; LOCATED IN: intrinsic to membrane; CONTAINS InterPro DOMAIN/s: NB-ARC (InterPro:IPR002182), Leucine-rich repeat, typical subtype (InterPro:IPR003591), Disease resistance prot…	T	resistance protein
Bol 94910.1.2.1	n. s.	n. s.	n. s.	NA	NA	NA	20.1.2	stress.biotic.receptors	(at1g17600 : 145.0) Disease resistance protein (TIR-NBS-LRR class) family; FUNCTIONS IN: transmembrane receptor activity, ATP binding; INVOLVED IN: signal transduction, defense response, apoptosis, innate immune response; LOCATED IN: intrinsic to membrane; EXPRESSED IN: leaf whorl, leaf; EXPRESSED DURING: LP.10 ten leaves visible; CONTAINS InterPro DOMAIN/s: NB-ARC (InterPro:IPR002182), Toll-Inte…	S	NB-ARC domain
Bol 96027.1.8.2	n. s.	n. s.	n. s.	NA	NA	NA	20.1.2	stress.biotic.receptors	(at1g72840 : 182.0) Disease resistance protein (TIR-NBS-LRR class); FUNCTIONS IN: transmembrane receptor activity, ATP binding; INVOLVED IN: signal transduction, defense response, apoptosis, innate immune response; LOCATED IN: intrinsic to membrane; EXPRESSED IN: ovule, embryo, sperm cell, root, seed; EXPRESSED DURING: E expanded cotyledon stage, D bilateral stage; CONTAINS InterPro DOMAIN/s: NB-…	S	NB-ARC domain
Bol 97161.1.1.3	3,95	6,59	n. s.	NA	NA	NA	20.1.2	stress.biotic.receptors	(at1g27170 : 258.0) transmembrane receptors;ATP binding; FUNCTIONS IN: transmembrane receptor activity, ATP binding; INVOLVED IN: signal transduction, defense response, apoptosis, innate immune response; CONTAINS InterPro DOMAIN/s: Leucine-rich repeat, typical subtype (InterPro:IPR003591), NB-ARC (InterPro:IPR002182), Leucine-rich repeat (InterPro:IPR001611), Disease resistance protein (InterPro:…	T	resistance protein
Bol 97161.3.1.1	2,40	2,87	n. s.	NA	NA	NA	20.1.2	stress.biotic.receptors	(at1g27180 : 538.0) disease resistance protein (TIR-NBS-LRR class), putative; FUNCTIONS IN: transmembrane receptor activity, ATP binding; INVOLVED IN: signal transduction, apoptosis, defense response, innate immune response; LOCATED IN: intrinsic to membrane; CONTAINS InterPro DOMAIN/s: NB-ARC (InterPro:IPR002182), Leucine-rich repeat, typical subtype (InterPro:IPR003591), Disease resistance prot…	T	resistance protein
Bol 97161.3.2.1	n. s.	n. s.	n. s.	NA	NA	NA	20.1.2	stress.biotic.receptors	(at1g27180 : 257.0) disease resistance protein (TIR-NBS-LRR class), putative; FUNCTIONS IN: transmembrane receptor activity, ATP binding; INVOLVED IN: signal transduction, apoptosis, defense response, innate immune response; LOCATED IN: intrinsic to membrane; CONTAINS InterPro DOMAIN/s: NB-ARC (InterPro:IPR002182), Leucine-rich repeat, typical subtype (InterPro:IPR003591), Disease resistance prot…	T	resistance protein
Bol 97683.0.4.2	n. s.	n. s.	n. s.	NA	NA	NA	20.1.2	stress.biotic.receptors	(at5g46450 : 160.0) Disease resistance protein (TIR-NBS-LRR class) family; FUNCTIONS IN: transmembrane receptor activity, nucleoside-triphosphatase activity, nucleotide binding, ATP binding; INVOLVED IN: signal transduction, defense response, apoptosis, innate immune response; LOCATED IN: intrinsic to membrane; EXPRESSED IN: 18 plant structures; EXPRESSED DURING: 11 growth stages; CONTAINS InterP…	S	protein PLASTID MOVEMENT IMPAIRED
Bol 97683.0.4.4	n. s.	n. s.	n. s.	NA	NA	NA	20.1.2	stress.biotic.receptors	(at5g46450 : 146.0) Disease resistance protein (TIR-NBS-LRR class) family; FUNCTIONS IN: transmembrane receptor activity, nucleoside-triphosphatase activity, nucleotide binding, ATP binding; INVOLVED IN: signal transduction, defense response, apoptosis, innate immune response; LOCATED IN: intrinsic to membrane; EXPRESSED IN: 18 plant structures; EXPRESSED DURING: 11 growth stages; CONTAINS InterP…	S	protein PLASTID MOVEMENT IMPAIRED
Bol 97886.0.1.7	n. s.	n. s.	n. s.	NA	NA	NA	20.1.2	stress.biotic.receptors	(at3g44480 : 262.0) Encodes a TIR-NB-LRR R-protein RPP1 that confers resistance to Peronospora parasitica (downy mildew).; recognition of peronospora parasitica 1 (RPP1); CONTAINS InterPro DOMAIN/s: NB-ARC (InterPro:IPR002182), Leucine-rich repeat (InterPro:IPR001611), Disease resistance protein (InterPro:IPR000767), Toll-Interleukin receptor (InterPro:IPR000157); BEST Arabidopsis thaliana protei…	T	Disease resistance protein
Bol 98283.0.1.3	n. s.	3,29	n. s.	NA	NA	NA	20.1.2	stress.biotic.receptors	(at5g36930 : 167.0) Disease resistance protein (TIR-NBS-LRR class) family; FUNCTIONS IN: transmembrane receptor activity, ATP binding; INVOLVED IN: signal transduction, defense response, apoptosis, innate immune response; LOCATED IN: intrinsic to membrane; EXPRESSED IN: 19 plant structures; EXPRESSED DURING: 13 growth stages; CONTAINS InterPro DOMAIN/s: NB-ARC (InterPro:IPR002182), Toll-Interleuk…	T	resistance protein
Bol 98368.4.1.1	n. s.	n. s.	n. s.	NA	NA	NA	20.1.2	stress.biotic.receptors	(at3g44630 : 120.0) Disease resistance protein (TIR-NBS-LRR class) family; FUNCTIONS IN: transmembrane receptor activity, nucleoside-triphosphatase activity, nucleotide binding, ATP binding; INVOLVED IN: defense response; LOCATED IN: intrinsic to membrane; EXPRESSED IN: 22 plant structures; EXPRESSED DURING: 13 growth stages; CONTAINS InterPro DOMAIN/s: ATPase, AAA+ type, core (InterPro:IPR003593…	T	Disease resistance protein
Bol 98368.4.2.1	n. s.	n. s.	n. s.	NA	NA	NA	20.1.2	stress.biotic.receptors	(at5g11250 : 192.0) Disease resistance protein (TIR-NBS-LRR class); FUNCTIONS IN: transmembrane receptor activity, ATP binding; INVOLVED IN: signal transduction, apoptosis, defense response, innate immune response; LOCATED IN: intrinsic to membrane, chloroplast; EXPRESSED IN: 20 plant structures; EXPRESSED DURING: 13 growth stages; CONTAINS InterPro DOMAIN/s: NB-ARC (InterPro:IPR002182), Leucine-…	T	Disease resistance protein
Bol 98754.0.1.1	n. s.	n. s.	n. s.	NA	NA	NA	20.1.2	stress.biotic.receptors	(at1g27170 : 253.0) transmembrane receptors;ATP binding; FUNCTIONS IN: transmembrane receptor activity, ATP binding; INVOLVED IN: signal transduction, defense response, apoptosis, innate immune response; CONTAINS InterPro DOMAIN/s: Leucine-rich repeat, typical subtype (InterPro:IPR003591), NB-ARC (InterPro:IPR002182), Leucine-rich repeat (InterPro:IPR001611), Disease resistance protein (InterPro:…	T	resistance protein
Bol 98754.1.3.1	n. s.	n. s.	n. s.	NA	NA	NA	20.1.2	stress.biotic.receptors	(at1g27170 : 188.0) transmembrane receptors;ATP binding; FUNCTIONS IN: transmembrane receptor activity, ATP binding; INVOLVED IN: signal transduction, defense response, apoptosis, innate immune response; CONTAINS InterPro DOMAIN/s: Leucine-rich repeat, typical subtype (InterPro:IPR003591), NB-ARC (InterPro:IPR002182), Leucine-rich repeat (InterPro:IPR001611), Disease resistance protein (InterPro:…	T	resistance protein
Bol 98754.2.1.1	3,23	4,29	n. s.	NA	NA	NA	20.1.2	stress.biotic.receptors	(at1g27170 : 221.0) transmembrane receptors;ATP binding; FUNCTIONS IN: transmembrane receptor activity, ATP binding; INVOLVED IN: signal transduction, defense response, apoptosis, innate immune response; CONTAINS InterPro DOMAIN/s: Leucine-rich repeat, typical subtype (InterPro:IPR003591), NB-ARC (InterPro:IPR002182), Leucine-rich repeat (InterPro:IPR001611), Disease resistance protein (InterPro:…	T	resistance protein
Bol 99632.1.1.1	n. s.	7,56	n. s.	NA	NA	NA	20.1.2	stress.biotic.receptors	(at1g72840 : 390.0) Disease resistance protein (TIR-NBS-LRR class); FUNCTIONS IN: transmembrane receptor activity, ATP binding; INVOLVED IN: signal transduction, defense response, apoptosis, innate immune response; LOCATED IN: intrinsic to membrane; EXPRESSED IN: ovule, embryo, sperm cell, root, seed; EXPRESSED DURING: E expanded cotyledon stage, D bilateral stage; CONTAINS InterPro DOMAIN/s: NB-…	K	Nuclear transcription factor Y
Bol 99632.1.1.3	n. s.	n. s.	n. s.	NA	NA	NA	20.1.2	stress.biotic.receptors	(at1g72840 : 667.0) Disease resistance protein (TIR-NBS-LRR class); FUNCTIONS IN: transmembrane receptor activity, ATP binding; INVOLVED IN: signal transduction, defense response, apoptosis, innate immune response; LOCATED IN: intrinsic to membrane; EXPRESSED IN: ovule, embryo, sperm cell, root, seed; EXPRESSED DURING: E expanded cotyledon stage, D bilateral stage; CONTAINS InterPro DOMAIN/s: NB-…	K	Nuclear transcription factor Y

## Sheet: Signalling
Transcript	log2_FC			KEGG			Mercator/MapMan			eggNOG
ID	SL vs WG	SL vs BG	WG vs BG	KEGG number	KEGG identifier	KEGG description	Bincode	Name	Description	COG category	eggNOG annotation
Bol 100416.2.3.1	n. s.	n. s.	n. s.	NA	NA	NA	20.1.3	stress.biotic.signalling	(at4g37460 : 449.0) Encodes a tetratricopeptide repeat domain containing protein that shows sequence similarity to those of transcriptional repressors in other organisms.Involved in mediating effector-triggered immunity.; SUPPRESSOR OF RPS4-RLD 1 (SRFR1); FUNCTIONS IN: protein complex scaffold; INVOLVED IN: defense response to bacterium, incompatible interaction, defense response to bacterium, ne…	S	Tetratricopeptide repeat
Bol 100416.2.3.2	n. s.	n. s.	n. s.	NA	NA	NA	20.1.3	stress.biotic.signalling	(at4g37460 : 174.0) Encodes a tetratricopeptide repeat domain containing protein that shows sequence similarity to those of transcriptional repressors in other organisms.Involved in mediating effector-triggered immunity.; SUPPRESSOR OF RPS4-RLD 1 (SRFR1); FUNCTIONS IN: protein complex scaffold; INVOLVED IN: defense response to bacterium, incompatible interaction, defense response to bacterium, ne…	S	Tetratricopeptide repeat
Bol 100416.2.3.6	n. s.	n. s.	n. s.	NA	NA	NA	20.1.3	stress.biotic.signalling	(at4g37460 : 373.0) Encodes a tetratricopeptide repeat domain containing protein that shows sequence similarity to those of transcriptional repressors in other organisms.Involved in mediating effector-triggered immunity.; SUPPRESSOR OF RPS4-RLD 1 (SRFR1); FUNCTIONS IN: protein complex scaffold; INVOLVED IN: defense response to bacterium, incompatible interaction, defense response to bacterium, ne…	S	Tetratricopeptide repeat
Bol 108206.0.1.1	n. s.	2,12	n. s.	K20725	MKS1	MAP kinase substrate 1	20.1.3	stress.biotic.signalling	(at3g18690 : 213.0) Encodes a nuclear-localized member of a plant specific gene family involved in mediating responses to pathogens. Interacts with WRKY transcriptional regulators.; MAP kinase substrate 1 (MKS1); CONTAINS InterPro DOMAIN/s: VQ (InterPro:IPR008889); BEST Arabidopsis thaliana protein match is: VQ motif-containing protein (TAIR:AT1G21326.1); Has 153 Blast hits to 153 proteins in 16 …	S	VQ domain containing protein
Bol 46726.0.1.1	n. s.	n. s.	n. s.	K13458	RAR1	disease resistance protein	20.1.3	stress.biotic.signalling	(at5g51700 : 316.0) Encodes a resistance signalling protein with two zinc binding (CHORD) domains that are highly conserved across eukaryotic phyla. Mutant has reduced RPS5 and RPM1 mediated resistance. Potentially involved in transduction of R gene mediated disease resistance. Required for R protein accumulation.; PPHB SUSCEPTIBLE 2 (PBS2); CONTAINS InterPro DOMAIN/s: Cysteine/histidine-rich dom…	S	cysteine and histidine-rich domain (CHORD) containing 1
Bol 46726.0.1.2	n. s.	n. s.	n. s.	K13458	RAR1	disease resistance protein	20.1.3	stress.biotic.signalling	(at5g51700 : 364.0) Encodes a resistance signalling protein with two zinc binding (CHORD) domains that are highly conserved across eukaryotic phyla. Mutant has reduced RPS5 and RPM1 mediated resistance. Potentially involved in transduction of R gene mediated disease resistance. Required for R protein accumulation.; PPHB SUSCEPTIBLE 2 (PBS2); CONTAINS InterPro DOMAIN/s: Cysteine/histidine-rich dom…	S	cysteine and histidine-rich domain (CHORD) containing 1
Bol 80956.0.1.1	n. s.	n. s.	n. s.	NA	NA	NA	20.1.3	stress.biotic.signalling	(at4g37460 : 192.0) Encodes a tetratricopeptide repeat domain containing protein that shows sequence similarity to those of transcriptional repressors in other organisms.Involved in mediating effector-triggered immunity.; SUPPRESSOR OF RPS4-RLD 1 (SRFR1); FUNCTIONS IN: protein complex scaffold; INVOLVED IN: defense response to bacterium, incompatible interaction, defense response to bacterium, ne…	S	Tetratricopeptide repeat
Bol 80956.0.1.2	n. s.	n. s.	n. s.	NA	NA	NA	20.1.3	stress.biotic.signalling	(at4g37460 : 277.0) Encodes a tetratricopeptide repeat domain containing protein that shows sequence similarity to those of transcriptional repressors in other organisms.Involved in mediating effector-triggered immunity.; SUPPRESSOR OF RPS4-RLD 1 (SRFR1); FUNCTIONS IN: protein complex scaffold; INVOLVED IN: defense response to bacterium, incompatible interaction, defense response to bacterium, ne…	S	Tetratricopeptide repeat
Bol 91863.0.1.1	n. s.	n. s.	n. s.	K20725	MKS1	MAP kinase substrate 1	20.1.3	stress.biotic.signalling	(at3g18690 : 195.0) Encodes a nuclear-localized member of a plant specific gene family involved in mediating responses to pathogens. Interacts with WRKY transcriptional regulators.; MAP kinase substrate 1 (MKS1); CONTAINS InterPro DOMAIN/s: VQ (InterPro:IPR008889); BEST Arabidopsis thaliana protein match is: VQ motif-containing protein (TAIR:AT1G21326.1); Has 153 Blast hits to 153 proteins in 16 …	S	VQ domain containing protein
Bol 91863.0.1.3	n. s.	n. s.	n. s.	K20725	MKS1	MAP kinase substrate 1	20.1.3	stress.biotic.signalling	(at3g18690 : 251.0) Encodes a nuclear-localized member of a plant specific gene family involved in mediating responses to pathogens. Interacts with WRKY transcriptional regulators.; MAP kinase substrate 1 (MKS1); CONTAINS InterPro DOMAIN/s: VQ (InterPro:IPR008889); BEST Arabidopsis thaliana protein match is: VQ motif-containing protein (TAIR:AT1G21326.1); Has 153 Blast hits to 153 proteins in 16 …	S	VQ domain containing protein
Bol 91863.0.1.4	n. s.	3,86	n. s.	K20725	MKS1	MAP kinase substrate 1	20.1.3	stress.biotic.signalling	(at3g18690 : 201.0) Encodes a nuclear-localized member of a plant specific gene family involved in mediating responses to pathogens. Interacts with WRKY transcriptional regulators.; MAP kinase substrate 1 (MKS1); CONTAINS InterPro DOMAIN/s: VQ (InterPro:IPR008889); BEST Arabidopsis thaliana protein match is: VQ motif-containing protein (TAIR:AT1G21326.1); Has 153 Blast hits to 153 proteins in 16 …	S	VQ domain containing protein
Bol 107330.0.1.1	n. s.	n. s.	n. s.	NA	NA	NA	20.1.3.1	stress.biotic.signalling.MLO-like	(at2g17480 : 210.0) A member of a large family of seven-transmembrane domain proteins specific to plants, homologs of the barley mildew resistance locus o (MLO) protein. The Arabidopsis genome contains 15 genes encoding MLO proteins, with localization in plasma membrane. Phylogenetic analysis revealed four clades of closely-related AtMLO genes. ATMLO8 belongs to the clade III, with AtMLO5, AtMLO7…	D	May be involved in modulation of pathogen defense and leaf cell death (By similarity)
Bol 107330.0.2.1	n. s.	n. s.	n. s.	NA	NA	NA	20.1.3.1	stress.biotic.signalling.MLO-like	(at2g17480 : 207.0) A member of a large family of seven-transmembrane domain proteins specific to plants, homologs of the barley mildew resistance locus o (MLO) protein. The Arabidopsis genome contains 15 genes encoding MLO proteins, with localization in plasma membrane. Phylogenetic analysis revealed four clades of closely-related AtMLO genes. ATMLO8 belongs to the clade III, with AtMLO5, AtMLO7…	D	May be involved in modulation of pathogen defense and leaf cell death (By similarity)
Bol 123996.0.2.1	n. s.	n. s.	n. s.	NA	NA	NA	20.1.3.1	stress.biotic.signalling.MLO-like	(at4g24250 : 236.0) A member of a large family of seven-transmembrane domain proteins specific to plants, homologs of the barley mildew resistance locus o (MLO) protein. The Arabidopsis genome contains 15 genes encoding MLO proteins, with localization in plasma membrane. Phylogenetic analysis revealed four clades of closely-related AtMLO genes. ATMLO13 belongs to the clade II, with ATMLO1 and ATM…	D	May be involved in modulation of pathogen defense and leaf cell death (By similarity)
Bol 74842.0.1.1	n. s.	n. s.	n. s.	NA	NA	NA	20.1.3.1	stress.biotic.signalling.MLO-like	(at2g39200 : 228.0) A member of a large family of seven-transmembrane domain proteins specific to plants, homologs of the barley mildew resistance locus o (MLO) protein. The Arabidopsis genome contains 15 genes encoding MLO proteins, with localization in plasma membrane. Phylogenetic analysis revealed four clades of closely-related AtMLO genes. ATMLO6 belongs to the clade IV, with AtMLO2, AtMLO3 …	NA	NA
Bol 78124.0.1.1	n. s.	6,34	n. s.	NA	NA	NA	20.1.3.1	stress.biotic.signalling.MLO-like	(at2g44110 : 301.0) A member of a large family of seven-transmembrane domain proteins specific to plants, homologs of the barley mildew resistance locus o (MLO) protein. The Arabidopsis genome contains 15 genes encoding MLO proteins, with localization in plasma membrane. Phylogenetic analysis revealed four clades of closely-related AtMLO genes. ATMLO15 belongs to the clade II, with ATMLO13 and AT…	P	mildew resistance locus o 15
Bol 84004.0.1.1	n. s.	n. s.	n. s.	NA	NA	NA	20.1.3.1	stress.biotic.signalling.MLO-like	(at2g39200 : 157.0) A member of a large family of seven-transmembrane domain proteins specific to plants, homologs of the barley mildew resistance locus o (MLO) protein. The Arabidopsis genome contains 15 genes encoding MLO proteins, with localization in plasma membrane. Phylogenetic analysis revealed four clades of closely-related AtMLO genes. ATMLO6 belongs to the clade IV, with AtMLO2, AtMLO3 …	D	May be involved in modulation of pathogen defense and leaf cell death (By similarity)
Bol 84004.1.2.1	5,20	4,43	n. s.	NA	NA	NA	20.1.3.1	stress.biotic.signalling.MLO-like	(at2g39200 : 265.0) A member of a large family of seven-transmembrane domain proteins specific to plants, homologs of the barley mildew resistance locus o (MLO) protein. The Arabidopsis genome contains 15 genes encoding MLO proteins, with localization in plasma membrane. Phylogenetic analysis revealed four clades of closely-related AtMLO genes. ATMLO6 belongs to the clade IV, with AtMLO2, AtMLO3 …	D	May be involved in modulation of pathogen defense and leaf cell death (By similarity)
Bol 84004.1.3.1	n. s.	n. s.	n. s.	NA	NA	NA	20.1.3.1	stress.biotic.signalling.MLO-like	(at2g39200 : 196.0) A member of a large family of seven-transmembrane domain proteins specific to plants, homologs of the barley mildew resistance locus o (MLO) protein. The Arabidopsis genome contains 15 genes encoding MLO proteins, with localization in plasma membrane. Phylogenetic analysis revealed four clades of closely-related AtMLO genes. ATMLO6 belongs to the clade IV, with AtMLO2, AtMLO3 …	NA	NA
Bol 86249.0.1.2	n. s.	n. s.	n. s.	NA	NA	NA	20.1.3.1	stress.biotic.signalling.MLO-like	(at2g17480 : 166.0) A member of a large family of seven-transmembrane domain proteins specific to plants, homologs of the barley mildew resistance locus o (MLO) protein. The Arabidopsis genome contains 15 genes encoding MLO proteins, with localization in plasma membrane. Phylogenetic analysis revealed four clades of closely-related AtMLO genes. ATMLO8 belongs to the clade III, with AtMLO5, AtMLO7…	D	May be involved in modulation of pathogen defense and leaf cell death (By similarity)
Bol 89135.0.2.1	n. s.	n. s.	n. s.	NA	NA	NA	20.1.3.1	stress.biotic.signalling.MLO-like	(at2g44110 : 212.0) A member of a large family of seven-transmembrane domain proteins specific to plants, homologs of the barley mildew resistance locus o (MLO) protein. The Arabidopsis genome contains 15 genes encoding MLO proteins, with localization in plasma membrane. Phylogenetic analysis revealed four clades of closely-related AtMLO genes. ATMLO15 belongs to the clade II, with ATMLO13 and AT…	P	mildew resistance locus o 15
Bol 90151.0.2.1	n. s.	n. s.	n. s.	NA	NA	NA	20.1.3.1	stress.biotic.signalling.MLO-like	(at1g61560 : 207.0) A member of a large family of seven-transmembrane domain proteins specific to plants, homologs of the barley mildew resistance locus o (MLO) protein. The Arabidopsis genome contains 15 genes encoding MLO proteins, with localization in plasma membrane. Phylogenetic analysis revealed four clades of closely-related AtMLO genes. ATMLO6 belongs to the clade IV, with AtMLO2, AtMLO3 …	U	protein transport protein SEC61 subunit
Bol 90151.1.1.2	n. s.	n. s.	n. s.	NA	NA	NA	20.1.3.1	stress.biotic.signalling.MLO-like	(at1g61560 : 179.0) A member of a large family of seven-transmembrane domain proteins specific to plants, homologs of the barley mildew resistance locus o (MLO) protein. The Arabidopsis genome contains 15 genes encoding MLO proteins, with localization in plasma membrane. Phylogenetic analysis revealed four clades of closely-related AtMLO genes. ATMLO6 belongs to the clade IV, with AtMLO2, AtMLO3 …	D	May be involved in modulation of pathogen defense and leaf cell death (By similarity)
Bol 93341.1.1.1	6,53	n. s.	n. s.	NA	NA	NA	20.1.3.1	stress.biotic.signalling.MLO-like	(at2g17480 : 526.0) A member of a large family of seven-transmembrane domain proteins specific to plants, homologs of the barley mildew resistance locus o (MLO) protein. The Arabidopsis genome contains 15 genes encoding MLO proteins, with localization in plasma membrane. Phylogenetic analysis revealed four clades of closely-related AtMLO genes. ATMLO8 belongs to the clade III, with AtMLO5, AtMLO7…	D	May be involved in modulation of pathogen defense and leaf cell death (By similarity)
Bol 93341.1.1.2	n. s.	1,98	n. s.	NA	NA	NA	20.1.3.1	stress.biotic.signalling.MLO-like	(at2g17480 : 789.0) A member of a large family of seven-transmembrane domain proteins specific to plants, homologs of the barley mildew resistance locus o (MLO) protein. The Arabidopsis genome contains 15 genes encoding MLO proteins, with localization in plasma membrane. Phylogenetic analysis revealed four clades of closely-related AtMLO genes. ATMLO8 belongs to the clade III, with AtMLO5, AtMLO7…	D	May be involved in modulation of pathogen defense and leaf cell death (By similarity)
Bol 93819.0.2.1	n. s.	n. s.	n. s.	NA	NA	NA	20.1.3.1	stress.biotic.signalling.MLO-like	(at4g02600 : 181.0) A member of a large family of seven-transmembrane domain proteins specific to plants, homologs of the barley mildew resistance locus o (MLO) protein. The Arabidopsis genome contains 15 genes encoding MLO proteins, with localization in plasma membrane. Phylogenetic analysis revealed four clades of closely-related AtMLO genes. ATMLO1 belongs to the clade II, with ATMLO13 and ATM…	D	May be involved in modulation of pathogen defense and leaf cell death (By similarity)
Bol 93819.0.2.2	n. s.	n. s.	n. s.	NA	NA	NA	20.1.3.1	stress.biotic.signalling.MLO-like	(at4g02600 : 807.0) A member of a large family of seven-transmembrane domain proteins specific to plants, homologs of the barley mildew resistance locus o (MLO) protein. The Arabidopsis genome contains 15 genes encoding MLO proteins, with localization in plasma membrane. Phylogenetic analysis revealed four clades of closely-related AtMLO genes. ATMLO1 belongs to the clade II, with ATMLO13 and ATM…	D	May be involved in modulation of pathogen defense and leaf cell death (By similarity)
Bol 93879.0.2.4	n. s.	n. s.	n. s.	NA	NA	NA	20.1.3.1	stress.biotic.signalling.MLO-like	(at5g53760 : 383.0) A member of a large family of seven-transmembrane domain proteins specific to plants, homologs of the barley mildew resistance locus o (MLO) protein. The Arabidopsis genome contains 15 genes encoding MLO proteins, with localization in plasma membrane. Phylogenetic analysis revealed four clades of closely-related AtMLO genes. ATMLO11 belongs to the clade I, with AtMLO4 and AtML…	D	May be involved in modulation of pathogen defense and leaf cell death (By similarity)
Bol 94402.0.1.2	n. s.	n. s.	n. s.	NA	NA	NA	20.1.3.1	stress.biotic.signalling.MLO-like	(at4g24250 : 422.0) A member of a large family of seven-transmembrane domain proteins specific to plants, homologs of the barley mildew resistance locus o (MLO) protein. The Arabidopsis genome contains 15 genes encoding MLO proteins, with localization in plasma membrane. Phylogenetic analysis revealed four clades of closely-related AtMLO genes. ATMLO13 belongs to the clade II, with ATMLO1 and ATM…	D	May be involved in modulation of pathogen defense and leaf cell death (By similarity)
Bol 94402.0.1.3	n. s.	n. s.	n. s.	NA	NA	NA	20.1.3.1	stress.biotic.signalling.MLO-like	(at4g24250 : 420.0) A member of a large family of seven-transmembrane domain proteins specific to plants, homologs of the barley mildew resistance locus o (MLO) protein. The Arabidopsis genome contains 15 genes encoding MLO proteins, with localization in plasma membrane. Phylogenetic analysis revealed four clades of closely-related AtMLO genes. ATMLO13 belongs to the clade II, with ATMLO1 and ATM…	D	May be involved in modulation of pathogen defense and leaf cell death (By similarity)
Bol 95716.0.1.1	n. s.	n. s.	n. s.	NA	NA	NA	20.1.3.1	stress.biotic.signalling.MLO-like	(at1g11310 : 758.0) A member of a large family of seven-transmembrane domain proteins specific to plants, homologs of the barley mildew resistance locus o (MLO) protein. The Arabidopsis genome contains 15 genes encoding MLO proteins, with localization in plasma membrane. Phylogenetic analysis revealed four clades of closely-related AtMLO genes. ATMLO2 belongs to the clade IV, with AtMLO3, AtMLO6 …	D	May be involved in modulation of pathogen defense and leaf cell death
Bol 95716.0.1.2	n. s.	n. s.	n. s.	NA	NA	NA	20.1.3.1	stress.biotic.signalling.MLO-like	(at1g11310 : 877.0) A member of a large family of seven-transmembrane domain proteins specific to plants, homologs of the barley mildew resistance locus o (MLO) protein. The Arabidopsis genome contains 15 genes encoding MLO proteins, with localization in plasma membrane. Phylogenetic analysis revealed four clades of closely-related AtMLO genes. ATMLO2 belongs to the clade IV, with AtMLO3, AtMLO6 …	D	May be involved in modulation of pathogen defense and leaf cell death
Bol 95716.0.1.4	n. s.	n. s.	n. s.	NA	NA	NA	20.1.3.1	stress.biotic.signalling.MLO-like	(at1g11310 : 897.0) A member of a large family of seven-transmembrane domain proteins specific to plants, homologs of the barley mildew resistance locus o (MLO) protein. The Arabidopsis genome contains 15 genes encoding MLO proteins, with localization in plasma membrane. Phylogenetic analysis revealed four clades of closely-related AtMLO genes. ATMLO2 belongs to the clade IV, with AtMLO3, AtMLO6 …	D	May be involved in modulation of pathogen defense and leaf cell death
Bol 95716.0.1.5	n. s.	n. s.	n. s.	NA	NA	NA	20.1.3.1	stress.biotic.signalling.MLO-like	(at1g11310 : 720.0) A member of a large family of seven-transmembrane domain proteins specific to plants, homologs of the barley mildew resistance locus o (MLO) protein. The Arabidopsis genome contains 15 genes encoding MLO proteins, with localization in plasma membrane. Phylogenetic analysis revealed four clades of closely-related AtMLO genes. ATMLO2 belongs to the clade IV, with AtMLO3, AtMLO6 …	D	May be involved in modulation of pathogen defense and leaf cell death
Bol 96623.1.1.2	n. s.	n. s.	n. s.	NA	NA	NA	20.1.3.1	stress.biotic.signalling.MLO-like	(at1g61560 : 370.0) A member of a large family of seven-transmembrane domain proteins specific to plants, homologs of the barley mildew resistance locus o (MLO) protein. The Arabidopsis genome contains 15 genes encoding MLO proteins, with localization in plasma membrane. Phylogenetic analysis revealed four clades of closely-related AtMLO genes. ATMLO6 belongs to the clade IV, with AtMLO2, AtMLO3 …	D	May be involved in modulation of pathogen defense and leaf cell death (By similarity)
Bol 96623.1.1.3	3,32	8,42	n. s.	NA	NA	NA	20.1.3.1	stress.biotic.signalling.MLO-like	(at1g61560 : 328.0) A member of a large family of seven-transmembrane domain proteins specific to plants, homologs of the barley mildew resistance locus o (MLO) protein. The Arabidopsis genome contains 15 genes encoding MLO proteins, with localization in plasma membrane. Phylogenetic analysis revealed four clades of closely-related AtMLO genes. ATMLO6 belongs to the clade IV, with AtMLO2, AtMLO3 …	D	May be involved in modulation of pathogen defense and leaf cell death (By similarity)
Bol 98121.0.1.2	n. s.	-5,04	n. s.	NA	NA	NA	20.1.3.1	stress.biotic.signalling.MLO-like	(at2g39200 : 594.0) A member of a large family of seven-transmembrane domain proteins specific to plants, homologs of the barley mildew resistance locus o (MLO) protein. The Arabidopsis genome contains 15 genes encoding MLO proteins, with localization in plasma membrane. Phylogenetic analysis revealed four clades of closely-related AtMLO genes. ATMLO6 belongs to the clade IV, with AtMLO2, AtMLO3 …	D	May be involved in modulation of pathogen defense and leaf cell death
Bol 98121.0.1.5	n. s.	6,13	n. s.	NA	NA	NA	20.1.3.1	stress.biotic.signalling.MLO-like	(at2g39200 : 593.0) A member of a large family of seven-transmembrane domain proteins specific to plants, homologs of the barley mildew resistance locus o (MLO) protein. The Arabidopsis genome contains 15 genes encoding MLO proteins, with localization in plasma membrane. Phylogenetic analysis revealed four clades of closely-related AtMLO genes. ATMLO6 belongs to the clade IV, with AtMLO2, AtMLO3 …	D	May be involved in modulation of pathogen defense and leaf cell death
Bol 99779.2.4.1	n. s.	n. s.	n. s.	NA	NA	NA	20.1.3.1	stress.biotic.signalling.MLO-like	(at4g24250 : 313.0) A member of a large family of seven-transmembrane domain proteins specific to plants, homologs of the barley mildew resistance locus o (MLO) protein. The Arabidopsis genome contains 15 genes encoding MLO proteins, with localization in plasma membrane. Phylogenetic analysis revealed four clades of closely-related AtMLO genes. ATMLO13 belongs to the clade II, with ATMLO1 and ATM…	D	May be involved in modulation of pathogen defense and leaf cell death (By similarity)

## Sheet: Transcription_factors
Transcript	log2_FC			KEGG			Mercator/MapMan			eggNOG
ID	SL vs WG	SL vs BG	WG vs BG	KEGG number	KEGG identifier	KEGG description	Bincode	Name	Description	COG category	eggNOG annotation
Bol 105762.1.1.1	n. s.	n. s.	n. s.	NA	NA	NA	20.1.5	stress.biotic.regulation of transcription	(at1g54130 : 182.0) RELA/SPOT homolog 3 (RSH3); FUNCTIONS IN: GTP diphosphokinase activity; INVOLVED IN: guanosine tetraphosphate metabolic process; LOCATED IN: chloroplast; EXPRESSED IN: 25 plant structures; EXPRESSED DURING: 15 growth stages; CONTAINS InterPro DOMAIN/s: Metal-dependent phosphohydrolase, HD subdomain (InterPro:IPR006674), Metal-dependent phosphohydrolase, HD domain (InterPro:IPR…	T	HD domain containing 3
Bol 68010.2.1.1	n. s.	n. s.	n. s.	NA	NA	NA	20.1.5	stress.biotic.regulation of transcription	(at4g36140 : 223.0) disease resistance protein (TIR-NBS-LRR class), putative; FUNCTIONS IN: transmembrane receptor activity, nucleoside-triphosphatase activity, nucleotide binding, ATP binding; INVOLVED IN: signal transduction, defense response, apoptosis, innate immune response; LOCATED IN: intrinsic to membrane; EXPRESSED IN: 20 plant structures; EXPRESSED DURING: 9 growth stages; CONTAINS Inte…	K	Transcription factor. Interacts specifically with the W box (5'-(T)TGAC CT -3'), a frequently occurring elicitor- responsive cis-acting element
Bol 86424.1.1.1	n. s.	n. s.	n. s.	NA	NA	NA	20.1.5	stress.biotic.regulation of transcription	(at4g12020 : 585.0) Encodes a member of the A1 subgroup of the MEKK (MAPK/ERK kinase kinase) family. MEKK is another name for Mitogen-Activated Protein Kinase Kinase Kinase (MAPKKK or MAP3K). This subgroup has four members: At4g08500 (MEKK1, also known as ARAKIN, MAP3Kb1, MAPKKK8), At4g08480 (MEKK2, also known as MAP3Kb4, MAPKKK9), At4g08470 (MEKK3, also known as MAP3Kb3, MAPKKK10) and At4g12020 …	T	resistance protein
Bol 86424.1.1.2	n. s.	n. s.	n. s.	NA	NA	NA	20.1.5	stress.biotic.regulation of transcription	(at4g12020 : 716.0) Encodes a member of the A1 subgroup of the MEKK (MAPK/ERK kinase kinase) family. MEKK is another name for Mitogen-Activated Protein Kinase Kinase Kinase (MAPKKK or MAP3K). This subgroup has four members: At4g08500 (MEKK1, also known as ARAKIN, MAP3Kb1, MAPKKK8), At4g08480 (MEKK2, also known as MAP3Kb4, MAPKKK9), At4g08470 (MEKK3, also known as MAP3Kb3, MAPKKK10) and At4g12020 …	T	resistance protein
Bol 88903.0.1.1	4,70	7,35	n. s.	NA	NA	NA	20.1.5	stress.biotic.regulation of transcription	(at5g45260 : 97.1) Confers resistance to Ralstonia solanacearum. Similar to NBLS-TIR resistance genes,and also contains similarity to transcription factors. Interacts with pathogen effector protein AvrPop2.; RESISTANT TO RALSTONIA SOLANACEARUM 1 (RRS1); CONTAINS InterPro DOMAIN/s: NB-ARC (InterPro:IPR002182), Toll-Interleukin receptor (InterPro:IPR000157), Disease resistance protein (InterPro:IPR…	K	Transcription factor. Interacts specifically with the W box (5'-(T)TGAC CT -3'), a frequently occurring elicitor- responsive cis-acting element
Bol 88903.1.1.1	n. s.	n. s.	n. s.	NA	NA	NA	20.1.5	stress.biotic.regulation of transcription	(at5g45050 : 241.0) Encodes a member of WRKY Transcription Factor (Group II-e) that confers resistance to tobacco ringspot nepovirus.; TOLERANT TO TOBACCO RINGSPOT NEPOVIRUS 1 (TTR1); FUNCTIONS IN: protein binding, sequence-specific DNA binding transcription factor activity; INVOLVED IN: response to virus, plant-type hypersensitive response; LOCATED IN: plasma membrane; EXPRESSED IN: 23 plant str…	K	Transcription factor. Interacts specifically with the W box (5'-(T)TGAC CT -3'), a frequently occurring elicitor- responsive cis-acting element
Bol 88997.1.1.1	n. s.	n. s.	n. s.	NA	NA	NA	20.1.5	stress.biotic.regulation of transcription	(at1g54130 : 702.0) RELA/SPOT homolog 3 (RSH3); FUNCTIONS IN: GTP diphosphokinase activity; INVOLVED IN: guanosine tetraphosphate metabolic process; LOCATED IN: chloroplast; EXPRESSED IN: 25 plant structures; EXPRESSED DURING: 15 growth stages; CONTAINS InterPro DOMAIN/s: Metal-dependent phosphohydrolase, HD subdomain (InterPro:IPR006674), Metal-dependent phosphohydrolase, HD domain (InterPro:IPR…	T	HD domain containing 3
Bol 88997.1.2.1	n. s.	n. s.	n. s.	NA	NA	NA	20.1.5	stress.biotic.regulation of transcription	(at1g54130 : 376.0) RELA/SPOT homolog 3 (RSH3); FUNCTIONS IN: GTP diphosphokinase activity; INVOLVED IN: guanosine tetraphosphate metabolic process; LOCATED IN: chloroplast; EXPRESSED IN: 25 plant structures; EXPRESSED DURING: 15 growth stages; CONTAINS InterPro DOMAIN/s: Metal-dependent phosphohydrolase, HD subdomain (InterPro:IPR006674), Metal-dependent phosphohydrolase, HD domain (InterPro:IPR…	T	HD domain containing 3
Bol 90426.0.1.2	7,26	7,30	n. s.	NA	NA	NA	20.1.5	stress.biotic.regulation of transcription	(at2g17050 : 264.0) disease resistance protein (TIR-NBS-LRR class), putative; FUNCTIONS IN: transmembrane receptor activity, ATP binding; INVOLVED IN: signal transduction, apoptosis, defense response, innate immune response; LOCATED IN: intrinsic to membrane; CONTAINS InterPro DOMAIN/s: NB-ARC (InterPro:IPR002182), Leucine-rich repeat, typical subtype (InterPro:IPR003591), Leucine-rich repeat (In…	K	Transcription factor. Interacts specifically with the W box (5'-(T)TGAC CT -3'), a frequently occurring elicitor- responsive cis-acting element
Bol 91415.0.1.1	n. s.	n. s.	n. s.	NA	NA	NA	20.1.5	stress.biotic.regulation of transcription	(at4g12020 : 100.0) Encodes a member of the A1 subgroup of the MEKK (MAPK/ERK kinase kinase) family. MEKK is another name for Mitogen-Activated Protein Kinase Kinase Kinase (MAPKKK or MAP3K). This subgroup has four members: At4g08500 (MEKK1, also known as ARAKIN, MAP3Kb1, MAPKKK8), At4g08480 (MEKK2, also known as MAP3Kb4, MAPKKK9), At4g08470 (MEKK3, also known as MAP3Kb3, MAPKKK10) and At4g12020 …	T	resistance protein
Bol 91415.0.1.2	n. s.	n. s.	n. s.	NA	NA	NA	20.1.5	stress.biotic.regulation of transcription	(at4g12020 : 100.0) Encodes a member of the A1 subgroup of the MEKK (MAPK/ERK kinase kinase) family. MEKK is another name for Mitogen-Activated Protein Kinase Kinase Kinase (MAPKKK or MAP3K). This subgroup has four members: At4g08500 (MEKK1, also known as ARAKIN, MAP3Kb1, MAPKKK8), At4g08480 (MEKK2, also known as MAP3Kb4, MAPKKK9), At4g08470 (MEKK3, also known as MAP3Kb3, MAPKKK10) and At4g12020 …	T	resistance protein
Bol 91415.0.1.3	n. s.	n. s.	n. s.	NA	NA	NA	20.1.5	stress.biotic.regulation of transcription	(at2g17050 : 434.0) disease resistance protein (TIR-NBS-LRR class), putative; FUNCTIONS IN: transmembrane receptor activity, ATP binding; INVOLVED IN: signal transduction, apoptosis, defense response, innate immune response; LOCATED IN: intrinsic to membrane; CONTAINS InterPro DOMAIN/s: NB-ARC (InterPro:IPR002182), Leucine-rich repeat, typical subtype (InterPro:IPR003591), Leucine-rich repeat (In…	K	Transcription factor. Interacts specifically with the W box (5'-(T)TGAC CT -3'), a frequently occurring elicitor- responsive cis-acting element
Bol 95356.0.1.1	n. s.	n. s.	n. s.	NA	NA	NA	20.1.5	stress.biotic.regulation of transcription	(at3g14050 : 1117.0) RELA/SPOT homolog 2 (RSH2); CONTAINS InterPro DOMAIN/s: Metal-dependent phosphohydrolase, HD subdomain (InterPro:IPR006674), Metal-dependent phosphohydrolase, HD domain (InterPro:IPR003607), RelA/SpoT (InterPro:IPR007685); BEST Arabidopsis thaliana protein match is: RELA/SPOT homolog 3 (TAIR:AT1G54130.1); Has 12447 Blast hits to 12322 proteins in 2456 species: Archae - 4; Bac…	T	HD domain containing 3
Bol 95356.0.1.2	n. s.	n. s.	n. s.	NA	NA	NA	20.1.5	stress.biotic.regulation of transcription	(at3g14050 : 1126.0) RELA/SPOT homolog 2 (RSH2); CONTAINS InterPro DOMAIN/s: Metal-dependent phosphohydrolase, HD subdomain (InterPro:IPR006674), Metal-dependent phosphohydrolase, HD domain (InterPro:IPR003607), RelA/SpoT (InterPro:IPR007685); BEST Arabidopsis thaliana protein match is: RELA/SPOT homolog 3 (TAIR:AT1G54130.1); Has 12447 Blast hits to 12322 proteins in 2456 species: Archae - 4; Bac…	T	HD domain containing 3
Bol 95356.0.1.4	n. s.	n. s.	n. s.	NA	NA	NA	20.1.5	stress.biotic.regulation of transcription	(at3g14050 : 1157.0) RELA/SPOT homolog 2 (RSH2); CONTAINS InterPro DOMAIN/s: Metal-dependent phosphohydrolase, HD subdomain (InterPro:IPR006674), Metal-dependent phosphohydrolase, HD domain (InterPro:IPR003607), RelA/SpoT (InterPro:IPR007685); BEST Arabidopsis thaliana protein match is: RELA/SPOT homolog 3 (TAIR:AT1G54130.1); Has 12447 Blast hits to 12322 proteins in 2456 species: Archae - 4; Bac…	T	HD domain containing 3
Bol 95356.0.1.5	n. s.	n. s.	n. s.	NA	NA	NA	20.1.5	stress.biotic.regulation of transcription	(at3g14050 : 1157.0) RELA/SPOT homolog 2 (RSH2); CONTAINS InterPro DOMAIN/s: Metal-dependent phosphohydrolase, HD subdomain (InterPro:IPR006674), Metal-dependent phosphohydrolase, HD domain (InterPro:IPR003607), RelA/SpoT (InterPro:IPR007685); BEST Arabidopsis thaliana protein match is: RELA/SPOT homolog 3 (TAIR:AT1G54130.1); Has 12447 Blast hits to 12322 proteins in 2456 species: Archae - 4; Bac…	T	HD domain containing 3
Bol 95356.0.1.6	n. s.	n. s.	n. s.	NA	NA	NA	20.1.5	stress.biotic.regulation of transcription	(at1g54130 : 389.0) RELA/SPOT homolog 3 (RSH3); FUNCTIONS IN: GTP diphosphokinase activity; INVOLVED IN: guanosine tetraphosphate metabolic process; LOCATED IN: chloroplast; EXPRESSED IN: 25 plant structures; EXPRESSED DURING: 15 growth stages; CONTAINS InterPro DOMAIN/s: Metal-dependent phosphohydrolase, HD subdomain (InterPro:IPR006674), Metal-dependent phosphohydrolase, HD domain (InterPro:IPR…	T	HD domain containing 3
Bol 98442.0.1.1	n. s.	n. s.	n. s.	NA	NA	NA	20.1.5	stress.biotic.regulation of transcription	(at4g12020 : 178.0) Encodes a member of the A1 subgroup of the MEKK (MAPK/ERK kinase kinase) family. MEKK is another name for Mitogen-Activated Protein Kinase Kinase Kinase (MAPKKK or MAP3K). This subgroup has four members: At4g08500 (MEKK1, also known as ARAKIN, MAP3Kb1, MAPKKK8), At4g08480 (MEKK2, also known as MAP3Kb4, MAPKKK9), At4g08470 (MEKK3, also known as MAP3Kb3, MAPKKK10) and At4g12020 …	NA	NA
Bol 98442.0.1.2	n. s.	n. s.	n. s.	NA	NA	NA	20.1.5	stress.biotic.regulation of transcription	(at4g12020 : 352.0) Encodes a member of the A1 subgroup of the MEKK (MAPK/ERK kinase kinase) family. MEKK is another name for Mitogen-Activated Protein Kinase Kinase Kinase (MAPKKK or MAP3K). This subgroup has four members: At4g08500 (MEKK1, also known as ARAKIN, MAP3Kb1, MAPKKK8), At4g08480 (MEKK2, also known as MAP3Kb4, MAPKKK9), At4g08470 (MEKK3, also known as MAP3Kb3, MAPKKK10) and At4g12020 …	T	resistance protein

## Sheet: Stress_response
Transcript	log2_FC			KEGG			Mercator/MapMan			eggNOG
ID	SL vs WG	SL vs BG	WG vs BG	KEGG number	KEGG identifier	KEGG description	Bincode	Name	Description	COG category	eggNOG annotation
Bol 100151.4.1.3	n. s.	n. s.	n. s.	NA	NA	NA	20.1	stress.biotic	(at1g59218 : 135.0) Disease resistance protein (CC-NBS-LRR class) family; FUNCTIONS IN: ATP binding; INVOLVED IN: defense response, apoptosis; CONTAINS InterPro DOMAIN/s: NB-ARC (InterPro:IPR002182), Disease resistance protein (InterPro:IPR000767); BEST Arabidopsis thaliana protein match is: Disease resistance protein (CC-NBS-LRR class) family (TAIR:AT1G58848.2). & (gnl|cdd|39857 : 89.6) no descr…	T	NB-ARC domain
Bol 100151.4.2.1	n. s.	n. s.	n. s.	NA	NA	NA	20.1	stress.biotic	(at1g59218 : 209.0) Disease resistance protein (CC-NBS-LRR class) family; FUNCTIONS IN: ATP binding; INVOLVED IN: defense response, apoptosis; CONTAINS InterPro DOMAIN/s: NB-ARC (InterPro:IPR002182), Disease resistance protein (InterPro:IPR000767); BEST Arabidopsis thaliana protein match is: Disease resistance protein (CC-NBS-LRR class) family (TAIR:AT1G58848.2). & (gnl|cdd|39857 : 162.0) no desc…	T	NB-ARC domain
Bol 100151.4.2.4	n. s.	n. s.	n. s.	NA	NA	NA	20.1	stress.biotic	(at1g59218 : 217.0) Disease resistance protein (CC-NBS-LRR class) family; FUNCTIONS IN: ATP binding; INVOLVED IN: defense response, apoptosis; CONTAINS InterPro DOMAIN/s: NB-ARC (InterPro:IPR002182), Disease resistance protein (InterPro:IPR000767); BEST Arabidopsis thaliana protein match is: Disease resistance protein (CC-NBS-LRR class) family (TAIR:AT1G58848.2). & (gnl|cdd|39857 : 170.0) no desc…	T	NB-ARC domain
Bol 100243.0.1.1	n. s.	n. s.	n. s.	NA	NA	NA	20.1	stress.biotic	(at4g16950 : 97.4) Contains a putative nucleotide binding site and leucine-rich repeats. Similar to the plant resistance genes N and L6, and to the toll and interleukin-1 receptors. Confers resistance to Peronospora parasitica.; RECOGNITION OF PERONOSPORA PARASITICA 5 (RPP5); FUNCTIONS IN: nucleotide binding; INVOLVED IN: defense response to fungus, incompatible interaction, defense response; LOC…	T	resistance protein
Bol 100243.1.1.2	n. s.	4,08	n. s.	NA	NA	NA	20.1	stress.biotic	(at4g16950 : 352.0) Contains a putative nucleotide binding site and leucine-rich repeats. Similar to the plant resistance genes N and L6, and to the toll and interleukin-1 receptors. Confers resistance to Peronospora parasitica.; RECOGNITION OF PERONOSPORA PARASITICA 5 (RPP5); FUNCTIONS IN: nucleotide binding; INVOLVED IN: defense response to fungus, incompatible interaction, defense response; LO…	S	protein PLASTID MOVEMENT IMPAIRED
Bol 100334.6.1.2	n. s.	n. s.	n. s.	NA	NA	NA	20.1	stress.biotic	(at3g44480 : 378.0) Encodes a TIR-NB-LRR R-protein RPP1 that confers resistance to Peronospora parasitica (downy mildew).; recognition of peronospora parasitica 1 (RPP1); CONTAINS InterPro DOMAIN/s: NB-ARC (InterPro:IPR002182), Leucine-rich repeat (InterPro:IPR001611), Disease resistance protein (InterPro:IPR000767), Toll-Interleukin receptor (InterPro:IPR000157); BEST Arabidopsis thaliana protei…	T	Disease resistance protein
Bol 100427.5.6.5	n. s.	n. s.	n. s.	NA	NA	NA	20.1	stress.biotic	(at5g11250 : 167.0) Disease resistance protein (TIR-NBS-LRR class); FUNCTIONS IN: transmembrane receptor activity, ATP binding; INVOLVED IN: signal transduction, apoptosis, defense response, innate immune response; LOCATED IN: intrinsic to membrane, chloroplast; EXPRESSED IN: 20 plant structures; EXPRESSED DURING: 13 growth stages; CONTAINS InterPro DOMAIN/s: NB-ARC (InterPro:IPR002182), Leucine-…	T	Disease resistance protein
Bol 100532.2.5.2	n. s.	n. s.	n. s.	NA	NA	NA	20.1	stress.biotic	(at5g11250 : 531.0) Disease resistance protein (TIR-NBS-LRR class); FUNCTIONS IN: transmembrane receptor activity, ATP binding; INVOLVED IN: signal transduction, apoptosis, defense response, innate immune response; LOCATED IN: intrinsic to membrane, chloroplast; EXPRESSED IN: 20 plant structures; EXPRESSED DURING: 13 growth stages; CONTAINS InterPro DOMAIN/s: NB-ARC (InterPro:IPR002182), Leucine-…	T	Disease resistance protein
Bol 100532.2.5.6	n. s.	n. s.	n. s.	NA	NA	NA	20.1	stress.biotic	(at5g11250 : 511.0) Disease resistance protein (TIR-NBS-LRR class); FUNCTIONS IN: transmembrane receptor activity, ATP binding; INVOLVED IN: signal transduction, apoptosis, defense response, innate immune response; LOCATED IN: intrinsic to membrane, chloroplast; EXPRESSED IN: 20 plant structures; EXPRESSED DURING: 13 growth stages; CONTAINS InterPro DOMAIN/s: NB-ARC (InterPro:IPR002182), Leucine-…	T	Disease resistance protein
Bol 100664.2.1.1	n. s.	n. s.	n. s.	NA	NA	NA	20.1	stress.biotic	(at3g04720 : 238.0) Encodes a protein similar to the antifungal chitin-binding protein hevein from rubber tree latex. mRNA levels increase in response to ethylene and turnip crinkle virus infection.; pathogenesis-related 4 (PR4); FUNCTIONS IN: chitin binding; INVOLVED IN: in 6 processes; LOCATED IN: endomembrane system; EXPRESSED IN: 20 plant structures; EXPRESSED DURING: 10 growth stages; CONTAI…	T	chitinase
Bol 100923.0.1.1	n. s.	n. s.	n. s.	NA	NA	NA	20.1	stress.biotic	(at2g24390 : 251.0) AIG2-like (avirulence induced gene) family protein; FUNCTIONS IN: molecular_function unknown; INVOLVED IN: biological_process unknown; EXPRESSED IN: 11 plant structures; EXPRESSED DURING: 7 growth stages; CONTAINS InterPro DOMAIN/s: Butirosin biosynthesis, BtrG-like (InterPro:IPR013024), AIG2-like (InterPro:IPR009288); BEST Arabidopsis thaliana protein match is: AIG2-like (avi…	S	AIG2-like
Bol 108394.0.1.1	n. s.	n. s.	n. s.	K20547	CHIB	basic endochitinase B [EC:3.2.1.14]	20.1	stress.biotic	(q09023|chi2_brana : 588.0) Endochitinase CH25 precursor (EC 3.2.1.14) - Brassica napus (Rape) & (at3g12500 : 530.0) encodes a basic chitinase involved in ethylene/jasmonic acid mediated signalling pathway during systemic acquired resistance based on expression analyses.; basic chitinase (HCHIB); FUNCTIONS IN: chitinase activity; INVOLVED IN: response to cadmium ion, defense response to fungus, j…	T	chitinase
Bol 120783.0.1.1	n. s.	n. s.	n. s.	NA	NA	NA	20.1	stress.biotic	(at5g47120 : 399.0) Encodes BI-1, a homolog of mammalian Bax inhibitor 1. Functions as an attenuator of biotic and abiotic types of cell death. Bax-induced cell death can be downregulated by ectopically expressing AtBI in planta.; BAX inhibitor 1 (BI1); CONTAINS InterPro DOMAIN/s: Inhibitor of apoptosis-promoting Bax1 related (InterPro:IPR006214), Bax inhibitor 1, conserved site (InterPro:IPR0062…	T	Bax inhibitor
Bol 122101.0.1.1	n. s.	n. s.	n. s.	K13449	PR1	pathogenesis-related protein 1	20.1	stress.biotic	(at4g33730 : 177.0) CAP (Cysteine-rich secretory proteins, Antigen 5, and Pathogenesis-related 1 protein) superfamily protein; FUNCTIONS IN: molecular_function unknown; INVOLVED IN: biological_process unknown; LOCATED IN: endomembrane system, extracellular region; EXPRESSED IN: root; CONTAINS InterPro DOMAIN/s: Allergen V5/Tpx-1 related, conserved site (InterPro:IPR018244), Allergen V5/Tpx-1 rela…	S	SCP
Bol 122112.0.1.1	8,01	8,42	n. s.	K13449	PR1	pathogenesis-related protein 1	20.1	stress.biotic	(at5g26130 : 215.0) CAP (Cysteine-rich secretory proteins, Antigen 5, and Pathogenesis-related 1 protein) superfamily protein; FUNCTIONS IN: molecular_function unknown; INVOLVED IN: biological_process unknown; LOCATED IN: endomembrane system, extracellular region; EXPRESSED IN: root, leaf; EXPRESSED DURING: LP.04 four leaves visible; CONTAINS InterPro DOMAIN/s: Allergen V5/Tpx-1 related, conserve…	S	SCP
Bol 122400.0.1.1	n. s.	n. s.	n. s.	NA	NA	NA	20.1	stress.biotic	(at1g02120 : 540.0) Encodes VAD1 (Vascular Associated Death1), a regulator of cell death and defense responses in vascular tissues. VAD1 is a putative membrane associated protein and contains a GRAM domain. vad1 is a lesion mimic mutant that exhibits light conditional appearance of propagative HR (hypersensitive response)-like lesions along the vascular system.; VASCULAR ASSOCIATED DEATH1 (VAD1);…	S	GRAM
Bol 12241.0.1.1	n. s.	n. s.	n. s.	NA	NA	NA	20.1	stress.biotic	(at5g39720 : 228.0) avirulence induced gene 2 like protein (AIG2L); CONTAINS InterPro DOMAIN/s: Butirosin biosynthesis, BtrG-like (InterPro:IPR013024), AIG2-like (InterPro:IPR009288); BEST Arabidopsis thaliana protein match is: AIG2-like (avirulence induced gene) family protein (TAIR:AT5G39730.1); Has 287 Blast hits to 287 proteins in 90 species: Archae - 12; Bacteria - 68; Metazoa - 0; Fungi - 5…	S	disease resistance protein Aig2
Bol 122513.0.1.1	n. s.	n. s.	n. s.	NA	NA	NA	20.1	stress.biotic	(at2g33020 : 104.0) receptor like protein 24 (RLP24); FUNCTIONS IN: kinase activity; INVOLVED IN: signal transduction; LOCATED IN: endomembrane system; EXPRESSED IN: root, cultured cell; CONTAINS InterPro DOMAIN/s: Leucine-rich repeat (InterPro:IPR001611); BEST Arabidopsis thaliana protein match is: receptor like protein 23 (TAIR:AT2G32680.1); Has 100923 Blast hits to 28307 proteins in 1116 speci…	T	Leucine Rich Repeat
Bol 123051.0.1.1	n. s.	6,57	n. s.	NA	NA	NA	20.1	stress.biotic	(at4g33300 : 197.0) ADR1-like 1 (ADR1-L1); FUNCTIONS IN: ATP binding; INVOLVED IN: apoptosis, defense response; LOCATED IN: apoplast; EXPRESSED IN: 22 plant structures; EXPRESSED DURING: 13 growth stages; CONTAINS InterPro DOMAIN/s: NB-ARC (InterPro:IPR002182), Leucine-rich repeat (InterPro:IPR001611), Powdery mildew resistance protein, RPW8 domain (InterPro:IPR008808), Disease resistance protein…	S	disease resistance protein
Bol 123110.0.1.1	n. s.	n. s.	n. s.	NA	NA	NA	20.1	stress.biotic	(at4g33300 : 207.0) ADR1-like 1 (ADR1-L1); FUNCTIONS IN: ATP binding; INVOLVED IN: apoptosis, defense response; LOCATED IN: apoplast; EXPRESSED IN: 22 plant structures; EXPRESSED DURING: 13 growth stages; CONTAINS InterPro DOMAIN/s: NB-ARC (InterPro:IPR002182), Leucine-rich repeat (InterPro:IPR001611), Powdery mildew resistance protein, RPW8 domain (InterPro:IPR008808), Disease resistance protein…	S	disease resistance protein
Bol 124146.0.1.1	n. s.	8,49	n. s.	NA	NA	NA	20.1	stress.biotic	(at1g70840 : 196.0) MLP-like protein 31 (MLP31); FUNCTIONS IN: molecular_function unknown; INVOLVED IN: response to biotic stimulus, defense response; LOCATED IN: cellular_component unknown; CONTAINS InterPro DOMAIN/s: Bet v I allergen (InterPro:IPR000916); BEST Arabidopsis thaliana protein match is: MLP-like protein 28 (TAIR:AT1G70830.3); Has 485 Blast hits to 453 proteins in 51 species: Archae …	S	MLP-like protein
Bol 124331.0.1.1	n. s.	n. s.	n. s.	K01183	E3.2.1.14	chitinase [EC:3.2.1.14]	20.1	stress.biotic	(at2g43590 : 168.0) Chitinase family protein; FUNCTIONS IN: chitin binding, chitinase activity; INVOLVED IN: carbohydrate metabolic process, cell wall macromolecule catabolic process; LOCATED IN: endomembrane system; EXPRESSED IN: 7 plant structures; EXPRESSED DURING: LP.04 four leaves visible, 4 anthesis, C globular stage, LP.02 two leaves visible; CONTAINS InterPro DOMAIN/s: Chitin-binding, typ…	T	chitinase
Bol 125468.0.1.1	n. s.	n. s.	n. s.	NA	NA	NA	20.1	stress.biotic	(at5g04720 : 176.0) ADR1-like 2 (ADR1-L2); FUNCTIONS IN: nucleoside-triphosphatase activity, nucleotide binding, ATP binding; INVOLVED IN: apoptosis, defense response; EXPRESSED IN: 22 plant structures; EXPRESSED DURING: 13 growth stages; CONTAINS InterPro DOMAIN/s: ATPase, AAA+ type, core (InterPro:IPR003593), NB-ARC (InterPro:IPR002182), Powdery mildew resistance protein, RPW8 domain (InterPro:…	S	disease resistance protein
Bol 127301.0.1.1	n. s.	n. s.	n. s.	NA	NA	NA	20.1	stress.biotic	(at5g46510 : 127.0) Disease resistance protein (TIR-NBS-LRR class) family; FUNCTIONS IN: transmembrane receptor activity, nucleoside-triphosphatase activity, nucleotide binding, ATP binding; INVOLVED IN: signal transduction, defense response, apoptosis, innate immune response; LOCATED IN: intrinsic to membrane; EXPRESSED IN: 21 plant structures; EXPRESSED DURING: 12 growth stages; CONTAINS InterP…	S	protein PLASTID MOVEMENT IMPAIRED
Bol 134723.0.1.1	n. s.	n. s.	n. s.	K13456	RIN4	RPM1-interacting protein 4	20.1	stress.biotic	(at3g25070 : 199.0) Encodes a member of the R protein complex and may represent a virulence target of type III pili effector proteins (virulence factors) from bacterial pathogens, which is guarded by R protein complex (RPM1 and RPS2 proteins). RIN4 physically interacts with RPS2 and RPM1 in vivo. Bacterial avirulence (Avr) effectors AvrB, AvrRpm1, and AvrRpt2 induce a mobility shift in RIN4 and e…	T	RPM1-interacting protein
Bol 134895.0.1.1	n. s.	n. s.	n. s.	NA	NA	NA	20.1	stress.biotic	(at1g05850 : 213.0) Encodes an endo chitinase-like protein AtCTL1. Essential for tolerance to heat, salt and drought stresses. Also involved in root hair development, cell expansion and response to cytokinin. Allelic to erh2. 11 alleles described in Hauser (1995). Mutant is defective in acquired thermotolerance, appears semidwarf throughout its life cycle and has extra lateral branches. There are…	T	chitinase
Bol 135175.0.1.1	n. s.	n. s.	n. s.	NA	NA	NA	20.1	stress.biotic	(at3g28950 : 264.0) AIG2-like (avirulence induced gene) family protein; CONTAINS InterPro DOMAIN/s: Butirosin biosynthesis, BtrG-like (InterPro:IPR013024), AIG2-like (InterPro:IPR009288); BEST Arabidopsis thaliana protein match is: AIG2-like (avirulence induced gene) family protein (TAIR:AT3G28940.1); Has 301 Blast hits to 301 proteins in 90 species: Archae - 4; Bacteria - 63; Metazoa - 0; Fungi …	S	disease resistance protein Aig2
Bol 136554.0.1.1	n. s.	n. s.	n. s.	NA	NA	NA	20.1	stress.biotic	(at1g70830 : 85.1) MLP-like protein 28 (MLP28); FUNCTIONS IN: molecular_function unknown; INVOLVED IN: response to biotic stimulus, defense response; LOCATED IN: cellular_component unknown; EXPRESSED IN: 22 plant structures; EXPRESSED DURING: 14 growth stages; CONTAINS InterPro DOMAIN/s: Bet v I allergen (InterPro:IPR000916); BEST Arabidopsis thaliana protein match is: MLP-like protein 34 (TAIR:A…	S	MLP-like protein
Bol 137584.0.1.1	n. s.	n. s.	n. s.	NA	NA	NA	20.1	stress.biotic	(at4g33300 : 201.0) ADR1-like 1 (ADR1-L1); FUNCTIONS IN: ATP binding; INVOLVED IN: apoptosis, defense response; LOCATED IN: apoplast; EXPRESSED IN: 22 plant structures; EXPRESSED DURING: 13 growth stages; CONTAINS InterPro DOMAIN/s: NB-ARC (InterPro:IPR002182), Leucine-rich repeat (InterPro:IPR001611), Powdery mildew resistance protein, RPW8 domain (InterPro:IPR008808), Disease resistance protein…	S	disease resistance protein
Bol 146316.0.1.1	n. s.	n. s.	n. s.	K01183	E3.2.1.14	chitinase [EC:3.2.1.14]	20.1	stress.biotic	(q06209|chi4_brana : 329.0) Basic endochitinase CHB4 precursor (EC 3.2.1.14) - Brassica napus (Rape) & (at2g43590 : 320.0) Chitinase family protein; FUNCTIONS IN: chitin binding, chitinase activity; INVOLVED IN: carbohydrate metabolic process, cell wall macromolecule catabolic process; LOCATED IN: endomembrane system; EXPRESSED IN: 7 plant structures; EXPRESSED DURING: LP.04 four leaves visible, …	G	chitinase
Bol 147224.0.2.1	n. s.	n. s.	n. s.	NA	NA	NA	20.1	stress.biotic	(at3g49750 : 195.0) receptor like protein 44 (RLP44); INVOLVED IN: signal transduction; LOCATED IN: plasma membrane; EXPRESSED IN: 21 plant structures; EXPRESSED DURING: 13 growth stages; CONTAINS InterPro DOMAIN/s: Leucine-rich repeat (InterPro:IPR001611); BEST Arabidopsis thaliana protein match is: receptor like protein 57 (TAIR:AT5G65830.1); Has 65414 Blast hits to 15809 proteins in 634 specie…	T	Leucine Rich Repeat
Bol 14903.0.1.1	n. s.	n. s.	n. s.	NA	NA	NA	20.1	stress.biotic	(at1g77700 : 201.0) Pathogenesis-related thaumatin superfamily protein; CONTAINS InterPro DOMAIN/s: Thaumatin, pathogenesis-related (InterPro:IPR001938); BEST Arabidopsis thaliana protein match is: thaumatin-like protein 3 (TAIR:AT1G75030.1); Has 1591 Blast hits to 1571 proteins in 178 species: Archae - 0; Bacteria - 39; Metazoa - 54; Fungi - 86; Plants - 1401; Viruses - 2; Other Eukaryotes - 9 (…	S	THN
Bol 14903.0.2.1	n. s.	n. s.	n. s.	NA	NA	NA	20.1	stress.biotic	(at1g77700 : 198.0) Pathogenesis-related thaumatin superfamily protein; CONTAINS InterPro DOMAIN/s: Thaumatin, pathogenesis-related (InterPro:IPR001938); BEST Arabidopsis thaliana protein match is: thaumatin-like protein 3 (TAIR:AT1G75030.1); Has 1591 Blast hits to 1571 proteins in 178 species: Archae - 0; Bacteria - 39; Metazoa - 54; Fungi - 86; Plants - 1401; Viruses - 2; Other Eukaryotes - 9 (…	S	THN
Bol 149530.0.1.1	n. s.	n. s.	n. s.	NA	NA	NA	20.1	stress.biotic	(gnl|cdd|69947 : 147.0) no description available & (at2g02180 : 123.0) Necessary for the efficient multiplication of tobamoviruses.; tobamovirus multiplication protein 3 (TOM3); INVOLVED IN: viral replication complex formation and maintenance; LOCATED IN: endomembrane system; EXPRESSED IN: 23 plant structures; EXPRESSED DURING: 14 growth stages; CONTAINS InterPro DOMAIN/s: Protein of unknown func…	S	Tobamovirus multiplication
Bol 156249.0.1.1	n. s.	n. s.	n. s.	NA	NA	NA	20.1	stress.biotic	(at3g52430 : 90.9) Encodes a lipase-like gene that is important for salicylic acid signaling and function in resistance (R) gene-mediated and basal plant disease resistance. PAD4 can interact directly with EDS1, another disease resistance signaling protein. Expressed at elevated level in response to green peach aphid (GPA) feeding, and modulates the GPA feeding-induced leaf senescence through a m…	S	Class 3 lipase
Bol 158907.0.1.1	4,46	n. s.	n. s.	K13449	PR1	pathogenesis-related protein 1	20.1	stress.biotic	(at4g33720 : 201.0) CAP (Cysteine-rich secretory proteins, Antigen 5, and Pathogenesis-related 1 protein) superfamily protein; FUNCTIONS IN: molecular_function unknown; INVOLVED IN: biological_process unknown; LOCATED IN: endomembrane system, extracellular region; EXPRESSED IN: root; CONTAINS InterPro DOMAIN/s: Allergen V5/Tpx-1 related, conserved site (InterPro:IPR018244), Allergen V5/Tpx-1 rela…	S	SCP
Bol 159199.0.1.1	n. s.	n. s.	n. s.	NA	NA	NA	20.1	stress.biotic	(gnl|cdd|69947 : 416.0) no description available & (at1g14530 : 362.0) TOM THREE HOMOLOG 1 (THH1); CONTAINS InterPro DOMAIN/s: Protein of unknown function DUF1084 (InterPro:IPR009457); BEST Arabidopsis thaliana protein match is: tobamovirus multiplication protein 3 (TAIR:AT2G02180.1); Has 257 Blast hits to 256 proteins in 45 species: Archae - 0; Bacteria - 0; Metazoa - 0; Fungi - 0; Plants - 202;…	S	Tobamovirus multiplication
Bol 159933.0.1.1	n. s.	n. s.	n. s.	NA	NA	NA	20.1	stress.biotic	(at1g70850 : 169.0) MLP-like protein 34 (MLP34); FUNCTIONS IN: molecular_function unknown; INVOLVED IN: response to biotic stimulus, defense response; LOCATED IN: cellular_component unknown; EXPRESSED IN: 6 plant structures; EXPRESSED DURING: 4 anthesis, petal differentiation and expansion stage; CONTAINS InterPro DOMAIN/s: Bet v I allergen (InterPro:IPR000916); BEST Arabidopsis thaliana protein …	S	Bet v I allergen family protein
Bol 161201.0.1.1	n. s.	n. s.	n. s.	K20547	CHIB	basic endochitinase B [EC:3.2.1.14]	20.1	stress.biotic	(q09023|chi2_brana : 171.0) Endochitinase CH25 precursor (EC 3.2.1.14) - Brassica napus (Rape) & (at3g12500 : 164.0) encodes a basic chitinase involved in ethylene/jasmonic acid mediated signalling pathway during systemic acquired resistance based on expression analyses.; basic chitinase (HCHIB); FUNCTIONS IN: chitinase activity; INVOLVED IN: response to cadmium ion, defense response to fungus, j…	T	chitinase
Bol 17355.0.1.1	n. s.	n. s.	n. s.	NA	NA	NA	20.1	stress.biotic	(at5g40090 : 360.0) Disease resistance protein (TIR-NBS class); FUNCTIONS IN: transmembrane receptor activity, nucleoside-triphosphatase activity, nucleotide binding, ATP binding; INVOLVED IN: signal transduction, apoptosis, defense response, innate immune response; LOCATED IN: intrinsic to membrane, endomembrane system; EXPRESSED IN: shoot apex, root, flower; EXPRESSED DURING: petal differentiat…	S	NB-ARC domain
Bol 17962.0.1.1	n. s.	n. s.	n. s.	NA	NA	NA	20.1	stress.biotic	(at1g02360 : 170.0) Chitinase family protein; FUNCTIONS IN: chitinase activity; INVOLVED IN: carbohydrate metabolic process, cell wall macromolecule catabolic process; LOCATED IN: endomembrane system; EXPRESSED IN: stem, cotyledon, leaf whorl, root; CONTAINS InterPro DOMAIN/s: Glycoside hydrolase, family 19 (InterPro:IPR016283), Glycoside hydrolase, family 19, catalytic (InterPro:IPR000726); BEST…	T	chitinase
Bol 18437.0.1.1	n. s.	n. s.	n. s.	NA	NA	NA	20.1	stress.biotic	(at1g34290 : 131.0) receptor like protein 5 (RLP5); INVOLVED IN: biological_process unknown; LOCATED IN: endomembrane system; CONTAINS InterPro DOMAIN/s: Leucine-rich repeat (InterPro:IPR001611); BEST Arabidopsis thaliana protein match is: Leucine-rich repeat protein kinase family protein (TAIR:AT1G24650.1); Has 12271 Blast hits to 7700 proteins in 332 species: Archae - 6; Bacteria - 102; Metazoa…	T	receptor protein kinase
Bol 21766.1.1.1	n. s.	n. s.	n. s.	NA	NA	NA	20.1	stress.biotic	(at5g17540 : 201.0) HXXXD-type acyl-transferase family protein; FUNCTIONS IN: transferase activity, transferring acyl groups other than amino-acyl groups; INVOLVED IN: biological_process unknown; LOCATED IN: cellular_component unknown; EXPRESSED IN: 9 plant structures; EXPRESSED DURING: 4 anthesis, C globular stage, F mature embryo stage, petal differentiation and expansion stage; CONTAINS InterP…	S	benzyl alcohol O-benzoyltransferase-like
Bol 21939.0.2.1	n. s.	n. s.	n. s.	NA	NA	NA	20.1	stress.biotic	(at5g46450 : 172.0) Disease resistance protein (TIR-NBS-LRR class) family; FUNCTIONS IN: transmembrane receptor activity, nucleoside-triphosphatase activity, nucleotide binding, ATP binding; INVOLVED IN: signal transduction, defense response, apoptosis, innate immune response; LOCATED IN: intrinsic to membrane; EXPRESSED IN: 18 plant structures; EXPRESSED DURING: 11 growth stages; CONTAINS InterP…	T	Disease resistance protein
Bol 2210.0.1.1	n. s.	n. s.	n. s.	NA	NA	NA	20.1	stress.biotic	(at5g17880 : 154.0) Encodes a TIR-NBS-LRR protein CSA1 that functions in photomorphogenic development. csa1 mutants display a constitutive shade-avoidance (CSA) phenotype (long stem) under high red:far-red rations (i.e. in the absence of a shade signal). csa1 mutation can be complemented by RPS4, a TIR-NBS-LRR protein that confers resistance against bacterium Pseudomonas syringae.; constitutive s…	T	disease resistance protein
Bol 2210.0.2.1	n. s.	n. s.	n. s.	NA	NA	NA	20.1	stress.biotic	(at5g17880 : 151.0) Encodes a TIR-NBS-LRR protein CSA1 that functions in photomorphogenic development. csa1 mutants display a constitutive shade-avoidance (CSA) phenotype (long stem) under high red:far-red rations (i.e. in the absence of a shade signal). csa1 mutation can be complemented by RPS4, a TIR-NBS-LRR protein that confers resistance against bacterium Pseudomonas syringae.; constitutive s…	T	disease resistance protein
Bol 25918.0.2.1	n. s.	5,89	n. s.	K20547	CHIB	basic endochitinase B [EC:3.2.1.14]	20.1	stress.biotic	(q09023|chi2_brana : 384.0) Endochitinase CH25 precursor (EC 3.2.1.14) - Brassica napus (Rape) & (at3g12500 : 372.0) encodes a basic chitinase involved in ethylene/jasmonic acid mediated signalling pathway during systemic acquired resistance based on expression analyses.; basic chitinase (HCHIB); FUNCTIONS IN: chitinase activity; INVOLVED IN: response to cadmium ion, defense response to fungus, j…	T	chitinase
Bol 27983.1.1.1	n. s.	n. s.	n. s.	K13456	RIN4	RPM1-interacting protein 4	20.1	stress.biotic	(at3g25070 : 170.0) Encodes a member of the R protein complex and may represent a virulence target of type III pili effector proteins (virulence factors) from bacterial pathogens, which is guarded by R protein complex (RPM1 and RPS2 proteins). RIN4 physically interacts with RPS2 and RPM1 in vivo. Bacterial avirulence (Avr) effectors AvrB, AvrRpm1, and AvrRpt2 induce a mobility shift in RIN4 and e…	T	RPM1-interacting protein
Bol 3021.0.2.1	n. s.	n. s.	n. s.	NA	NA	NA	20.1	stress.biotic	(at1g17250 : 188.0) receptor like protein 3 (RLP3); CONTAINS InterPro DOMAIN/s: Leucine-rich repeat-containing N-terminal domain, type 2 (InterPro:IPR013210), Leucine-rich repeat (InterPro:IPR001611); BEST Arabidopsis thaliana protein match is: receptor like protein 2 (TAIR:AT1G17240.1); Has 81484 Blast hits to 24794 proteins in 958 species: Archae - 37; Bacteria - 4331; Metazoa - 15807; Fungi - …	T	Leucine rich repeat N-terminal domain
Bol 33089.0.1.1	n. s.	n. s.	n. s.	NA	NA	NA	20.1	stress.biotic	(at1g45616 : 130.0) receptor like protein 6 (RLP6); INVOLVED IN: signal transduction, defense response; LOCATED IN: membrane; EXPRESSED IN: leaf; CONTAINS InterPro DOMAIN/s: Leucine-rich repeat-containing N-terminal domain, type 2 (InterPro:IPR013210), Leucine-rich repeat (InterPro:IPR001611); BEST Arabidopsis thaliana protein match is: receptor like protein 7 (TAIR:AT1G47890.1); Has 122755 Blast…	T	receptor like protein 6
Bol 33912.0.1.1	n. s.	n. s.	n. s.	NA	NA	NA	20.1	stress.biotic	(at5g15870 : 321.0) glycosyl hydrolase family 81 protein; FUNCTIONS IN: hydrolase activity, acting on glycosyl bonds, endo-1,3(4)-beta-glucanase activity; INVOLVED IN: response to cyclopentenone; EXPRESSED IN: 23 plant structures; EXPRESSED DURING: 13 growth stages; CONTAINS InterPro DOMAIN/s: Glycoside hydrolase, family 81 (InterPro:IPR005200); BEST Arabidopsis thaliana protein match is: glycosy…	G	Glycosyl hydrolase family 81 protein
Bol 34696.0.1.1	n. s.	n. s.	n. s.	NA	NA	NA	20.1	stress.biotic	(at5g45200 : 145.0) Disease resistance protein (TIR-NBS-LRR class) family; FUNCTIONS IN: transmembrane receptor activity, ATP binding; INVOLVED IN: signal transduction, apoptosis, defense response, innate immune response; LOCATED IN: intrinsic to membrane; CONTAINS InterPro DOMAIN/s: NB-ARC (InterPro:IPR002182), Leucine-rich repeat, typical subtype (InterPro:IPR003591), Disease resistance protein…	T	Leucine Rich Repeat
Bol 34941.0.2.1	n. s.	n. s.	n. s.	NA	NA	NA	20.1	stress.biotic	(at1g78780 : 238.0) pathogenesis-related family protein; FUNCTIONS IN: molecular_function unknown; INVOLVED IN: biological_process unknown; LOCATED IN: cellular_component unknown; EXPRESSED IN: 14 plant structures; EXPRESSED DURING: M germinated pollen stage, LP.04 four leaves visible, 4 anthesis, C globular stage, petal differentiation and expansion stage; Has 197 Blast hits to 196 proteins in 6…	S	pathogen-related
Bol 38221.0.2.1	n. s.	n. s.	n. s.	NA	NA	NA	20.1	stress.biotic	(at3g20600 : 239.0) Required for non-race specific resistance to bacterial and fungal pathogens.Mediates systemic acquired resistance (SAR) response.; non race-specific disease resistance 1 (NDR1); CONTAINS InterPro DOMAIN/s: Late embryogenesis abundant protein, group 2 (InterPro:IPR004864); BEST Arabidopsis thaliana protein match is: Late embryogenesis abundant (LEA) hydroxyproline-rich glycopro…	U	disease resistance
Bol 3917.0.1.1	n. s.	n. s.	n. s.	NA	NA	NA	20.1	stress.biotic	(at3g44220 : 296.0) Late embryogenesis abundant (LEA) hydroxyproline-rich glycoprotein family; CONTAINS InterPro DOMAIN/s: Late embryogenesis abundant protein, group 2 (InterPro:IPR004864); BEST Arabidopsis thaliana protein match is: Late embryogenesis abundant (LEA) hydroxyproline-rich glycoprotein family (TAIR:AT5G22200.1); Has 838 Blast hits to 838 proteins in 28 species: Archae - 0; Bacteria …	S	harpin-induced protein 1 domain containing protein, expressed
Bol 40138.0.1.1	n. s.	n. s.	n. s.	NA	NA	NA	20.1	stress.biotic	(at1g12210 : 134.0) RFL1 has high sequence similarity to the adjacent disease resistance (R) gene RPS5.; RPS5-like 1 (RFL1); FUNCTIONS IN: ATP binding; INVOLVED IN: N-terminal protein myristoylation, response to bacterium, defense response; LOCATED IN: cellular_component unknown; EXPRESSED IN: shoot apex, stem, embryo, sepal, stamen; EXPRESSED DURING: 4 anthesis, petal differentiation and expansi…	T	RFL1 RFL1 (RPS5-like 1)
Bol 40138.0.2.1	n. s.	n. s.	n. s.	NA	NA	NA	20.1	stress.biotic	(at1g12210 : 134.0) RFL1 has high sequence similarity to the adjacent disease resistance (R) gene RPS5.; RPS5-like 1 (RFL1); FUNCTIONS IN: ATP binding; INVOLVED IN: N-terminal protein myristoylation, response to bacterium, defense response; LOCATED IN: cellular_component unknown; EXPRESSED IN: shoot apex, stem, embryo, sepal, stamen; EXPRESSED DURING: 4 anthesis, petal differentiation and expansi…	T	RFL1 RFL1 (RPS5-like 1)
Bol 4053.0.1.1	n. s.	n. s.	n. s.	K01183	E3.2.1.14	chitinase [EC:3.2.1.14]	20.1	stress.biotic	(q06209|chi4_brana : 165.0) Basic endochitinase CHB4 precursor (EC 3.2.1.14) - Brassica napus (Rape) & (at2g43590 : 159.0) Chitinase family protein; FUNCTIONS IN: chitin binding, chitinase activity; INVOLVED IN: carbohydrate metabolic process, cell wall macromolecule catabolic process; LOCATED IN: endomembrane system; EXPRESSED IN: 7 plant structures; EXPRESSED DURING: LP.04 four leaves visible, …	T	chitinase
Bol 40882.0.2.1	n. s.	n. s.	n. s.	NA	NA	NA	20.1	stress.biotic	(at4g08450 : 125.0) Disease resistance protein (TIR-NBS-LRR class) family; FUNCTIONS IN: transmembrane receptor activity, nucleoside-triphosphatase activity, nucleotide binding, ATP binding; INVOLVED IN: signal transduction, apoptosis, defense response, innate immune response; LOCATED IN: intrinsic to membrane; CONTAINS InterPro DOMAIN/s: ATPase, AAA+ type, core (InterPro:IPR003593), NB-ARC (Inte…	T	Disease resistance protein
Bol 40954.0.1.1	-5,75	-7,38	n. s.	NA	NA	NA	20.1	stress.biotic	(at2g43580 : 199.0) Chitinase family protein; FUNCTIONS IN: chitin binding, chitinase activity; INVOLVED IN: carbohydrate metabolic process, cell wall macromolecule catabolic process; LOCATED IN: endomembrane system; CONTAINS InterPro DOMAIN/s: Chitin-binding, type 1, conserved site (InterPro:IPR018371), Glycoside hydrolase, family 19 (InterPro:IPR016283), Chitin-binding, type 1 (InterPro:IPR0010…	G	chitinase
Bol 43838.0.1.1	n. s.	n. s.	n. s.	NA	NA	NA	20.1	stress.biotic	(at5g22690 : 321.0) Disease resistance protein (TIR-NBS-LRR class) family; FUNCTIONS IN: transmembrane receptor activity, ATP binding; INVOLVED IN: signal transduction, defense response, apoptosis, innate immune response; LOCATED IN: intrinsic to membrane; EXPRESSED IN: 20 plant structures; EXPRESSED DURING: 13 growth stages; CONTAINS InterPro DOMAIN/s: NB-ARC (InterPro:IPR002182), Leucine-rich r…	T	Disease resistance protein
Bol 43838.0.2.1	n. s.	n. s.	n. s.	NA	NA	NA	20.1	stress.biotic	(at5g17970 : 135.0) Disease resistance protein (TIR-NBS-LRR class) family; FUNCTIONS IN: transmembrane receptor activity, nucleoside-triphosphatase activity, nucleotide binding, ATP binding; INVOLVED IN: signal transduction, defense response, apoptosis, innate immune response; LOCATED IN: intrinsic to membrane; CONTAINS InterPro DOMAIN/s: ATPase, AAA+ type, core (InterPro:IPR003593), NB-ARC (Inte…	T	Disease resistance protein
Bol 44800.0.1.1	n. s.	n. s.	n. s.	NA	NA	NA	20.1	stress.biotic	(at1g59620 : 129.0) Encodes CW9.; CW9; FUNCTIONS IN: ATP binding; INVOLVED IN: defense response, apoptosis; LOCATED IN: cellular_component unknown; EXPRESSED IN: 21 plant structures; EXPRESSED DURING: 12 growth stages; CONTAINS InterPro DOMAIN/s: NB-ARC (InterPro:IPR002182), Disease resistance protein (InterPro:IPR000767); BEST Arabidopsis thaliana protein match is: Disease resistance protein (CC…	T	Disease resistance protein
Bol 44856.1.1.1	7,85	7,89	n. s.	NA	NA	NA	20.1	stress.biotic	(at1g70880 : 149.0) Polyketide cyclase/dehydrase and lipid transport superfamily protein; FUNCTIONS IN: molecular_function unknown; INVOLVED IN: response to biotic stimulus, defense response; LOCATED IN: cellular_component unknown; EXPRESSED IN: root; CONTAINS InterPro DOMAIN/s: Bet v I allergen (InterPro:IPR000916); BEST Arabidopsis thaliana protein match is: MLP-like protein 28 (TAIR:AT1G70830.…	S	MLP-like protein
Bol 45699.0.1.1	n. s.	n. s.	n. s.	NA	NA	NA	20.1	stress.biotic	(at2g19970 : 139.0) CAP (Cysteine-rich secretory proteins, Antigen 5, and Pathogenesis-related 1 protein) superfamily protein; FUNCTIONS IN: molecular_function unknown; INVOLVED IN: biological_process unknown; LOCATED IN: extracellular region; EXPRESSED IN: hypocotyl, root, flower; EXPRESSED DURING: petal differentiation and expansion stage; CONTAINS InterPro DOMAIN/s: Allergen V5/Tpx-1 related (…	S	SCP
Bol 45984.0.3.1	n. s.	n. s.	n. s.	K01183	E3.2.1.14	chitinase [EC:3.2.1.14]	20.1	stress.biotic	(at2g43610 : 137.0) Chitinase family protein; FUNCTIONS IN: chitin binding, chitinase activity; INVOLVED IN: carbohydrate metabolic process, cell wall macromolecule catabolic process; LOCATED IN: plasma membrane; EXPRESSED IN: 15 plant structures; EXPRESSED DURING: 7 growth stages; CONTAINS InterPro DOMAIN/s: Chitin-binding, type 1, conserved site (InterPro:IPR018371), Glycoside hydrolase, family…	T	chitinase
Bol 49923.0.1.1	n. s.	n. s.	n. s.	K01183	E3.2.1.14	chitinase [EC:3.2.1.14]	20.1	stress.biotic	(at2g43620 : 205.0) Chitinase family protein; FUNCTIONS IN: chitin binding, chitinase activity; INVOLVED IN: response to salt stress; LOCATED IN: apoplast; EXPRESSED IN: 12 plant structures; EXPRESSED DURING: 11 growth stages; CONTAINS InterPro DOMAIN/s: Chitin-binding, type 1, conserved site (InterPro:IPR018371), Glycoside hydrolase, family 19 (InterPro:IPR016283), Chitin-binding, type 1 (InterP…	T	chitinase
Bol 53296.0.1.1	2,81	n. s.	n. s.	NA	NA	NA	20.1	stress.biotic	(at3g02840 : 149.0) ARM repeat superfamily protein; FUNCTIONS IN: binding; INVOLVED IN: response to other organism, response to ozone; EXPRESSED IN: 16 plant structures; EXPRESSED DURING: 8 growth stages; CONTAINS InterPro DOMAIN/s: Armadillo-like helical (InterPro:IPR011989), Armadillo-type fold (InterPro:IPR016024); BEST Arabidopsis thaliana protein match is: ARM repeat superfamily protein (TAI…	S	Immediate-early fungal elicitor family protein
Bol 55214.0.2.1	n. s.	n. s.	n. s.	NA	NA	NA	20.1	stress.biotic	(at1g74190 : 165.0) receptor like protein 15 (RLP15); INVOLVED IN: signal transduction; LOCATED IN: endomembrane system; CONTAINS InterPro DOMAIN/s: Leucine-rich repeat-containing N-terminal domain, type 2 (InterPro:IPR013210), Leucine-rich repeat (InterPro:IPR001611); BEST Arabidopsis thaliana protein match is: receptor like protein 13 (TAIR:AT1G74170.1); Has 128946 Blast hits to 31204 proteins …	T	Leucine rich repeat N-terminal domain
Bol 55702.1.1.1	n. s.	n. s.	n. s.	K18858	CHAT	(Z)-3-hexen-1-ol acetyltransferase [EC:2.3.1.195]	20.1	stress.biotic	(at3g03480 : 179.0) acetyl CoA:(Z)-3-hexen-1-ol acetyltransferase (CHAT); CONTAINS InterPro DOMAIN/s: Transferase (InterPro:IPR003480); BEST Arabidopsis thaliana protein match is: HXXXD-type acyl-transferase family protein (TAIR:AT5G17540.1); Has 2522 Blast hits to 2511 proteins in 130 species: Archae - 0; Bacteria - 0; Metazoa - 0; Fungi - 44; Plants - 2476; Viruses - 0; Other Eukaryotes - 2 (so…	S	benzyl alcohol O-benzoyltransferase-like
Bol 57327.0.1.1	n. s.	n. s.	n. s.	NA	NA	NA	20.1	stress.biotic	(at5g40020 : 419.0) Pathogenesis-related thaumatin superfamily protein; FUNCTIONS IN: molecular_function unknown; INVOLVED IN: response to other organism; LOCATED IN: endomembrane system; EXPRESSED IN: 13 plant structures; EXPRESSED DURING: 6 growth stages; CONTAINS InterPro DOMAIN/s: Thaumatin, pathogenesis-related (InterPro:IPR001938); BEST Arabidopsis thaliana protein match is: Pathogenesis-re…	S	Thaumatin family
Bol 57327.0.2.1	n. s.	n. s.	n. s.	NA	NA	NA	20.1	stress.biotic	(at5g40020 : 221.0) Pathogenesis-related thaumatin superfamily protein; FUNCTIONS IN: molecular_function unknown; INVOLVED IN: response to other organism; LOCATED IN: endomembrane system; EXPRESSED IN: 13 plant structures; EXPRESSED DURING: 6 growth stages; CONTAINS InterPro DOMAIN/s: Thaumatin, pathogenesis-related (InterPro:IPR001938); BEST Arabidopsis thaliana protein match is: Pathogenesis-re…	S	Thaumatin family
Bol 57347.0.1.1	n. s.	n. s.	n. s.	K13457	RPM1, RPS3	disease resistance protein RPM1	20.1	stress.biotic	(at3g07040 : 292.0) Contains an N-terminal tripartite nucleotide binding site and a C-terminal tandem array of leucine-rich repeats. Confers resistance to Pseudomonas syringae strains that carry the avirulence genes avrB and avrRpm1.; RESISTANCE TO P. SYRINGAE PV MACULICOLA 1 (RPM1); FUNCTIONS IN: protein binding, nucleotide binding; INVOLVED IN: defense response, plant-type hypersensitive respon…	T	Disease resistance protein RPM1
Bol 59232.0.1.1	n. s.	n. s.	n. s.	K01183	E3.2.1.14	chitinase [EC:3.2.1.14]	20.1	stress.biotic	(at2g43600 : 396.0) Chitinase family protein; FUNCTIONS IN: chitin binding, chitinase activity; INVOLVED IN: carbohydrate metabolic process, cell wall macromolecule catabolic process; LOCATED IN: endomembrane system; EXPRESSED IN: shoot apex, sperm cell, root; CONTAINS InterPro DOMAIN/s: Chitin-binding, type 1, conserved site (InterPro:IPR018371), Glycoside hydrolase, family 19 (InterPro:IPR01628…	G	chitinase
Bol 59246.0.1.1	n. s.	n. s.	n. s.	K01183	E3.2.1.14	chitinase [EC:3.2.1.14]	20.1	stress.biotic	(at2g43570 : 350.0) "chitinase, putative" (CHI); FUNCTIONS IN: chitin binding, chitinase activity; INVOLVED IN: carbohydrate metabolic process, cell wall macromolecule catabolic process; LOCATED IN: apoplast, plant-type cell wall; EXPRESSED IN: 15 plant structures; EXPRESSED DURING: 10 growth stages; CONTAINS InterPro DOMAIN/s: Chitin-binding, type 1, conserved site (InterPro:IPR018371), Glycosid…	G	chitinase
Bol 64197.0.1.1	n. s.	n. s.	n. s.	NA	NA	NA	20.1	stress.biotic	(at5g24620 : 87.4) Pathogenesis-related thaumatin superfamily protein; INVOLVED IN: response to other organism; EXPRESSED IN: 22 plant structures; EXPRESSED DURING: 13 growth stages; CONTAINS InterPro DOMAIN/s: Thaumatin, pathogenesis-related (InterPro:IPR001938); BEST Arabidopsis thaliana protein match is: Pathogenesis-related thaumatin superfamily protein (TAIR:AT2G17860.1). & (reliability: 174…	NA	NA
Bol 64197.0.2.1	n. s.	n. s.	n. s.	NA	NA	NA	20.1	stress.biotic	(at5g24620 : 81.6) Pathogenesis-related thaumatin superfamily protein; INVOLVED IN: response to other organism; EXPRESSED IN: 22 plant structures; EXPRESSED DURING: 13 growth stages; CONTAINS InterPro DOMAIN/s: Thaumatin, pathogenesis-related (InterPro:IPR001938); BEST Arabidopsis thaliana protein match is: Pathogenesis-related thaumatin superfamily protein (TAIR:AT2G17860.1). & (reliability: 163…	NA	NA
Bol 64211.0.1.1	n. s.	n. s.	n. s.	NA	NA	NA	20.1	stress.biotic	(at5g17880 : 124.0) Encodes a TIR-NBS-LRR protein CSA1 that functions in photomorphogenic development. csa1 mutants display a constitutive shade-avoidance (CSA) phenotype (long stem) under high red:far-red rations (i.e. in the absence of a shade signal). csa1 mutation can be complemented by RPS4, a TIR-NBS-LRR protein that confers resistance against bacterium Pseudomonas syringae.; constitutive s…	T	Leucine Rich Repeat
Bol 64354.1.1.1	7,14	7,18	n. s.	NA	NA	NA	20.1	stress.biotic	(at1g17610 : 129.0) Disease resistance protein (TIR-NBS class); FUNCTIONS IN: transmembrane receptor activity, ATP binding; INVOLVED IN: signal transduction, apoptosis, defense response, innate immune response; LOCATED IN: intrinsic to membrane, endomembrane system; EXPRESSED IN: 12 plant structures; EXPRESSED DURING: 9 growth stages; CONTAINS InterPro DOMAIN/s: NB-ARC (InterPro:IPR002182), Disea…	S	NB-ARC domain
Bol 64399.0.1.1	n. s.	n. s.	n. s.	NA	NA	NA	20.1	stress.biotic	(at1g05760 : 217.0) Specifically restrict the long-distance movement of tobacco etch potyvirus (TEV) without involving either hypersensitive cell death or systemic acquired resistance; restricted tev movement 1 (RTM1); FUNCTIONS IN: sugar binding; INVOLVED IN: response to virus; LOCATED IN: cellular_component unknown; EXPRESSED IN: 22 plant structures; EXPRESSED DURING: 11 growth stages; CONTAINS…	S	restricted tev movement 1
Bol 64999.0.3.1	n. s.	n. s.	n. s.	NA	NA	NA	20.1	stress.biotic	(at4g36150 : 99.4) Disease resistance protein (TIR-NBS-LRR class) family; FUNCTIONS IN: transmembrane receptor activity, ATP binding; INVOLVED IN: signal transduction, apoptosis, defense response, innate immune response; LOCATED IN: intrinsic to membrane, chloroplast; EXPRESSED IN: 20 plant structures; EXPRESSED DURING: 13 growth stages; CONTAINS InterPro DOMAIN/s: NB-ARC (InterPro:IPR002182), To…	T	Leucine Rich Repeat
Bol 65125.0.1.1	n. s.	n. s.	n. s.	K18875	EDS1	enhanced disease susceptibility 1 protein	20.1	stress.biotic	(at3g48080 : 124.0) alpha/beta-Hydrolases superfamily protein; FUNCTIONS IN: lipase activity, triglyceride lipase activity, signal transducer activity; INVOLVED IN: lipid metabolic process; LOCATED IN: cellular_component unknown; EXPRESSED IN: 19 plant structures; EXPRESSED DURING: 12 growth stages; CONTAINS InterPro DOMAIN/s: Lipase, class 3 (InterPro:IPR002921); BEST Arabidopsis thaliana protei…	S	enhanced disease susceptibility 1
Bol 65673.0.1.1	n. s.	n. s.	n. s.	K01183	E3.2.1.14	chitinase [EC:3.2.1.14]	20.1	stress.biotic	(at2g43620 : 199.0) Chitinase family protein; FUNCTIONS IN: chitin binding, chitinase activity; INVOLVED IN: response to salt stress; LOCATED IN: apoplast; EXPRESSED IN: 12 plant structures; EXPRESSED DURING: 11 growth stages; CONTAINS InterPro DOMAIN/s: Chitin-binding, type 1, conserved site (InterPro:IPR018371), Glycoside hydrolase, family 19 (InterPro:IPR016283), Chitin-binding, type 1 (InterP…	T	chitinase
Bol 66761.0.2.1	n. s.	n. s.	n. s.	NA	NA	NA	20.1	stress.biotic	(at3g28930 : 196.0) avrRpt2-induced gene that exhibits RPS2- and avrRpt2-dependent induction early after infection with Pseudomonas syringae pv maculicola strain ES4326 carrying avrRpt2; AVRRPT2-INDUCED GENE 2 (AIG2); FUNCTIONS IN: molecular_function unknown; INVOLVED IN: response to bacterium; LOCATED IN: cellular_component unknown; EXPRESSED IN: 16 plant structures; EXPRESSED DURING: 10 growth …	S	disease resistance protein Aig2
Bol 66982.0.1.1	n. s.	n. s.	n. s.	NA	NA	NA	20.1	stress.biotic	(at1g59620 : 275.0) Encodes CW9.; CW9; FUNCTIONS IN: ATP binding; INVOLVED IN: defense response, apoptosis; LOCATED IN: cellular_component unknown; EXPRESSED IN: 21 plant structures; EXPRESSED DURING: 12 growth stages; CONTAINS InterPro DOMAIN/s: NB-ARC (InterPro:IPR002182), Disease resistance protein (InterPro:IPR000767); BEST Arabidopsis thaliana protein match is: Disease resistance protein (CC…	T	Disease resistance protein
Bol 67098.0.1.1	n. s.	n. s.	n. s.	NA	NA	NA	20.1	stress.biotic	(gnl|cdd|64814 : 186.0) no description available & (p29063|pr4b_tobac : 178.0) Pathogenesis-related protein PR-4B precursor - Nicotiana tabacum (Common tobacco) & (at3g04720 : 175.0) Encodes a protein similar to the antifungal chitin-binding protein hevein from rubber tree latex. mRNA levels increase in response to ethylene and turnip crinkle virus infection.; pathogenesis-related 4 (PR4); FUNCTI…	T	chitinase
Bol 68045.0.1.1	n. s.	n. s.	n. s.	NA	NA	NA	20.1	stress.biotic	(at3g28930 : 294.0) avrRpt2-induced gene that exhibits RPS2- and avrRpt2-dependent induction early after infection with Pseudomonas syringae pv maculicola strain ES4326 carrying avrRpt2; AVRRPT2-INDUCED GENE 2 (AIG2); FUNCTIONS IN: molecular_function unknown; INVOLVED IN: response to bacterium; LOCATED IN: cellular_component unknown; EXPRESSED IN: 16 plant structures; EXPRESSED DURING: 10 growth …	S	disease resistance protein Aig2
Bol 68045.0.1.2	n. s.	4,11	n. s.	NA	NA	NA	20.1	stress.biotic	(at3g28930 : 279.0) avrRpt2-induced gene that exhibits RPS2- and avrRpt2-dependent induction early after infection with Pseudomonas syringae pv maculicola strain ES4326 carrying avrRpt2; AVRRPT2-INDUCED GENE 2 (AIG2); FUNCTIONS IN: molecular_function unknown; INVOLVED IN: response to bacterium; LOCATED IN: cellular_component unknown; EXPRESSED IN: 16 plant structures; EXPRESSED DURING: 10 growth …	S	disease resistance protein Aig2
Bol 68610.0.1.1	-5,84	-5,11	n. s.	NA	NA	NA	20.1	stress.biotic	(at1g73620 : 416.0) Pathogenesis-related thaumatin superfamily protein; INVOLVED IN: response to other organism; LOCATED IN: membrane; EXPRESSED IN: 17 plant structures; EXPRESSED DURING: 9 growth stages; CONTAINS InterPro DOMAIN/s: Thaumatin, conserved site (InterPro:IPR017949), Thaumatin, pathogenesis-related (InterPro:IPR001938); BEST Arabidopsis thaliana protein match is: Pathogenesis-related…	S	thaumatin-like
Bol 69583.0.2.1	n. s.	n. s.	n. s.	NA	NA	NA	20.1	stress.biotic	(at1g45616 : 108.0) receptor like protein 6 (RLP6); INVOLVED IN: signal transduction, defense response; LOCATED IN: membrane; EXPRESSED IN: leaf; CONTAINS InterPro DOMAIN/s: Leucine-rich repeat-containing N-terminal domain, type 2 (InterPro:IPR013210), Leucine-rich repeat (InterPro:IPR001611); BEST Arabidopsis thaliana protein match is: receptor like protein 7 (TAIR:AT1G47890.1); Has 122755 Blast…	T	receptor like protein 6
Bol 69776.0.1.1	n. s.	n. s.	n. s.	K13459	RPS2	disease resistance protein RPS2	20.1	stress.biotic	(at4g26090 : 215.0) Encodes a plasma membrane protein with leucine-rich repeat, leucine zipper, and P loop domains that confers resistance to Pseudomonas syringae infection by interacting with the avirulence gene avrRpt2. RPS2 protein interacts directly with plasma membrane associated protein RIN4 and this interaction is disrupted by avrRpt2.; RESISTANT TO P. SYRINGAE 2 (RPS2); CONTAINS InterPro …	T	disease resistance protein
Bol 70088.0.2.1	n. s.	n. s.	n. s.	NA	NA	NA	20.1	stress.biotic	(at5g17880 : 149.0) Encodes a TIR-NBS-LRR protein CSA1 that functions in photomorphogenic development. csa1 mutants display a constitutive shade-avoidance (CSA) phenotype (long stem) under high red:far-red rations (i.e. in the absence of a shade signal). csa1 mutation can be complemented by RPS4, a TIR-NBS-LRR protein that confers resistance against bacterium Pseudomonas syringae.; constitutive s…	S	TIR
Bol 71790.2.3.1	n. s.	n. s.	n. s.	NA	NA	NA	20.1	stress.biotic	(at5g38280 : 259.0) putative receptor serine/threonine kinase PR5K (PR5K) mRNA, PR5-like receptor kinase; PR5-like receptor kinase (PR5K); FUNCTIONS IN: transmembrane receptor protein serine/threonine kinase activity, kinase activity; INVOLVED IN: response to fungus; LOCATED IN: endomembrane system; EXPRESSED IN: 6 plant structures; EXPRESSED DURING: petal differentiation and expansion stage; CON…	S	thaumatin-like protein
Bol 71790.2.4.1	n. s.	n. s.	n. s.	NA	NA	NA	20.1	stress.biotic	(at5g38280 : 259.0) putative receptor serine/threonine kinase PR5K (PR5K) mRNA, PR5-like receptor kinase; PR5-like receptor kinase (PR5K); FUNCTIONS IN: transmembrane receptor protein serine/threonine kinase activity, kinase activity; INVOLVED IN: response to fungus; LOCATED IN: endomembrane system; EXPRESSED IN: 6 plant structures; EXPRESSED DURING: petal differentiation and expansion stage; CON…	S	thaumatin-like protein
Bol 71864.0.2.1	n. s.	n. s.	n. s.	NA	NA	NA	20.1	stress.biotic	(at5g17880 : 308.0) Encodes a TIR-NBS-LRR protein CSA1 that functions in photomorphogenic development. csa1 mutants display a constitutive shade-avoidance (CSA) phenotype (long stem) under high red:far-red rations (i.e. in the absence of a shade signal). csa1 mutation can be complemented by RPS4, a TIR-NBS-LRR protein that confers resistance against bacterium Pseudomonas syringae.; constitutive s…	S	NA
Bol 72096.0.1.1	n. s.	n. s.	n. s.	K12861	BCAS2	pre-mRNA-splicing factor SPF27	20.1	stress.biotic	(at3g18165 : 169.0) Encodes MOS4 (Modifier of snc1, 4), a nuclear protein homologous to human Breast Cancer-Amplified Sequence (BCAS2). MOS4 interacts with AtCDC5 and PRL1. All three proteins are essential for plant innate immunity.; Modifier of snc1,4 (MOS4); FUNCTIONS IN: molecular_function unknown; INVOLVED IN: defense response signaling pathway, resistance gene-independent, defense response s…	O	Breast carcinoma amplified sequence 2
Bol 72096.0.2.1	n. s.	n. s.	n. s.	K12861	BCAS2	pre-mRNA-splicing factor SPF27	20.1	stress.biotic	(at3g18165 : 169.0) Encodes MOS4 (Modifier of snc1, 4), a nuclear protein homologous to human Breast Cancer-Amplified Sequence (BCAS2). MOS4 interacts with AtCDC5 and PRL1. All three proteins are essential for plant innate immunity.; Modifier of snc1,4 (MOS4); FUNCTIONS IN: molecular_function unknown; INVOLVED IN: defense response signaling pathway, resistance gene-independent, defense response s…	O	Breast carcinoma amplified sequence 2
Bol 72096.0.3.1	n. s.	n. s.	n. s.	K12861	BCAS2	pre-mRNA-splicing factor SPF27	20.1	stress.biotic	(at3g18165 : 169.0) Encodes MOS4 (Modifier of snc1, 4), a nuclear protein homologous to human Breast Cancer-Amplified Sequence (BCAS2). MOS4 interacts with AtCDC5 and PRL1. All three proteins are essential for plant innate immunity.; Modifier of snc1,4 (MOS4); FUNCTIONS IN: molecular_function unknown; INVOLVED IN: defense response signaling pathway, resistance gene-independent, defense response s…	O	Breast carcinoma amplified sequence 2
Bol 72970.0.2.1	n. s.	7,02	n. s.	NA	NA	NA	20.1	stress.biotic	(at1g70850 : 179.0) MLP-like protein 34 (MLP34); FUNCTIONS IN: molecular_function unknown; INVOLVED IN: response to biotic stimulus, defense response; LOCATED IN: cellular_component unknown; EXPRESSED IN: 6 plant structures; EXPRESSED DURING: 4 anthesis, petal differentiation and expansion stage; CONTAINS InterPro DOMAIN/s: Bet v I allergen (InterPro:IPR000916); BEST Arabidopsis thaliana protein …	S	MLP-like protein
Bol 73527.0.2.1	n. s.	n. s.	n. s.	K20547	CHIB	basic endochitinase B [EC:3.2.1.14]	20.1	stress.biotic	(q09023|chi2_brana : 120.0) Endochitinase CH25 precursor (EC 3.2.1.14) - Brassica napus (Rape) & (at3g12500 : 117.0) encodes a basic chitinase involved in ethylene/jasmonic acid mediated signalling pathway during systemic acquired resistance based on expression analyses.; basic chitinase (HCHIB); FUNCTIONS IN: chitinase activity; INVOLVED IN: response to cadmium ion, defense response to fungus, j…	T	chitinase
Bol 74076.0.2.1	-6,62	n. s.	n. s.	K08099	E3.1.1.14	chlorophyllase [EC:3.1.1.14]	20.1	stress.biotic	(at1g19670 : 518.0) Chlorophyllase is the first enzyme involved in chlorophyll degradation. It catalyzes the hydrolysis of the ester bond to yield chlorophyllide and phytol. AtCLH1 lacks a typical signal sequence for the chloroplast. Its expression is induced rapidly by methyljasmonate, a known promoter of senescence and chlorophyll degradation.; chlorophyllase 1 (CLH1); FUNCTIONS IN: chlorophyll…	H	chlorophyllase (EC 3.1.1.14)
Bol 7450.1.1.1	n. s.	n. s.	n. s.	NA	NA	NA	20.1	stress.biotic	(at5g45250 : 110.0) RPS4 belongs to the Toll/interleukin-1 receptor (TIR)-nucleotide binding site (NBS)-Leu-rich repeat (LRR) class of disease resistance (R ) genes. Confers specific resistance to Pseudomonas syringae pv. tomato carrying the avirulence gene AvrRPS4. Produces alternative transcripts with truncated open reading frames.; RESISTANT TO P. SYRINGAE 4 (RPS4); CONTAINS InterPro DOMAIN/s:…	T	Leucine Rich Repeat
Bol 74994.1.1.1	n. s.	n. s.	n. s.	NA	NA	NA	20.1	stress.biotic	(at2g33060 : 164.0) receptor like protein 27 (RLP27); FUNCTIONS IN: kinase activity; INVOLVED IN: signal transduction, defense response; LOCATED IN: endomembrane system; CONTAINS InterPro DOMAIN/s: Leucine-rich repeat, typical subtype (InterPro:IPR003591), Leucine-rich repeat (InterPro:IPR001611); BEST Arabidopsis thaliana protein match is: receptor like protein 26 (TAIR:AT2G33050.1); Has 94044 B…	T	Leucine Rich Repeat
Bol 76700.1.1.1	n. s.	n. s.	n. s.	K01183	E3.2.1.14	chitinase [EC:3.2.1.14]	20.1	stress.biotic	(at2g43610 : 279.0) Chitinase family protein; FUNCTIONS IN: chitin binding, chitinase activity; INVOLVED IN: carbohydrate metabolic process, cell wall macromolecule catabolic process; LOCATED IN: plasma membrane; EXPRESSED IN: 15 plant structures; EXPRESSED DURING: 7 growth stages; CONTAINS InterPro DOMAIN/s: Chitin-binding, type 1, conserved site (InterPro:IPR018371), Glycoside hydrolase, family…	T	chitinase
Bol 76700.1.2.1	n. s.	-7,37	n. s.	K01183	E3.2.1.14	chitinase [EC:3.2.1.14]	20.1	stress.biotic	(at2g43620 : 176.0) Chitinase family protein; FUNCTIONS IN: chitin binding, chitinase activity; INVOLVED IN: response to salt stress; LOCATED IN: apoplast; EXPRESSED IN: 12 plant structures; EXPRESSED DURING: 11 growth stages; CONTAINS InterPro DOMAIN/s: Chitin-binding, type 1, conserved site (InterPro:IPR018371), Glycoside hydrolase, family 19 (InterPro:IPR016283), Chitin-binding, type 1 (InterP…	G	chitinase
Bol 76700.1.2.2	n. s.	-10,16	-8,72	K01183	E3.2.1.14	chitinase [EC:3.2.1.14]	20.1	stress.biotic	(at2g43620 : 391.0) Chitinase family protein; FUNCTIONS IN: chitin binding, chitinase activity; INVOLVED IN: response to salt stress; LOCATED IN: apoplast; EXPRESSED IN: 12 plant structures; EXPRESSED DURING: 11 growth stages; CONTAINS InterPro DOMAIN/s: Chitin-binding, type 1, conserved site (InterPro:IPR018371), Glycoside hydrolase, family 19 (InterPro:IPR016283), Chitin-binding, type 1 (InterP…	T	chitinase
Bol 76700.1.3.1	n. s.	n. s.	n. s.	K01183	E3.2.1.14	chitinase [EC:3.2.1.14]	20.1	stress.biotic	(at2g43620 : 88.6) Chitinase family protein; FUNCTIONS IN: chitin binding, chitinase activity; INVOLVED IN: response to salt stress; LOCATED IN: apoplast; EXPRESSED IN: 12 plant structures; EXPRESSED DURING: 11 growth stages; CONTAINS InterPro DOMAIN/s: Chitin-binding, type 1, conserved site (InterPro:IPR018371), Glycoside hydrolase, family 19 (InterPro:IPR016283), Chitin-binding, type 1 (InterPr…	NA	NA
Bol 77231.0.2.1	n. s.	n. s.	n. s.	NA	NA	NA	20.1	stress.biotic	(at1g63880 : 270.0) Encodes a TIR-NBS-LRR class of disease resistance protein effective against Leptosphaeria maculans.; Disease resistance protein (TIR-NBS-LRR class) family; FUNCTIONS IN: transmembrane receptor activity, nucleoside-triphosphatase activity, nucleotide binding, ATP binding; INVOLVED IN: defense response to fungus, defense response; LOCATED IN: intrinsic to membrane; EXPRESSED IN:…	T	Disease resistance protein
Bol 77634.0.1.1	2,16	2,51	n. s.	NA	NA	NA	20.1	stress.biotic	(at1g02360 : 321.0) Chitinase family protein; FUNCTIONS IN: chitinase activity; INVOLVED IN: carbohydrate metabolic process, cell wall macromolecule catabolic process; LOCATED IN: endomembrane system; EXPRESSED IN: stem, cotyledon, leaf whorl, root; CONTAINS InterPro DOMAIN/s: Glycoside hydrolase, family 19 (InterPro:IPR016283), Glycoside hydrolase, family 19, catalytic (InterPro:IPR000726); BEST…	T	chitinase
Bol 77784.1.1.1	n. s.	n. s.	n. s.	K01183	E3.2.1.14	chitinase [EC:3.2.1.14]	20.1	stress.biotic	(q06209|chi4_brana : 185.0) Basic endochitinase CHB4 precursor (EC 3.2.1.14) - Brassica napus (Rape) & (at2g43590 : 174.0) Chitinase family protein; FUNCTIONS IN: chitin binding, chitinase activity; INVOLVED IN: carbohydrate metabolic process, cell wall macromolecule catabolic process; LOCATED IN: endomembrane system; EXPRESSED IN: 7 plant structures; EXPRESSED DURING: LP.04 four leaves visible, …	T	chitinase
Bol 77784.1.2.1	n. s.	n. s.	n. s.	K01183	E3.2.1.14	chitinase [EC:3.2.1.14]	20.1	stress.biotic	(q06209|chi4_brana : 192.0) Basic endochitinase CHB4 precursor (EC 3.2.1.14) - Brassica napus (Rape) & (at2g43590 : 178.0) Chitinase family protein; FUNCTIONS IN: chitin binding, chitinase activity; INVOLVED IN: carbohydrate metabolic process, cell wall macromolecule catabolic process; LOCATED IN: endomembrane system; EXPRESSED IN: 7 plant structures; EXPRESSED DURING: LP.04 four leaves visible, …	T	chitinase
Bol 77784.2.1.1	-2,63	n. s.	n. s.	K01183	E3.2.1.14	chitinase [EC:3.2.1.14]	20.1	stress.biotic	(q06209|chi4_brana : 297.0) Basic endochitinase CHB4 precursor (EC 3.2.1.14) - Brassica napus (Rape) & (at2g43590 : 263.0) Chitinase family protein; FUNCTIONS IN: chitin binding, chitinase activity; INVOLVED IN: carbohydrate metabolic process, cell wall macromolecule catabolic process; LOCATED IN: endomembrane system; EXPRESSED IN: 7 plant structures; EXPRESSED DURING: LP.04 four leaves visible, …	G	chitinase
Bol 77784.3.1.1	4,00	5,78	n. s.	NA	NA	NA	20.1	stress.biotic	(q06209|chi4_brana : 128.0) Basic endochitinase CHB4 precursor (EC 3.2.1.14) - Brassica napus (Rape) & (at2g43590 : 113.0) Chitinase family protein; FUNCTIONS IN: chitin binding, chitinase activity; INVOLVED IN: carbohydrate metabolic process, cell wall macromolecule catabolic process; LOCATED IN: endomembrane system; EXPRESSED IN: 7 plant structures; EXPRESSED DURING: LP.04 four leaves visible, …	G	chitinase
Bol 78046.0.1.1	n. s.	n. s.	n. s.	NA	NA	NA	20.1	stress.biotic	(at1g77700 : 117.0) Pathogenesis-related thaumatin superfamily protein; CONTAINS InterPro DOMAIN/s: Thaumatin, pathogenesis-related (InterPro:IPR001938); BEST Arabidopsis thaliana protein match is: thaumatin-like protein 3 (TAIR:AT1G75030.1); Has 1591 Blast hits to 1571 proteins in 178 species: Archae - 0; Bacteria - 39; Metazoa - 54; Fungi - 86; Plants - 1401; Viruses - 2; Other Eukaryotes - 9 (…	S	THN
Bol 78515.0.1.1	n. s.	n. s.	n. s.	NA	NA	NA	20.1	stress.biotic	(at3g20600 : 203.0) Required for non-race specific resistance to bacterial and fungal pathogens.Mediates systemic acquired resistance (SAR) response.; non race-specific disease resistance 1 (NDR1); CONTAINS InterPro DOMAIN/s: Late embryogenesis abundant protein, group 2 (InterPro:IPR004864); BEST Arabidopsis thaliana protein match is: Late embryogenesis abundant (LEA) hydroxyproline-rich glycopro…	U	disease resistance
Bol 78658.0.1.1	n. s.	n. s.	n. s.	NA	NA	NA	20.1	stress.biotic	(at5g39720 : 193.0) avirulence induced gene 2 like protein (AIG2L); CONTAINS InterPro DOMAIN/s: Butirosin biosynthesis, BtrG-like (InterPro:IPR013024), AIG2-like (InterPro:IPR009288); BEST Arabidopsis thaliana protein match is: AIG2-like (avirulence induced gene) family protein (TAIR:AT5G39730.1); Has 287 Blast hits to 287 proteins in 90 species: Archae - 12; Bacteria - 68; Metazoa - 0; Fungi - 5…	S	disease resistance protein Aig2
Bol 79742.0.1.1	n. s.	n. s.	n. s.	K13459	RPS2	disease resistance protein RPS2	20.1	stress.biotic	(at4g26090 : 350.0) Encodes a plasma membrane protein with leucine-rich repeat, leucine zipper, and P loop domains that confers resistance to Pseudomonas syringae infection by interacting with the avirulence gene avrRpt2. RPS2 protein interacts directly with plasma membrane associated protein RIN4 and this interaction is disrupted by avrRpt2.; RESISTANT TO P. SYRINGAE 2 (RPS2); CONTAINS InterPro …	T	disease resistance protein
Bol 79742.1.1.1	n. s.	n. s.	n. s.	K13459	RPS2	disease resistance protein RPS2	20.1	stress.biotic	(at4g26090 : 297.0) Encodes a plasma membrane protein with leucine-rich repeat, leucine zipper, and P loop domains that confers resistance to Pseudomonas syringae infection by interacting with the avirulence gene avrRpt2. RPS2 protein interacts directly with plasma membrane associated protein RIN4 and this interaction is disrupted by avrRpt2.; RESISTANT TO P. SYRINGAE 2 (RPS2); CONTAINS InterPro …	T	disease resistance protein
Bol 79989.0.3.1	n. s.	n. s.	n. s.	NA	NA	NA	20.1	stress.biotic	(at5g66620 : 189.0) DA1-related protein 6 (DAR6); FUNCTIONS IN: zinc ion binding; EXPRESSED IN: 13 plant structures; EXPRESSED DURING: 8 growth stages; CONTAINS InterPro DOMAIN/s: Zinc finger, LIM-type (InterPro:IPR001781), Ubiquitin interacting motif (InterPro:IPR003903), Protein of unknown function DUF3633 (InterPro:IPR022087); BEST Arabidopsis thaliana protein match is: DA1-related protein 5 (…	T, Z	Protein of unknown function (DUF3633)
Bol 81130.0.2.1	n. s.	n. s.	n. s.	NA	NA	NA	20.1	stress.biotic	(at1g33970 : 124.0) P-loop containing nucleoside triphosphate hydrolases superfamily protein; FUNCTIONS IN: GTP binding; INVOLVED IN: response to bacterium; LOCATED IN: cellular_component unknown; EXPRESSED IN: 22 plant structures; EXPRESSED DURING: 13 growth stages; CONTAINS InterPro DOMAIN/s: AIG1 (InterPro:IPR006703); BEST Arabidopsis thaliana protein match is: P-loop containing nucleoside tri…	S	gTPase, IMAP family member
Bol 81130.1.1.1	n. s.	n. s.	n. s.	NA	NA	NA	20.1	stress.biotic	(at1g33970 : 164.0) P-loop containing nucleoside triphosphate hydrolases superfamily protein; FUNCTIONS IN: GTP binding; INVOLVED IN: response to bacterium; LOCATED IN: cellular_component unknown; EXPRESSED IN: 22 plant structures; EXPRESSED DURING: 13 growth stages; CONTAINS InterPro DOMAIN/s: AIG1 (InterPro:IPR006703); BEST Arabidopsis thaliana protein match is: P-loop containing nucleoside tri…	S	gTPase, IMAP family member
Bol 82652.0.1.1	n. s.	n. s.	n. s.	NA	NA	NA	20.1	stress.biotic	(at4g11220 : 186.0) VIRB2-interacting protein 2 (BTI2); INVOLVED IN: biological_process unknown; LOCATED IN: endoplasmic reticulum, plasma membrane, endoplasmic reticulum membrane; EXPRESSED IN: 26 plant structures; EXPRESSED DURING: 16 growth stages; CONTAINS InterPro DOMAIN/s: Reticulon (InterPro:IPR003388); BEST Arabidopsis thaliana protein match is: VIRB2-interacting protein 1 (TAIR:AT4G23630…	U	Reticulon
Bol 83799.0.4.1	n. s.	n. s.	n. s.	NA	NA	NA	20.1	stress.biotic	(at4g38670 : 459.0) Pathogenesis-related thaumatin superfamily protein; INVOLVED IN: response to other organism; EXPRESSED IN: 18 plant structures; EXPRESSED DURING: 11 growth stages; CONTAINS InterPro DOMAIN/s: Thaumatin, conserved site (InterPro:IPR017949), Thaumatin, pathogenesis-related (InterPro:IPR001938); BEST Arabidopsis thaliana protein match is: Pathogenesis-related thaumatin superfamil…	S	thaumatin-like protein
Bol 83938.0.1.1	4,44	2,95	n. s.	NA	NA	NA	20.1	stress.biotic	(at1g27620 : 509.0) HXXXD-type acyl-transferase family protein; FUNCTIONS IN: transferase activity, transferring acyl groups other than amino-acyl groups, transferase activity; INVOLVED IN: biological_process unknown; LOCATED IN: cellular_component unknown; EXPRESSED IN: synergid, pollen tube; CONTAINS InterPro DOMAIN/s: Transferase (InterPro:IPR003480); BEST Arabidopsis thaliana protein match is…	S	Omega-hydroxypalmitate O-feruloyl
Bol 84313.0.1.1	-2,86	n. s.	n. s.	NA	NA	NA	20.1	stress.biotic	(at4g33300 : 431.0) ADR1-like 1 (ADR1-L1); FUNCTIONS IN: ATP binding; INVOLVED IN: apoptosis, defense response; LOCATED IN: apoplast; EXPRESSED IN: 22 plant structures; EXPRESSED DURING: 13 growth stages; CONTAINS InterPro DOMAIN/s: NB-ARC (InterPro:IPR002182), Leucine-rich repeat (InterPro:IPR001611), Powdery mildew resistance protein, RPW8 domain (InterPro:IPR008808), Disease resistance protein…	S	disease resistance protein
Bol 84405.1.1.1	n. s.	n. s.	n. s.	NA	NA	NA	20.1	stress.biotic	(at5g11250 : 157.0) Disease resistance protein (TIR-NBS-LRR class); FUNCTIONS IN: transmembrane receptor activity, ATP binding; INVOLVED IN: signal transduction, apoptosis, defense response, innate immune response; LOCATED IN: intrinsic to membrane, chloroplast; EXPRESSED IN: 20 plant structures; EXPRESSED DURING: 13 growth stages; CONTAINS InterPro DOMAIN/s: NB-ARC (InterPro:IPR002182), Leucine-…	T	Disease resistance protein
Bol 85202.0.3.1	6,45	8,46	n. s.	NA	NA	NA	20.1	stress.biotic	(at1g70840 : 132.0) MLP-like protein 31 (MLP31); FUNCTIONS IN: molecular_function unknown; INVOLVED IN: response to biotic stimulus, defense response; LOCATED IN: cellular_component unknown; CONTAINS InterPro DOMAIN/s: Bet v I allergen (InterPro:IPR000916); BEST Arabidopsis thaliana protein match is: MLP-like protein 28 (TAIR:AT1G70830.3); Has 485 Blast hits to 453 proteins in 51 species: Archae …	S	MLP-like protein
Bol 85202.0.4.1	1,74	n. s.	n. s.	NA	NA	NA	20.1	stress.biotic	(at1g70830 : 282.0) MLP-like protein 28 (MLP28); FUNCTIONS IN: molecular_function unknown; INVOLVED IN: response to biotic stimulus, defense response; LOCATED IN: cellular_component unknown; EXPRESSED IN: 22 plant structures; EXPRESSED DURING: 14 growth stages; CONTAINS InterPro DOMAIN/s: Bet v I allergen (InterPro:IPR000916); BEST Arabidopsis thaliana protein match is: MLP-like protein 34 (TAIR:…	S	MLP-like protein
Bol 85202.0.6.1	9,46	5,94	n. s.	NA	NA	NA	20.1	stress.biotic	(at1g70840 : 131.0) MLP-like protein 31 (MLP31); FUNCTIONS IN: molecular_function unknown; INVOLVED IN: response to biotic stimulus, defense response; LOCATED IN: cellular_component unknown; CONTAINS InterPro DOMAIN/s: Bet v I allergen (InterPro:IPR000916); BEST Arabidopsis thaliana protein match is: MLP-like protein 28 (TAIR:AT1G70830.3); Has 485 Blast hits to 453 proteins in 51 species: Archae …	S	MLP-like protein
Bol 85203.0.1.1	n. s.	n. s.	n. s.	K14431	TGA	transcription factor TGA	20.1	stress.biotic	(at5g65210 : 265.0) Encodes TGA1, a redox-controlled regulator of systemic acquired resistance. TGA1 targets the activation sequence-1 (as-1) element of the promoter region of defense proteins. TGA1 are S-nitrosylated.; TGA1; CONTAINS InterPro DOMAIN/s: Basic-leucine zipper (bZIP) transcription factor (InterPro:IPR004827), bZIP transcription factor, bZIP-1 (InterPro:IPR011616); BEST Arabidopsis t…	K	Transcription factor
Bol 85893.0.1.1	n. s.	n. s.	n. s.	K01183	E3.2.1.14	chitinase [EC:3.2.1.14]	20.1	stress.biotic	(at2g43610 : 433.0) Chitinase family protein; FUNCTIONS IN: chitin binding, chitinase activity; INVOLVED IN: carbohydrate metabolic process, cell wall macromolecule catabolic process; LOCATED IN: plasma membrane; EXPRESSED IN: 15 plant structures; EXPRESSED DURING: 7 growth stages; CONTAINS InterPro DOMAIN/s: Chitin-binding, type 1, conserved site (InterPro:IPR018371), Glycoside hydrolase, family…	T	chitinase
Bol 85893.0.2.1	n. s.	n. s.	n. s.	K01183	E3.2.1.14	chitinase [EC:3.2.1.14]	20.1	stress.biotic	(at2g43610 : 446.0) Chitinase family protein; FUNCTIONS IN: chitin binding, chitinase activity; INVOLVED IN: carbohydrate metabolic process, cell wall macromolecule catabolic process; LOCATED IN: plasma membrane; EXPRESSED IN: 15 plant structures; EXPRESSED DURING: 7 growth stages; CONTAINS InterPro DOMAIN/s: Chitin-binding, type 1, conserved site (InterPro:IPR018371), Glycoside hydrolase, family…	T	chitinase
Bol 85893.0.2.2	n. s.	-6,01	n. s.	K01183	E3.2.1.14	chitinase [EC:3.2.1.14]	20.1	stress.biotic	(at2g43610 : 317.0) Chitinase family protein; FUNCTIONS IN: chitin binding, chitinase activity; INVOLVED IN: carbohydrate metabolic process, cell wall macromolecule catabolic process; LOCATED IN: plasma membrane; EXPRESSED IN: 15 plant structures; EXPRESSED DURING: 7 growth stages; CONTAINS InterPro DOMAIN/s: Chitin-binding, type 1, conserved site (InterPro:IPR018371), Glycoside hydrolase, family…	T	chitinase
Bol 86171.0.1.1	n. s.	n. s.	n. s.	NA	NA	NA	20.1	stress.biotic	(at1g18250 : 421.0) encodes a thaumatin-like protein; ATLP-1; INVOLVED IN: response to other organism; LOCATED IN: endomembrane system; EXPRESSED IN: 19 plant structures; EXPRESSED DURING: 13 growth stages; CONTAINS InterPro DOMAIN/s: Thaumatin, conserved site (InterPro:IPR017949), Thaumatin, pathogenesis-related (InterPro:IPR001938); BEST Arabidopsis thaliana protein match is: Pathogenesis-relat…	S	thaumatin-like
Bol 86358.0.1.1	n. s.	n. s.	n. s.	NA	NA	NA	20.1	stress.biotic	(at5g17890 : 171.0) Encodes a protein that appears to be involved in defense responses. Contains TIR, NB-LRR and LIM domains. A gain of function allele exhibits cold dependent phenotypes including apparent activation of defense responses and an increased freezing tolerance.; DA1-related protein 4 (DAR4); FUNCTIONS IN: zinc ion binding, ATP binding; INVOLVED IN: response to cold, defense response;…	S	NB-ARC domain
Bol 86615.1.2.1	n. s.	n. s.	n. s.	NA	NA	NA	20.1	stress.biotic	(at4g36150 : 219.0) Disease resistance protein (TIR-NBS-LRR class) family; FUNCTIONS IN: transmembrane receptor activity, ATP binding; INVOLVED IN: signal transduction, apoptosis, defense response, innate immune response; LOCATED IN: intrinsic to membrane, chloroplast; EXPRESSED IN: 20 plant structures; EXPRESSED DURING: 13 growth stages; CONTAINS InterPro DOMAIN/s: NB-ARC (InterPro:IPR002182), T…	T	Leucine Rich Repeat
Bol 88246.0.1.1	n. s.	n. s.	n. s.	NA	NA	NA	20.1	stress.biotic	(at3g02840 : 423.0) ARM repeat superfamily protein; FUNCTIONS IN: binding; INVOLVED IN: response to other organism, response to ozone; EXPRESSED IN: 16 plant structures; EXPRESSED DURING: 8 growth stages; CONTAINS InterPro DOMAIN/s: Armadillo-like helical (InterPro:IPR011989), Armadillo-type fold (InterPro:IPR016024); BEST Arabidopsis thaliana protein match is: ARM repeat superfamily protein (TAI…	S	Immediate-early fungal elicitor family protein
Bol 88246.0.1.2	n. s.	n. s.	n. s.	NA	NA	NA	20.1	stress.biotic	(at3g02840 : 420.0) ARM repeat superfamily protein; FUNCTIONS IN: binding; INVOLVED IN: response to other organism, response to ozone; EXPRESSED IN: 16 plant structures; EXPRESSED DURING: 8 growth stages; CONTAINS InterPro DOMAIN/s: Armadillo-like helical (InterPro:IPR011989), Armadillo-type fold (InterPro:IPR016024); BEST Arabidopsis thaliana protein match is: ARM repeat superfamily protein (TAI…	S	Immediate-early fungal elicitor family protein
Bol 88630.0.2.1	n. s.	n. s.	n. s.	NA	NA	NA	20.1	stress.biotic	(at5g17890 : 273.0) Encodes a protein that appears to be involved in defense responses. Contains TIR, NB-LRR and LIM domains. A gain of function allele exhibits cold dependent phenotypes including apparent activation of defense responses and an increased freezing tolerance.; DA1-related protein 4 (DAR4); FUNCTIONS IN: zinc ion binding, ATP binding; INVOLVED IN: response to cold, defense response;…	K	Transcription factor. Interacts specifically with the W box (5'-(T)TGAC CT -3'), a frequently occurring elicitor- responsive cis-acting element
Bol 88630.1.1.1	n. s.	n. s.	n. s.	NA	NA	NA	20.1	stress.biotic	(at5g17890 : 131.0) Encodes a protein that appears to be involved in defense responses. Contains TIR, NB-LRR and LIM domains. A gain of function allele exhibits cold dependent phenotypes including apparent activation of defense responses and an increased freezing tolerance.; DA1-related protein 4 (DAR4); FUNCTIONS IN: zinc ion binding, ATP binding; INVOLVED IN: response to cold, defense response;…	K	Transcription factor. Interacts specifically with the W box (5'-(T)TGAC CT -3'), a frequently occurring elicitor- responsive cis-acting element
Bol 88633.0.1.1	n. s.	n. s.	n. s.	K12668	OST2, DAD1	oligosaccharyltransferase complex subunit epsilon	20.1	stress.biotic	(at2g35520 : 173.0) DEFENDER AGAINST CELL DEATH 2 (DAD2); CONTAINS InterPro DOMAIN/s: Defender against death DAD protein (InterPro:IPR003038); BEST Arabidopsis thaliana protein match is: Defender against death (DAD family) protein (TAIR:AT1G32210.1); Has 458 Blast hits to 458 proteins in 196 species: Archae - 0; Bacteria - 0; Metazoa - 197; Fungi - 115; Plants - 102; Viruses - 0; Other Eukaryotes…	O	defender against cell death 1
Bol 88633.0.1.2	n. s.	n. s.	n. s.	K12668	OST2, DAD1	oligosaccharyltransferase complex subunit epsilon	20.1	stress.biotic	(at2g35520 : 173.0) DEFENDER AGAINST CELL DEATH 2 (DAD2); CONTAINS InterPro DOMAIN/s: Defender against death DAD protein (InterPro:IPR003038); BEST Arabidopsis thaliana protein match is: Defender against death (DAD family) protein (TAIR:AT1G32210.1); Has 458 Blast hits to 458 proteins in 196 species: Archae - 0; Bacteria - 0; Metazoa - 197; Fungi - 115; Plants - 102; Viruses - 0; Other Eukaryotes…	O	defender against cell death 1
Bol 88917.0.1.1	n. s.	n. s.	n. s.	NA	NA	NA	20.1	stress.biotic	(at1g05850 : 561.0) Encodes an endo chitinase-like protein AtCTL1. Essential for tolerance to heat, salt and drought stresses. Also involved in root hair development, cell expansion and response to cytokinin. Allelic to erh2. 11 alleles described in Hauser (1995). Mutant is defective in acquired thermotolerance, appears semidwarf throughout its life cycle and has extra lateral branches. There are…	T	chitinase
Bol 88917.0.2.1	n. s.	n. s.	n. s.	NA	NA	NA	20.1	stress.biotic	(at1g05850 : 262.0) Encodes an endo chitinase-like protein AtCTL1. Essential for tolerance to heat, salt and drought stresses. Also involved in root hair development, cell expansion and response to cytokinin. Allelic to erh2. 11 alleles described in Hauser (1995). Mutant is defective in acquired thermotolerance, appears semidwarf throughout its life cycle and has extra lateral branches. There are…	T	chitinase
Bol 89774.0.2.1	n. s.	n. s.	n. s.	NA	NA	NA	20.1	stress.biotic	(at4g18470 : 331.0) Negative regulator of systemic acquired resistance (SAR), repressor of pathogenesis-related PR gene expression which is removed by NPR1 upon induction of SAR. Encodes leucine-rich nuclear protein. Conserved in plants, with putative orthologs found in several plant species. Many NPR1-dependent PR gene are specifically derepressed in the sni1 mutant. The structural similarity of…	S	NA
Bol 90043.1.1.1	n. s.	n. s.	n. s.	NA	NA	NA	20.1	stress.biotic	(at4g36150 : 307.0) Disease resistance protein (TIR-NBS-LRR class) family; FUNCTIONS IN: transmembrane receptor activity, ATP binding; INVOLVED IN: signal transduction, apoptosis, defense response, innate immune response; LOCATED IN: intrinsic to membrane, chloroplast; EXPRESSED IN: 20 plant structures; EXPRESSED DURING: 13 growth stages; CONTAINS InterPro DOMAIN/s: NB-ARC (InterPro:IPR002182), T…	T	Leucine Rich Repeat
Bol 90164.3.1.1	n. s.	n. s.	n. s.	NA	NA	NA	20.1	stress.biotic	(at1g56540 : 112.0) Disease resistance protein (TIR-NBS-LRR class) family; FUNCTIONS IN: transmembrane receptor activity, nucleoside-triphosphatase activity, nucleotide binding, ATP binding; INVOLVED IN: signal transduction, defense response, apoptosis, innate immune response; LOCATED IN: intrinsic to membrane; EXPRESSED IN: 14 plant structures; EXPRESSED DURING: 8 growth stages; CONTAINS InterPr…	T	Disease resistance protein
Bol 90231.0.2.1	n. s.	n. s.	n. s.	NA	NA	NA	20.1	stress.biotic	(at5g45200 : 89.7) Disease resistance protein (TIR-NBS-LRR class) family; FUNCTIONS IN: transmembrane receptor activity, ATP binding; INVOLVED IN: signal transduction, apoptosis, defense response, innate immune response; LOCATED IN: intrinsic to membrane; CONTAINS InterPro DOMAIN/s: NB-ARC (InterPro:IPR002182), Leucine-rich repeat, typical subtype (InterPro:IPR003591), Disease resistance protein …	T	resistance protein
Bol 90231.2.1.1	n. s.	n. s.	n. s.	NA	NA	NA	20.1	stress.biotic	(at5g17970 : 129.0) Disease resistance protein (TIR-NBS-LRR class) family; FUNCTIONS IN: transmembrane receptor activity, nucleoside-triphosphatase activity, nucleotide binding, ATP binding; INVOLVED IN: signal transduction, defense response, apoptosis, innate immune response; LOCATED IN: intrinsic to membrane; CONTAINS InterPro DOMAIN/s: ATPase, AAA+ type, core (InterPro:IPR003593), NB-ARC (Inte…	T	resistance protein
Bol 90231.2.3.1	n. s.	n. s.	n. s.	NA	NA	NA	20.1	stress.biotic	(at4g19500 : 97.1) nucleoside-triphosphatases;transmembrane receptors;nucleotide binding;ATP binding; FUNCTIONS IN: transmembrane receptor activity, ATP binding; INVOLVED IN: signal transduction, defense response, apoptosis, innate immune response; LOCATED IN: intrinsic to membrane; EXPRESSED IN: 23 plant structures; EXPRESSED DURING: 15 growth stages; CONTAINS InterPro DOMAIN/s: NB-ARC (InterPro…	T	resistance protein
Bol 90675.0.1.1	n. s.	n. s.	n. s.	NA	NA	NA	20.1	stress.biotic	(at2g14080 : 201.0) Disease resistance protein (TIR-NBS-LRR class) family; FUNCTIONS IN: transmembrane receptor activity, nucleoside-triphosphatase activity, nucleotide binding, ATP binding; INVOLVED IN: signal transduction, apoptosis, defense response, innate immune response; LOCATED IN: intrinsic to membrane, endomembrane system; EXPRESSED IN: 19 plant structures; EXPRESSED DURING: 13 growth st…	T	Disease resistance protein
Bol 90759.1.1.1	n. s.	n. s.	n. s.	NA	NA	NA	20.1	stress.biotic	(at4g25780 : 275.0) CAP (Cysteine-rich secretory proteins, Antigen 5, and Pathogenesis-related 1 protein) superfamily protein; FUNCTIONS IN: molecular_function unknown; INVOLVED IN: biological_process unknown; LOCATED IN: endomembrane system, extracellular region; EXPRESSED IN: 14 plant structures; EXPRESSED DURING: 11 growth stages; CONTAINS InterPro DOMAIN/s: Allergen V5/Tpx-1 related, conserve…	S	SCP
Bol 90802.0.1.2	n. s.	n. s.	n. s.	K01183	E3.2.1.14	chitinase [EC:3.2.1.14]	20.1	stress.biotic	(q06209|chi4_brana : 247.0) Basic endochitinase CHB4 precursor (EC 3.2.1.14) - Brassica napus (Rape) & (at2g43590 : 230.0) Chitinase family protein; FUNCTIONS IN: chitin binding, chitinase activity; INVOLVED IN: carbohydrate metabolic process, cell wall macromolecule catabolic process; LOCATED IN: endomembrane system; EXPRESSED IN: 7 plant structures; EXPRESSED DURING: LP.04 four leaves visible, …	G	chitinase
Bol 90948.0.1.1	n. s.	n. s.	n. s.	NA	NA	NA	20.1	stress.biotic	(at3g49750 : 371.0) receptor like protein 44 (RLP44); INVOLVED IN: signal transduction; LOCATED IN: plasma membrane; EXPRESSED IN: 21 plant structures; EXPRESSED DURING: 13 growth stages; CONTAINS InterPro DOMAIN/s: Leucine-rich repeat (InterPro:IPR001611); BEST Arabidopsis thaliana protein match is: receptor like protein 57 (TAIR:AT5G65830.1); Has 65414 Blast hits to 15809 proteins in 634 specie…	T	Leucine Rich Repeat
Bol 90948.0.2.1	n. s.	n. s.	n. s.	NA	NA	NA	20.1	stress.biotic	(at3g49750 : 216.0) receptor like protein 44 (RLP44); INVOLVED IN: signal transduction; LOCATED IN: plasma membrane; EXPRESSED IN: 21 plant structures; EXPRESSED DURING: 13 growth stages; CONTAINS InterPro DOMAIN/s: Leucine-rich repeat (InterPro:IPR001611); BEST Arabidopsis thaliana protein match is: receptor like protein 57 (TAIR:AT5G65830.1); Has 65414 Blast hits to 15809 proteins in 634 specie…	T	Leucine Rich Repeat
Bol 90948.1.1.1	-6,24	-6,74	n. s.	NA	NA	NA	20.1	stress.biotic	(at3g49750 : 226.0) receptor like protein 44 (RLP44); INVOLVED IN: signal transduction; LOCATED IN: plasma membrane; EXPRESSED IN: 21 plant structures; EXPRESSED DURING: 13 growth stages; CONTAINS InterPro DOMAIN/s: Leucine-rich repeat (InterPro:IPR001611); BEST Arabidopsis thaliana protein match is: receptor like protein 57 (TAIR:AT5G65830.1); Has 65414 Blast hits to 15809 proteins in 634 specie…	T	Leucine Rich Repeat
Bol 91079.0.1.1	n. s.	n. s.	n. s.	NA	NA	NA	20.1	stress.biotic	(at5g17890 : 670.0) Encodes a protein that appears to be involved in defense responses. Contains TIR, NB-LRR and LIM domains. A gain of function allele exhibits cold dependent phenotypes including apparent activation of defense responses and an increased freezing tolerance.; DA1-related protein 4 (DAR4); FUNCTIONS IN: zinc ion binding, ATP binding; INVOLVED IN: response to cold, defense response;…	K	Transcription factor. Interacts specifically with the W box (5'-(T)TGAC CT -3'), a frequently occurring elicitor- responsive cis-acting element
Bol 91207.1.1.1	n. s.	n. s.	n. s.	NA	NA	NA	20.1	stress.biotic	(at5g04720 : 924.0) ADR1-like 2 (ADR1-L2); FUNCTIONS IN: nucleoside-triphosphatase activity, nucleotide binding, ATP binding; INVOLVED IN: apoptosis, defense response; EXPRESSED IN: 22 plant structures; EXPRESSED DURING: 13 growth stages; CONTAINS InterPro DOMAIN/s: ATPase, AAA+ type, core (InterPro:IPR003593), NB-ARC (InterPro:IPR002182), Powdery mildew resistance protein, RPW8 domain (InterPro:…	S	disease resistance protein
Bol 91308.1.1.1	n. s.	n. s.	n. s.	NA	NA	NA	20.1	stress.biotic	(at4g29940 : 80.1) Homeodomain protein (PRHA). Expression of the gene differs in various vegetative and floral plant tissues and is positively influenced by the phytohormone auxin. It is often associated with regions of developing vascular tissue. The prha promoter is highly responsive to the synthetic auxin, naphthalene acetic acid, in transient assays using tobacco protoplasts. The PRHA protein…	K	pathogenesis related homeodomain protein a
Bol 91308.1.3.1	n. s.	n. s.	n. s.	NA	NA	NA	20.1	stress.biotic	(at4g29940 : 101.0) Homeodomain protein (PRHA). Expression of the gene differs in various vegetative and floral plant tissues and is positively influenced by the phytohormone auxin. It is often associated with regions of developing vascular tissue. The prha promoter is highly responsive to the synthetic auxin, naphthalene acetic acid, in transient assays using tobacco protoplasts. The PRHA protei…	K	pathogenesis related homeodomain protein a
Bol 91390.1.2.1	n. s.	n. s.	n. s.	NA	NA	NA	20.1	stress.biotic	(at5g06320 : 252.0) encodes a protein whose sequence is similar to tobacco hairpin-induced gene (HIN1) and Arabidopsis non-race specific disease resistance gene (NDR1). Expression of this gene is induced by cucumber mosaic virus, spermine and Pseudomonas syringae pv. tomato DC3000. The gene product is localized to the plasma membrane.; NDR1/HIN1-like 3 (NHL3); FUNCTIONS IN: molecular_function unk…	S	harpin-induced protein 1 domain containing protein, expressed
Bol 91390.1.2.2	n. s.	n. s.	n. s.	NA	NA	NA	20.1	stress.biotic	(at5g06320 : 248.0) encodes a protein whose sequence is similar to tobacco hairpin-induced gene (HIN1) and Arabidopsis non-race specific disease resistance gene (NDR1). Expression of this gene is induced by cucumber mosaic virus, spermine and Pseudomonas syringae pv. tomato DC3000. The gene product is localized to the plasma membrane.; NDR1/HIN1-like 3 (NHL3); FUNCTIONS IN: molecular_function unk…	S	harpin-induced protein 1 domain containing protein, expressed
Bol 91390.2.1.1	n. s.	n. s.	n. s.	NA	NA	NA	20.1	stress.biotic	(at5g06320 : 244.0) encodes a protein whose sequence is similar to tobacco hairpin-induced gene (HIN1) and Arabidopsis non-race specific disease resistance gene (NDR1). Expression of this gene is induced by cucumber mosaic virus, spermine and Pseudomonas syringae pv. tomato DC3000. The gene product is localized to the plasma membrane.; NDR1/HIN1-like 3 (NHL3); FUNCTIONS IN: molecular_function unk…	S	harpin-induced protein 1 domain containing protein, expressed
Bol 91626.0.1.1	n. s.	n. s.	n. s.	NA	NA	NA	20.1	stress.biotic	(at4g31310 : 239.0) AIG2-like (avirulence induced gene) family protein; CONTAINS InterPro DOMAIN/s: Butirosin biosynthesis, BtrG-like (InterPro:IPR013024), AIG2-like (InterPro:IPR009288); BEST Arabidopsis thaliana protein match is: AIG2-like (avirulence induced gene) family protein (TAIR:AT2G24390.1); Has 337 Blast hits to 337 proteins in 100 species: Archae - 29; Bacteria - 60; Metazoa - 0; Fung…	S	AIG2-like
Bol 91844.0.2.1	n. s.	n. s.	n. s.	NA	NA	NA	20.1	stress.biotic	(at5g15870 : 441.0) glycosyl hydrolase family 81 protein; FUNCTIONS IN: hydrolase activity, acting on glycosyl bonds, endo-1,3(4)-beta-glucanase activity; INVOLVED IN: response to cyclopentenone; EXPRESSED IN: 23 plant structures; EXPRESSED DURING: 13 growth stages; CONTAINS InterPro DOMAIN/s: Glycoside hydrolase, family 81 (InterPro:IPR005200); BEST Arabidopsis thaliana protein match is: glycosy…	G	Glycosyl hydrolase family 81 protein
Bol 91844.1.1.1	n. s.	n. s.	n. s.	NA	NA	NA	20.1	stress.biotic	(at5g15870 : 385.0) glycosyl hydrolase family 81 protein; FUNCTIONS IN: hydrolase activity, acting on glycosyl bonds, endo-1,3(4)-beta-glucanase activity; INVOLVED IN: response to cyclopentenone; EXPRESSED IN: 23 plant structures; EXPRESSED DURING: 13 growth stages; CONTAINS InterPro DOMAIN/s: Glycoside hydrolase, family 81 (InterPro:IPR005200); BEST Arabidopsis thaliana protein match is: glycosy…	G	Glycosyl hydrolase family 81 protein
Bol 91937.0.1.1	n. s.	n. s.	n. s.	NA	NA	NA	20.1	stress.biotic	(at3g52430 : 254.0) Encodes a lipase-like gene that is important for salicylic acid signaling and function in resistance (R) gene-mediated and basal plant disease resistance. PAD4 can interact directly with EDS1, another disease resistance signaling protein. Expressed at elevated level in response to green peach aphid (GPA) feeding, and modulates the GPA feeding-induced leaf senescence through a …	S	Class 3 lipase
Bol 91937.1.1.1	n. s.	n. s.	n. s.	NA	NA	NA	20.1	stress.biotic	(at3g52430 : 94.0) Encodes a lipase-like gene that is important for salicylic acid signaling and function in resistance (R) gene-mediated and basal plant disease resistance. PAD4 can interact directly with EDS1, another disease resistance signaling protein. Expressed at elevated level in response to green peach aphid (GPA) feeding, and modulates the GPA feeding-induced leaf senescence through a m…	S	Class 3 lipase
Bol 91937.1.1.2	n. s.	n. s.	n. s.	NA	NA	NA	20.1	stress.biotic	(at3g52430 : 355.0) Encodes a lipase-like gene that is important for salicylic acid signaling and function in resistance (R) gene-mediated and basal plant disease resistance. PAD4 can interact directly with EDS1, another disease resistance signaling protein. Expressed at elevated level in response to green peach aphid (GPA) feeding, and modulates the GPA feeding-induced leaf senescence through a …	S	Class 3 lipase
Bol 91937.1.1.3	n. s.	n. s.	n. s.	NA	NA	NA	20.1	stress.biotic	(at3g52430 : 362.0) Encodes a lipase-like gene that is important for salicylic acid signaling and function in resistance (R) gene-mediated and basal plant disease resistance. PAD4 can interact directly with EDS1, another disease resistance signaling protein. Expressed at elevated level in response to green peach aphid (GPA) feeding, and modulates the GPA feeding-induced leaf senescence through a …	S	Class 3 lipase
Bol 92464.0.2.1	n. s.	n. s.	n. s.	NA	NA	NA	20.1	stress.biotic	(at5g51630 : 360.0) Disease resistance protein (TIR-NBS-LRR class) family; FUNCTIONS IN: transmembrane receptor activity, ATP binding; INVOLVED IN: signal transduction, apoptosis, defense response, innate immune response; LOCATED IN: intrinsic to membrane; EXPRESSED IN: 9 plant structures; EXPRESSED DURING: 4 anthesis, petal differentiation and expansion stage, E expanded cotyledon stage, D bilat…	T	Disease resistance protein
Bol 92572.0.1.4	n. s.	n. s.	n. s.	NA	NA	NA	20.1	stress.biotic	(at4g29940 : 284.0) Homeodomain protein (PRHA). Expression of the gene differs in various vegetative and floral plant tissues and is positively influenced by the phytohormone auxin. It is often associated with regions of developing vascular tissue. The prha promoter is highly responsive to the synthetic auxin, naphthalene acetic acid, in transient assays using tobacco protoplasts. The PRHA protei…	K	pathogenesis related homeodomain protein a
Bol 92899.0.2.1	4,50	n. s.	n. s.	NA	NA	NA	20.1	stress.biotic	(at3g02840 : 155.0) ARM repeat superfamily protein; FUNCTIONS IN: binding; INVOLVED IN: response to other organism, response to ozone; EXPRESSED IN: 16 plant structures; EXPRESSED DURING: 8 growth stages; CONTAINS InterPro DOMAIN/s: Armadillo-like helical (InterPro:IPR011989), Armadillo-type fold (InterPro:IPR016024); BEST Arabidopsis thaliana protein match is: ARM repeat superfamily protein (TAI…	S	Immediate-early fungal elicitor family protein
Bol 93338.0.1.1	4,99	n. s.	n. s.	NA	NA	NA	20.1	stress.biotic	(at1g20780 : 248.0) Encodes a protein containing a U-box and an ARM domain.; senescence-associated E3 ubiquitin ligase 1 (SAUL1); FUNCTIONS IN: ubiquitin-protein ligase activity; INVOLVED IN: regulation of chlorophyll catabolic process, regulation of chlorophyll biosynthetic process, leaf senescence, regulation of abscisic acid biosynthetic process; LOCATED IN: plasma membrane; EXPRESSED IN: 9 pl…	S	U-box domain-containing protein 43-like
Bol 93338.1.3.1	3,53	11,08	n. s.	NA	NA	NA	20.1	stress.biotic	(at1g20780 : 1231.0) Encodes a protein containing a U-box and an ARM domain.; senescence-associated E3 ubiquitin ligase 1 (SAUL1); FUNCTIONS IN: ubiquitin-protein ligase activity; INVOLVED IN: regulation of chlorophyll catabolic process, regulation of chlorophyll biosynthetic process, leaf senescence, regulation of abscisic acid biosynthetic process; LOCATED IN: plasma membrane; EXPRESSED IN: 9 p…	S	U-box domain-containing protein 43-like
Bol 93338.1.3.2	3,86	n. s.	n. s.	NA	NA	NA	20.1	stress.biotic	(at1g20780 : 1251.0) Encodes a protein containing a U-box and an ARM domain.; senescence-associated E3 ubiquitin ligase 1 (SAUL1); FUNCTIONS IN: ubiquitin-protein ligase activity; INVOLVED IN: regulation of chlorophyll catabolic process, regulation of chlorophyll biosynthetic process, leaf senescence, regulation of abscisic acid biosynthetic process; LOCATED IN: plasma membrane; EXPRESSED IN: 9 p…	S	U-box domain-containing protein 43-like
Bol 93338.1.4.1	3,77	n. s.	n. s.	NA	NA	NA	20.1	stress.biotic	(at1g20780 : 123.0) Encodes a protein containing a U-box and an ARM domain.; senescence-associated E3 ubiquitin ligase 1 (SAUL1); FUNCTIONS IN: ubiquitin-protein ligase activity; INVOLVED IN: regulation of chlorophyll catabolic process, regulation of chlorophyll biosynthetic process, leaf senescence, regulation of abscisic acid biosynthetic process; LOCATED IN: plasma membrane; EXPRESSED IN: 9 pl…	S	U-box domain-containing protein 43-like
Bol 93338.2.1.1	n. s.	n. s.	n. s.	NA	NA	NA	20.1	stress.biotic	(at1g20780 : 237.0) Encodes a protein containing a U-box and an ARM domain.; senescence-associated E3 ubiquitin ligase 1 (SAUL1); FUNCTIONS IN: ubiquitin-protein ligase activity; INVOLVED IN: regulation of chlorophyll catabolic process, regulation of chlorophyll biosynthetic process, leaf senescence, regulation of abscisic acid biosynthetic process; LOCATED IN: plasma membrane; EXPRESSED IN: 9 pl…	S	U-box domain-containing protein 43-like
Bol 93447.1.1.1	n. s.	n. s.	n. s.	K18875	EDS1	enhanced disease susceptibility 1 protein	20.1	stress.biotic	(at3g48090 : 232.0) Component of R gene-mediated disease resistance in Arabidopsis thaliana with homology to eukaryotic lipases.; enhanced disease susceptibility 1 (EDS1); CONTAINS InterPro DOMAIN/s: Lipase, class 3 (InterPro:IPR002921); BEST Arabidopsis thaliana protein match is: alpha/beta-Hydrolases superfamily protein (TAIR:AT3G48080.1); Has 35333 Blast hits to 34131 proteins in 2444 species:…	S	enhanced disease susceptibility 1
Bol 93447.1.1.2	n. s.	n. s.	n. s.	K18875	EDS1	enhanced disease susceptibility 1 protein	20.1	stress.biotic	(at3g48080 : 567.0) alpha/beta-Hydrolases superfamily protein; FUNCTIONS IN: lipase activity, triglyceride lipase activity, signal transducer activity; INVOLVED IN: lipid metabolic process; LOCATED IN: cellular_component unknown; EXPRESSED IN: 19 plant structures; EXPRESSED DURING: 12 growth stages; CONTAINS InterPro DOMAIN/s: Lipase, class 3 (InterPro:IPR002921); BEST Arabidopsis thaliana protei…	S	enhanced disease susceptibility 1
Bol 93447.2.1.1	n. s.	n. s.	n. s.	K18875	EDS1	enhanced disease susceptibility 1 protein	20.1	stress.biotic	(at3g48080 : 159.0) alpha/beta-Hydrolases superfamily protein; FUNCTIONS IN: lipase activity, triglyceride lipase activity, signal transducer activity; INVOLVED IN: lipid metabolic process; LOCATED IN: cellular_component unknown; EXPRESSED IN: 19 plant structures; EXPRESSED DURING: 12 growth stages; CONTAINS InterPro DOMAIN/s: Lipase, class 3 (InterPro:IPR002921); BEST Arabidopsis thaliana protei…	S	enhanced disease susceptibility 1
Bol 93513.1.1.1	n. s.	n. s.	n. s.	NA	NA	NA	20.1	stress.biotic	(at5g02140 : 248.0) Pathogenesis-related thaumatin superfamily protein; FUNCTIONS IN: molecular_function unknown; INVOLVED IN: response to other organism; LOCATED IN: endomembrane system; EXPRESSED IN: 7 plant structures; EXPRESSED DURING: F mature embryo stage, petal differentiation and expansion stage, E expanded cotyledon stage, D bilateral stage; CONTAINS InterPro DOMAIN/s: Thaumatin, conserv…	S	thaumatin-like
Bol 93515.2.2.1	n. s.	n. s.	n. s.	NA	NA	NA	20.1	stress.biotic	(at5g38344 : 139.0) Toll-Interleukin-Resistance (TIR) domain family protein; FUNCTIONS IN: transmembrane receptor activity; INVOLVED IN: signal transduction, innate immune response; LOCATED IN: intrinsic to membrane, endomembrane system; CONTAINS InterPro DOMAIN/s: Toll-Interleukin receptor (InterPro:IPR000157); BEST Arabidopsis thaliana protein match is: Disease resistance protein (TIR-NBS-LRR c…	T	Disease resistance protein
Bol 93565.0.2.7	n. s.	n. s.	n. s.	NA	NA	NA	20.1	stress.biotic	(at5g22690 : 538.0) Disease resistance protein (TIR-NBS-LRR class) family; FUNCTIONS IN: transmembrane receptor activity, ATP binding; INVOLVED IN: signal transduction, defense response, apoptosis, innate immune response; LOCATED IN: intrinsic to membrane; EXPRESSED IN: 20 plant structures; EXPRESSED DURING: 13 growth stages; CONTAINS InterPro DOMAIN/s: NB-ARC (InterPro:IPR002182), Leucine-rich r…	T	Disease resistance protein
Bol 9423.1.1.1	n. s.	n. s.	n. s.	NA	NA	NA	20.1	stress.biotic	(at1g77700 : 317.0) Pathogenesis-related thaumatin superfamily protein; CONTAINS InterPro DOMAIN/s: Thaumatin, pathogenesis-related (InterPro:IPR001938); BEST Arabidopsis thaliana protein match is: thaumatin-like protein 3 (TAIR:AT1G75030.1); Has 1591 Blast hits to 1571 proteins in 178 species: Archae - 0; Bacteria - 39; Metazoa - 54; Fungi - 86; Plants - 1401; Viruses - 2; Other Eukaryotes - 9 (…	S	THN
Bol 94262.3.1.1	n. s.	n. s.	n. s.	NA	NA	NA	20.1	stress.biotic	(at5g11250 : 112.0) Disease resistance protein (TIR-NBS-LRR class); FUNCTIONS IN: transmembrane receptor activity, ATP binding; INVOLVED IN: signal transduction, apoptosis, defense response, innate immune response; LOCATED IN: intrinsic to membrane, chloroplast; EXPRESSED IN: 20 plant structures; EXPRESSED DURING: 13 growth stages; CONTAINS InterPro DOMAIN/s: NB-ARC (InterPro:IPR002182), Leucine-…	T	Disease resistance protein
Bol 94448.0.1.1	n. s.	n. s.	n. s.	NA	NA	NA	20.1	stress.biotic	(gnl|cdd|69947 : 420.0) no description available & (at2g02180 : 369.0) Necessary for the efficient multiplication of tobamoviruses.; tobamovirus multiplication protein 3 (TOM3); INVOLVED IN: viral replication complex formation and maintenance; LOCATED IN: endomembrane system; EXPRESSED IN: 23 plant structures; EXPRESSED DURING: 14 growth stages; CONTAINS InterPro DOMAIN/s: Protein of unknown func…	S	Tobamovirus multiplication
Bol 94448.0.1.5	n. s.	n. s.	n. s.	NA	NA	NA	20.1	stress.biotic	(gnl|cdd|69947 : 221.0) no description available & (at2g02180 : 184.0) Necessary for the efficient multiplication of tobamoviruses.; tobamovirus multiplication protein 3 (TOM3); INVOLVED IN: viral replication complex formation and maintenance; LOCATED IN: endomembrane system; EXPRESSED IN: 23 plant structures; EXPRESSED DURING: 14 growth stages; CONTAINS InterPro DOMAIN/s: Protein of unknown func…	S	Tobamovirus multiplication
Bol 94448.0.1.6	n. s.	n. s.	n. s.	NA	NA	NA	20.1	stress.biotic	(gnl|cdd|69947 : 420.0) no description available & (at2g02180 : 369.0) Necessary for the efficient multiplication of tobamoviruses.; tobamovirus multiplication protein 3 (TOM3); INVOLVED IN: viral replication complex formation and maintenance; LOCATED IN: endomembrane system; EXPRESSED IN: 23 plant structures; EXPRESSED DURING: 14 growth stages; CONTAINS InterPro DOMAIN/s: Protein of unknown func…	S	Tobamovirus multiplication
Bol 94737.2.2.1	n. s.	n. s.	n. s.	NA	NA	NA	20.1	stress.biotic	(at5g46450 : 457.0) Disease resistance protein (TIR-NBS-LRR class) family; FUNCTIONS IN: transmembrane receptor activity, nucleoside-triphosphatase activity, nucleotide binding, ATP binding; INVOLVED IN: signal transduction, defense response, apoptosis, innate immune response; LOCATED IN: intrinsic to membrane; EXPRESSED IN: 18 plant structures; EXPRESSED DURING: 11 growth stages; CONTAINS InterP…	S	protein PLASTID MOVEMENT IMPAIRED
Bol 94737.2.2.2	4,90	n. s.	n. s.	NA	NA	NA	20.1	stress.biotic	(at5g40060 : 464.0) Disease resistance protein (NBS-LRR class) family; FUNCTIONS IN: nucleoside-triphosphatase activity, nucleotide binding, ATP binding; INVOLVED IN: defense response, apoptosis; EXPRESSED IN: 21 plant structures; EXPRESSED DURING: 13 growth stages; CONTAINS InterPro DOMAIN/s: ATPase, AAA+ type, core (InterPro:IPR003593), NB-ARC (InterPro:IPR002182), Disease resistance protein (I…	S	protein PLASTID MOVEMENT IMPAIRED
Bol 94768.2.1.1	n. s.	n. s.	n. s.	NA	NA	NA	20.1	stress.biotic	(at4g39030 : 622.0) Encodes an orphan multidrug and toxin extrusion transporter. Essential component of salicylic acid-dependent signaling for disease resistance. Member of the MATE-transporter family. Expression induced by salicylic acid. Mutants are salicylic acid-deficient.; ENHANCED DISEASE SUSCEPTIBILITY 5 (EDS5); FUNCTIONS IN: antiporter activity, drug transmembrane transporter activity, tr…	B	Mate efflux family protein
Bol 94768.2.1.2	n. s.	n. s.	n. s.	NA	NA	NA	20.1	stress.biotic	(at4g39030 : 756.0) Encodes an orphan multidrug and toxin extrusion transporter. Essential component of salicylic acid-dependent signaling for disease resistance. Member of the MATE-transporter family. Expression induced by salicylic acid. Mutants are salicylic acid-deficient.; ENHANCED DISEASE SUSCEPTIBILITY 5 (EDS5); FUNCTIONS IN: antiporter activity, drug transmembrane transporter activity, tr…	B	Mate efflux family protein
Bol 95655.0.2.2	n. s.	n. s.	n. s.	K12861	BCAS2	pre-mRNA-splicing factor SPF27	20.1	stress.biotic	(at3g18165 : 370.0) Encodes MOS4 (Modifier of snc1, 4), a nuclear protein homologous to human Breast Cancer-Amplified Sequence (BCAS2). MOS4 interacts with AtCDC5 and PRL1. All three proteins are essential for plant innate immunity.; Modifier of snc1,4 (MOS4); FUNCTIONS IN: molecular_function unknown; INVOLVED IN: defense response signaling pathway, resistance gene-independent, defense response s…	O	Breast carcinoma amplified sequence 2
Bol 96004.0.1.1	n. s.	n. s.	n. s.	NA	NA	NA	20.1	stress.biotic	(at2g36760 : 296.0) UDP-glucosyl transferase 73C2 (UGT73C2); FUNCTIONS IN: transferase activity, transferring hexosyl groups, UDP-glycosyltransferase activity, transferase activity, transferring glycosyl groups; INVOLVED IN: metabolic process; LOCATED IN: endomembrane system; EXPRESSED IN: flower, stamen; EXPRESSED DURING: 4 anthesis; CONTAINS InterPro DOMAIN/s: UDP-glucuronosyl/UDP-glucosyltrans…	C, G	UDP-glucoronosyl and UDP-glucosyl transferase
Bol 96004.0.1.2	n. s.	n. s.	n. s.	NA	NA	NA	20.1	stress.biotic	(at2g36760 : 296.0) UDP-glucosyl transferase 73C2 (UGT73C2); FUNCTIONS IN: transferase activity, transferring hexosyl groups, UDP-glycosyltransferase activity, transferase activity, transferring glycosyl groups; INVOLVED IN: metabolic process; LOCATED IN: endomembrane system; EXPRESSED IN: flower, stamen; EXPRESSED DURING: 4 anthesis; CONTAINS InterPro DOMAIN/s: UDP-glucuronosyl/UDP-glucosyltrans…	C, G	UDP-glucoronosyl and UDP-glucosyl transferase
Bol 96004.0.2.1	n. s.	n. s.	n. s.	NA	NA	NA	20.1	stress.biotic	(at2g36780 : 357.0) UDP-Glycosyltransferase superfamily protein; FUNCTIONS IN: UDP-glycosyltransferase activity, transferase activity, transferring glycosyl groups; INVOLVED IN: metabolic process; LOCATED IN: cellular_component unknown; CONTAINS InterPro DOMAIN/s: UDP-glucuronosyl/UDP-glucosyltransferase (InterPro:IPR002213); BEST Arabidopsis thaliana protein match is: UDP-Glycosyltransferase sup…	C, G	UDP-glucoronosyl and UDP-glucosyl transferase
Bol 96065.0.1.1	n. s.	n. s.	n. s.	NA	NA	NA	20.1	stress.biotic	(at5g36970 : 295.0) NDR1/HIN1-like protein, expression induced during incompatible response to a pathogen, expression is at least partly dependent on the salicylic acid signaling pathway; NDR1/HIN1-like 25 (NHL25); FUNCTIONS IN: molecular_function unknown; INVOLVED IN: defense response, incompatible interaction, salicylic acid mediated signaling pathway; LOCATED IN: cellular_component unknown; CO…	S	Late embryogenesis abundant protein
Bol 96065.0.1.2	n. s.	n. s.	n. s.	NA	NA	NA	20.1	stress.biotic	(at5g36970 : 355.0) NDR1/HIN1-like protein, expression induced during incompatible response to a pathogen, expression is at least partly dependent on the salicylic acid signaling pathway; NDR1/HIN1-like 25 (NHL25); FUNCTIONS IN: molecular_function unknown; INVOLVED IN: defense response, incompatible interaction, salicylic acid mediated signaling pathway; LOCATED IN: cellular_component unknown; CO…	S	Late embryogenesis abundant protein
Bol 96126.1.1.1	n. s.	n. s.	n. s.	NA	NA	NA	20.1	stress.biotic	(at1g72300 : 166.0) Encodes a leucine-rich repeat receptor kinase (LRR-RK) involved in the perception of PSY1. PSY1 is an 18-aa tyrosine-sulfated glycopeptide encoded by AT5G58650 that promotes cellular proliferation and expansion.; Leucine-rich receptor-like protein kinase family protein; CONTAINS InterPro DOMAIN/s: Protein kinase, ATP binding site (InterPro:IPR017441), Serine/threonine-protein …	T	Leucine rich repeat N-terminal domain
Bol 96186.1.1.1	n. s.	n. s.	n. s.	K05283	PIGW	phosphatidylinositol glycan, class W [EC:2.3.-.-]	20.1	stress.biotic	(at4g17910 : 591.0) transferases, transferring acyl groups; FUNCTIONS IN: transferase activity, transferring acyl groups; INVOLVED IN: GPI anchor biosynthetic process; LOCATED IN: integral to membrane, endoplasmic reticulum membrane; CONTAINS InterPro DOMAIN/s: GWT1 (InterPro:IPR009447); Has 62 Blast hits to 62 proteins in 39 species: Archae - 0; Bacteria - 0; Metazoa - 17; Fungi - 21; Plants - 1…	O	GWT1
Bol 96186.1.1.2	n. s.	n. s.	n. s.	K05283	PIGW	phosphatidylinositol glycan, class W [EC:2.3.-.-]	20.1	stress.biotic	(at4g17910 : 402.0) transferases, transferring acyl groups; FUNCTIONS IN: transferase activity, transferring acyl groups; INVOLVED IN: GPI anchor biosynthetic process; LOCATED IN: integral to membrane, endoplasmic reticulum membrane; CONTAINS InterPro DOMAIN/s: GWT1 (InterPro:IPR009447); Has 62 Blast hits to 62 proteins in 39 species: Archae - 0; Bacteria - 0; Metazoa - 17; Fungi - 21; Plants - 1…	O	GWT1
Bol 96288.0.1.1	n. s.	n. s.	n. s.	NA	NA	NA	20.1	stress.biotic	(at5g64930 : 622.0) Regulator of expression of pathogenesis-related (PR) genes. Participates in signal transduction pathways involved in plant defense (systemic acquired resistance -SAR).; CONSTITUTIVE EXPRESSION OF PR GENES 5 (CPR5); Has 30201 Blast hits to 17322 proteins in 780 species: Archae - 12; Bacteria - 1396; Metazoa - 17338; Fungi - 3422; Plants - 5037; Viruses - 0; Other Eukaryotes - 2…	S	NA
Bol 96374.4.1.1	n. s.	n. s.	n. s.	NA	NA	NA	20.1	stress.biotic	(at4g38660 : 439.0) Pathogenesis-related thaumatin superfamily protein; CONTAINS InterPro DOMAIN/s: Thaumatin, pathogenesis-related (InterPro:IPR001938); BEST Arabidopsis thaliana protein match is: THAUMATIN-LIKE PROTEIN 1 (TAIR:AT4G24180.1); Has 1636 Blast hits to 1618 proteins in 187 species: Archae - 0; Bacteria - 43; Metazoa - 60; Fungi - 87; Plants - 1419; Viruses - 4; Other Eukaryotes - 23 …	S	thaumatin-like protein
Bol 96374.4.2.1	n. s.	n. s.	n. s.	NA	NA	NA	20.1	stress.biotic	(at1g75800 : 496.0) Pathogenesis-related thaumatin superfamily protein; FUNCTIONS IN: molecular_function unknown; INVOLVED IN: response to other organism; LOCATED IN: endomembrane system; EXPRESSED IN: 22 plant structures; EXPRESSED DURING: 13 growth stages; CONTAINS InterPro DOMAIN/s: Thaumatin, conserved site (InterPro:IPR017949), Thaumatin, pathogenesis-related (InterPro:IPR001938); BEST Arabi…	S	thaumatin-like protein
Bol 96374.4.2.2	n. s.	n. s.	n. s.	NA	NA	NA	20.1	stress.biotic	(at1g75800 : 418.0) Pathogenesis-related thaumatin superfamily protein; FUNCTIONS IN: molecular_function unknown; INVOLVED IN: response to other organism; LOCATED IN: endomembrane system; EXPRESSED IN: 22 plant structures; EXPRESSED DURING: 13 growth stages; CONTAINS InterPro DOMAIN/s: Thaumatin, conserved site (InterPro:IPR017949), Thaumatin, pathogenesis-related (InterPro:IPR001938); BEST Arabi…	S	thaumatin-like protein
Bol 96374.4.2.3	n. s.	-2,52	n. s.	NA	NA	NA	20.1	stress.biotic	(at1g75800 : 506.0) Pathogenesis-related thaumatin superfamily protein; FUNCTIONS IN: molecular_function unknown; INVOLVED IN: response to other organism; LOCATED IN: endomembrane system; EXPRESSED IN: 22 plant structures; EXPRESSED DURING: 13 growth stages; CONTAINS InterPro DOMAIN/s: Thaumatin, conserved site (InterPro:IPR017949), Thaumatin, pathogenesis-related (InterPro:IPR001938); BEST Arabi…	S	thaumatin-like protein
Bol 96374.4.3.2	-3,65	n. s.	n. s.	NA	NA	NA	20.1	stress.biotic	(at4g38660 : 306.0) Pathogenesis-related thaumatin superfamily protein; CONTAINS InterPro DOMAIN/s: Thaumatin, pathogenesis-related (InterPro:IPR001938); BEST Arabidopsis thaliana protein match is: THAUMATIN-LIKE PROTEIN 1 (TAIR:AT4G24180.1); Has 1636 Blast hits to 1618 proteins in 187 species: Archae - 0; Bacteria - 43; Metazoa - 60; Fungi - 87; Plants - 1419; Viruses - 4; Other Eukaryotes - 23 …	S	thaumatin-like protein
Bol 96374.4.3.3	n. s.	n. s.	n. s.	NA	NA	NA	20.1	stress.biotic	(at4g38660 : 369.0) Pathogenesis-related thaumatin superfamily protein; CONTAINS InterPro DOMAIN/s: Thaumatin, pathogenesis-related (InterPro:IPR001938); BEST Arabidopsis thaliana protein match is: THAUMATIN-LIKE PROTEIN 1 (TAIR:AT4G24180.1); Has 1636 Blast hits to 1618 proteins in 187 species: Archae - 0; Bacteria - 43; Metazoa - 60; Fungi - 87; Plants - 1419; Viruses - 4; Other Eukaryotes - 23 …	S	thaumatin-like protein
Bol 96374.5.1.1	5,55	10,27	n. s.	NA	NA	NA	20.1	stress.biotic	(at1g19320 : 283.0) Pathogenesis-related thaumatin superfamily protein; FUNCTIONS IN: molecular_function unknown; INVOLVED IN: response to other organism; LOCATED IN: endomembrane system; CONTAINS InterPro DOMAIN/s: Thaumatin, pathogenesis-related (InterPro:IPR001938); BEST Arabidopsis thaliana protein match is: thaumatin-like protein 3 (TAIR:AT1G75030.1); Has 1611 Blast hits to 1588 proteins in …	S	thaumatin-like protein
Bol 96517.2.1.1	n. s.	n. s.	n. s.	NA	NA	NA	20.1	stress.biotic	(at3g51570 : 143.0) Disease resistance protein (TIR-NBS-LRR class) family; FUNCTIONS IN: transmembrane receptor activity, ATP binding; INVOLVED IN: signal transduction, defense response, apoptosis, innate immune response; LOCATED IN: membrane; EXPRESSED IN: leaf; CONTAINS InterPro DOMAIN/s: NB-ARC (InterPro:IPR002182), Toll-Interleukin receptor (InterPro:IPR000157), Disease resistance protein (In…	T	disease resistance protein
Bol 96517.2.4.1	2,98	3,16	n. s.	NA	NA	NA	20.1	stress.biotic	(at4g36150 : 258.0) Disease resistance protein (TIR-NBS-LRR class) family; FUNCTIONS IN: transmembrane receptor activity, ATP binding; INVOLVED IN: signal transduction, apoptosis, defense response, innate immune response; LOCATED IN: intrinsic to membrane, chloroplast; EXPRESSED IN: 20 plant structures; EXPRESSED DURING: 13 growth stages; CONTAINS InterPro DOMAIN/s: NB-ARC (InterPro:IPR002182), T…	T	Leucine Rich Repeat
Bol 96539.0.1.2	n. s.	n. s.	n. s.	K01183	E3.2.1.14	chitinase [EC:3.2.1.14]	20.1	stress.biotic	(at3g54420 : 311.0) encodes an EP3 chitinase that is expressed during somatic embryogenesis in nursing cells surrounding the embryos but not in embryos themselves. The gene is also expressed in mature pollen and growing pollen tubes until they enter the receptive synergid, but not in endosperm and integuments as in carrot. Post-embryonically, expression is found in hydathodes, stipules, root epid…	G	Chitin recognition protein
Bol 96539.0.1.3	n. s.	n. s.	n. s.	K01183	E3.2.1.14	chitinase [EC:3.2.1.14]	20.1	stress.biotic	(at3g54420 : 209.0) encodes an EP3 chitinase that is expressed during somatic embryogenesis in nursing cells surrounding the embryos but not in embryos themselves. The gene is also expressed in mature pollen and growing pollen tubes until they enter the receptive synergid, but not in endosperm and integuments as in carrot. Post-embryonically, expression is found in hydathodes, stipules, root epid…	G	Chitin recognition protein
Bol 96613.1.1.1	n. s.	n. s.	n. s.	NA	NA	NA	20.1	stress.biotic	(at5g17880 : 723.0) Encodes a TIR-NBS-LRR protein CSA1 that functions in photomorphogenic development. csa1 mutants display a constitutive shade-avoidance (CSA) phenotype (long stem) under high red:far-red rations (i.e. in the absence of a shade signal). csa1 mutation can be complemented by RPS4, a TIR-NBS-LRR protein that confers resistance against bacterium Pseudomonas syringae.; constitutive s…	T	Leucine Rich Repeat
Bol 96613.1.1.2	n. s.	n. s.	n. s.	NA	NA	NA	20.1	stress.biotic	(at5g17880 : 486.0) Encodes a TIR-NBS-LRR protein CSA1 that functions in photomorphogenic development. csa1 mutants display a constitutive shade-avoidance (CSA) phenotype (long stem) under high red:far-red rations (i.e. in the absence of a shade signal). csa1 mutation can be complemented by RPS4, a TIR-NBS-LRR protein that confers resistance against bacterium Pseudomonas syringae.; constitutive s…	T	Leucine Rich Repeat
Bol 96613.2.1.1	n. s.	n. s.	n. s.	NA	NA	NA	20.1	stress.biotic	(at5g17880 : 254.0) Encodes a TIR-NBS-LRR protein CSA1 that functions in photomorphogenic development. csa1 mutants display a constitutive shade-avoidance (CSA) phenotype (long stem) under high red:far-red rations (i.e. in the absence of a shade signal). csa1 mutation can be complemented by RPS4, a TIR-NBS-LRR protein that confers resistance against bacterium Pseudomonas syringae.; constitutive s…	T	Leucine Rich Repeat
Bol 96659.0.1.1	n. s.	n. s.	n. s.	NA	NA	NA	20.1	stress.biotic	(at5g17680 : 103.0) disease resistance protein (TIR-NBS-LRR class), putative; FUNCTIONS IN: transmembrane receptor activity, ATP binding; INVOLVED IN: signal transduction, defense response, apoptosis, innate immune response; LOCATED IN: intrinsic to membrane; EXPRESSED IN: 14 plant structures; EXPRESSED DURING: 6 growth stages; CONTAINS InterPro DOMAIN/s: Leucine-rich repeat, typical subtype (Int…	S	Inherit from NOG: Resistance protein
Bol 96708.2.2.1	n. s.	n. s.	n. s.	NA	NA	NA	20.1	stress.biotic	(at5g40060 : 500.0) Disease resistance protein (NBS-LRR class) family; FUNCTIONS IN: nucleoside-triphosphatase activity, nucleotide binding, ATP binding; INVOLVED IN: defense response, apoptosis; EXPRESSED IN: 21 plant structures; EXPRESSED DURING: 13 growth stages; CONTAINS InterPro DOMAIN/s: ATPase, AAA+ type, core (InterPro:IPR003593), NB-ARC (InterPro:IPR002182), Disease resistance protein (I…	S	protein PLASTID MOVEMENT IMPAIRED
Bol 96840.2.1.2	n. s.	2,40	n. s.	NA	NA	NA	20.1	stress.biotic	(at3g11660 : 294.0) encodes a protein whose sequence is similar to tobacco hairpin-induced gene (HIN1) and Arabidopsis non-race specific disease resistance gene (NDR1). Expression of this gene is induced by cucumber mosaic virus. Localization of the gene product is similar to that of NHL3 (plasma membrane) but it is yet inconclusive.; NDR1/HIN1-like 1 (NHL1); CONTAINS InterPro DOMAIN/s: Late embr…	S	Late embryogenesis abundant protein
Bol 96970.1.4.2	n. s.	n. s.	n. s.	NA	NA	NA	20.1	stress.biotic	(at4g23630 : 374.0) VIRB2-interacting protein 1 (BTI1); INVOLVED IN: biological_process unknown; LOCATED IN: endoplasmic reticulum, plasma membrane, endoplasmic reticulum membrane, vacuole; EXPRESSED IN: 26 plant structures; EXPRESSED DURING: 15 growth stages; CONTAINS InterPro DOMAIN/s: Reticulon (InterPro:IPR003388); BEST Arabidopsis thaliana protein match is: VIRB2-interacting protein 2 (TAIR:…	U	Reticulon
Bol 96970.1.4.3	n. s.	n. s.	n. s.	NA	NA	NA	20.1	stress.biotic	(at4g23630 : 370.0) VIRB2-interacting protein 1 (BTI1); INVOLVED IN: biological_process unknown; LOCATED IN: endoplasmic reticulum, plasma membrane, endoplasmic reticulum membrane, vacuole; EXPRESSED IN: 26 plant structures; EXPRESSED DURING: 15 growth stages; CONTAINS InterPro DOMAIN/s: Reticulon (InterPro:IPR003388); BEST Arabidopsis thaliana protein match is: VIRB2-interacting protein 2 (TAIR:…	U	Reticulon
Bol 96970.1.4.5	n. s.	n. s.	n. s.	NA	NA	NA	20.1	stress.biotic	(at4g23630 : 315.0) VIRB2-interacting protein 1 (BTI1); INVOLVED IN: biological_process unknown; LOCATED IN: endoplasmic reticulum, plasma membrane, endoplasmic reticulum membrane, vacuole; EXPRESSED IN: 26 plant structures; EXPRESSED DURING: 15 growth stages; CONTAINS InterPro DOMAIN/s: Reticulon (InterPro:IPR003388); BEST Arabidopsis thaliana protein match is: VIRB2-interacting protein 2 (TAIR:…	U	Reticulon
Bol 96970.1.4.6	n. s.	n. s.	n. s.	NA	NA	NA	20.1	stress.biotic	(at4g23630 : 375.0) VIRB2-interacting protein 1 (BTI1); INVOLVED IN: biological_process unknown; LOCATED IN: endoplasmic reticulum, plasma membrane, endoplasmic reticulum membrane, vacuole; EXPRESSED IN: 26 plant structures; EXPRESSED DURING: 15 growth stages; CONTAINS InterPro DOMAIN/s: Reticulon (InterPro:IPR003388); BEST Arabidopsis thaliana protein match is: VIRB2-interacting protein 2 (TAIR:…	U	Reticulon
Bol 96970.1.4.8	n. s.	n. s.	n. s.	NA	NA	NA	20.1	stress.biotic	(at4g23630 : 370.0) VIRB2-interacting protein 1 (BTI1); INVOLVED IN: biological_process unknown; LOCATED IN: endoplasmic reticulum, plasma membrane, endoplasmic reticulum membrane, vacuole; EXPRESSED IN: 26 plant structures; EXPRESSED DURING: 15 growth stages; CONTAINS InterPro DOMAIN/s: Reticulon (InterPro:IPR003388); BEST Arabidopsis thaliana protein match is: VIRB2-interacting protein 2 (TAIR:…	U	Reticulon
Bol 96970.1.4.9	n. s.	n. s.	n. s.	NA	NA	NA	20.1	stress.biotic	(at4g23630 : 369.0) VIRB2-interacting protein 1 (BTI1); INVOLVED IN: biological_process unknown; LOCATED IN: endoplasmic reticulum, plasma membrane, endoplasmic reticulum membrane, vacuole; EXPRESSED IN: 26 plant structures; EXPRESSED DURING: 15 growth stages; CONTAINS InterPro DOMAIN/s: Reticulon (InterPro:IPR003388); BEST Arabidopsis thaliana protein match is: VIRB2-interacting protein 2 (TAIR:…	U	Reticulon
Bol 97033.0.3.2	n. s.	n. s.	n. s.	NA	NA	NA	20.1	stress.biotic	(at4g33300 : 448.0) ADR1-like 1 (ADR1-L1); FUNCTIONS IN: ATP binding; INVOLVED IN: apoptosis, defense response; LOCATED IN: apoplast; EXPRESSED IN: 22 plant structures; EXPRESSED DURING: 13 growth stages; CONTAINS InterPro DOMAIN/s: NB-ARC (InterPro:IPR002182), Leucine-rich repeat (InterPro:IPR001611), Powdery mildew resistance protein, RPW8 domain (InterPro:IPR008808), Disease resistance protein…	S	disease resistance protein
Bol 97033.0.3.3	-3,11	n. s.	n. s.	NA	NA	NA	20.1	stress.biotic	(at4g33300 : 801.0) ADR1-like 1 (ADR1-L1); FUNCTIONS IN: ATP binding; INVOLVED IN: apoptosis, defense response; LOCATED IN: apoplast; EXPRESSED IN: 22 plant structures; EXPRESSED DURING: 13 growth stages; CONTAINS InterPro DOMAIN/s: NB-ARC (InterPro:IPR002182), Leucine-rich repeat (InterPro:IPR001611), Powdery mildew resistance protein, RPW8 domain (InterPro:IPR008808), Disease resistance protein…	S	disease resistance protein
Bol 97033.0.4.1	n. s.	n. s.	n. s.	NA	NA	NA	20.1	stress.biotic	(at4g33300 : 272.0) ADR1-like 1 (ADR1-L1); FUNCTIONS IN: ATP binding; INVOLVED IN: apoptosis, defense response; LOCATED IN: apoplast; EXPRESSED IN: 22 plant structures; EXPRESSED DURING: 13 growth stages; CONTAINS InterPro DOMAIN/s: NB-ARC (InterPro:IPR002182), Leucine-rich repeat (InterPro:IPR001611), Powdery mildew resistance protein, RPW8 domain (InterPro:IPR008808), Disease resistance protein…	S	disease resistance protein
Bol 97616.2.1.1	n. s.	n. s.	n. s.	K14431	TGA	transcription factor TGA	20.1	stress.biotic	(at5g65210 : 574.0) Encodes TGA1, a redox-controlled regulator of systemic acquired resistance. TGA1 targets the activation sequence-1 (as-1) element of the promoter region of defense proteins. TGA1 are S-nitrosylated.; TGA1; CONTAINS InterPro DOMAIN/s: Basic-leucine zipper (bZIP) transcription factor (InterPro:IPR004827), bZIP transcription factor, bZIP-1 (InterPro:IPR011616); BEST Arabidopsis t…	K	Transcription factor
Bol 97616.2.1.2	n. s.	n. s.	n. s.	K14431	TGA	transcription factor TGA	20.1	stress.biotic	(at5g65210 : 580.0) Encodes TGA1, a redox-controlled regulator of systemic acquired resistance. TGA1 targets the activation sequence-1 (as-1) element of the promoter region of defense proteins. TGA1 are S-nitrosylated.; TGA1; CONTAINS InterPro DOMAIN/s: Basic-leucine zipper (bZIP) transcription factor (InterPro:IPR004827), bZIP transcription factor, bZIP-1 (InterPro:IPR011616); BEST Arabidopsis t…	K	Transcription factor
Bol 97616.2.1.3	n. s.	n. s.	n. s.	K14431	TGA	transcription factor TGA	20.1	stress.biotic	(at5g65210 : 567.0) Encodes TGA1, a redox-controlled regulator of systemic acquired resistance. TGA1 targets the activation sequence-1 (as-1) element of the promoter region of defense proteins. TGA1 are S-nitrosylated.; TGA1; CONTAINS InterPro DOMAIN/s: Basic-leucine zipper (bZIP) transcription factor (InterPro:IPR004827), bZIP transcription factor, bZIP-1 (InterPro:IPR011616); BEST Arabidopsis t…	K	Transcription factor
Bol 97683.0.3.1	n. s.	n. s.	n. s.	NA	NA	NA	20.1	stress.biotic	(at5g46270 : 110.0) Disease resistance protein (TIR-NBS-LRR class) family; FUNCTIONS IN: transmembrane receptor activity, nucleoside-triphosphatase activity, nucleotide binding, ATP binding; INVOLVED IN: signal transduction, apoptosis, defense response, innate immune response; LOCATED IN: intrinsic to membrane; EXPRESSED IN: 17 plant structures; EXPRESSED DURING: 10 growth stages; CONTAINS InterP…	S	protein PLASTID MOVEMENT IMPAIRED
Bol 97683.0.4.1	n. s.	3,12	n. s.	NA	NA	NA	20.1	stress.biotic	(at5g46270 : 388.0) Disease resistance protein (TIR-NBS-LRR class) family; FUNCTIONS IN: transmembrane receptor activity, nucleoside-triphosphatase activity, nucleotide binding, ATP binding; INVOLVED IN: signal transduction, apoptosis, defense response, innate immune response; LOCATED IN: intrinsic to membrane; EXPRESSED IN: 17 plant structures; EXPRESSED DURING: 10 growth stages; CONTAINS InterP…	S	protein PLASTID MOVEMENT IMPAIRED
Bol 97683.0.4.3	n. s.	n. s.	n. s.	NA	NA	NA	20.1	stress.biotic	(at5g46260 : 393.0) disease resistance protein (TIR-NBS-LRR class) family; FUNCTIONS IN: transmembrane receptor activity, nucleoside-triphosphatase activity, nucleotide binding, ATP binding; INVOLVED IN: signal transduction, defense response, apoptosis, innate immune response; LOCATED IN: intrinsic to membrane; CONTAINS InterPro DOMAIN/s: ATPase, AAA+ type, core (InterPro:IPR003593), NB-ARC (Inte…	S	protein PLASTID MOVEMENT IMPAIRED
Bol 98048.3.1.1	n. s.	n. s.	n. s.	NA	NA	NA	20.1	stress.biotic	(at5g61240 : 590.0) Leucine-rich repeat (LRR) family protein; CONTAINS InterPro DOMAIN/s: Leucine-rich repeat, typical subtype (InterPro:IPR003591), Leucine-rich repeat-containing N-terminal domain, type 2 (InterPro:IPR013210), Leucine-rich repeat (InterPro:IPR001611); BEST Arabidopsis thaliana protein match is: Leucine-rich repeat (LRR) family protein (TAIR:AT1G13910.1). & (p93194|rpk1_iponi : 1…	T	Leucine rich repeat N-terminal domain
Bol 98086.1.1.2	n. s.	n. s.	n. s.	NA	NA	NA	20.1	stress.biotic	(at4g09950 : 299.0) P-loop containing nucleoside triphosphate hydrolases superfamily protein; FUNCTIONS IN: GTP binding; INVOLVED IN: response to bacterium; LOCATED IN: cellular_component unknown; EXPRESSED IN: 14 plant structures; EXPRESSED DURING: 6 growth stages; CONTAINS InterPro DOMAIN/s: AIG1 (InterPro:IPR006703); BEST Arabidopsis thaliana protein match is: P-loop containing nucleoside trip…	S	gTPase, IMAP family member
Bol 98275.1.2.4	n. s.	n. s.	n. s.	NA	NA	NA	20.1	stress.biotic	(at2g21340 : 795.0) MATE efflux family protein; FUNCTIONS IN: antiporter activity, drug transmembrane transporter activity; INVOLVED IN: drug transmembrane transport, transmembrane transport; LOCATED IN: chloroplast; EXPRESSED IN: 22 plant structures; EXPRESSED DURING: 13 growth stages; CONTAINS InterPro DOMAIN/s: Multi antimicrobial extrusion protein MatE (InterPro:IPR002528); BEST Arabidopsis t…	B	Mate efflux family protein
Bol 98393.0.1.1	n. s.	n. s.	n. s.	K01183	E3.2.1.14	chitinase [EC:3.2.1.14]	20.1	stress.biotic	(at4g19810 : 308.0) Glycosyl hydrolase family protein with chitinase insertion domain; FUNCTIONS IN: cation binding, chitinase activity, hydrolase activity, hydrolyzing O-glycosyl compounds, catalytic activity; INVOLVED IN: carbohydrate metabolic process; LOCATED IN: cell wall; EXPRESSED IN: 10 plant structures; EXPRESSED DURING: LP.04 four leaves visible, 4 anthesis, C globular stage; CONTAINS I…	G	Glycosyl hydrolase family
Bol 98393.1.1.1	n. s.	n. s.	n. s.	K01183	E3.2.1.14	chitinase [EC:3.2.1.14]	20.1	stress.biotic	(at4g19810 : 278.0) Glycosyl hydrolase family protein with chitinase insertion domain; FUNCTIONS IN: cation binding, chitinase activity, hydrolase activity, hydrolyzing O-glycosyl compounds, catalytic activity; INVOLVED IN: carbohydrate metabolic process; LOCATED IN: cell wall; EXPRESSED IN: 10 plant structures; EXPRESSED DURING: LP.04 four leaves visible, 4 anthesis, C globular stage; CONTAINS I…	G	Glycosyl hydrolase family
Bol 98397.2.1.1	n. s.	n. s.	n. s.	NA	NA	NA	20.1	stress.biotic	(at1g64140 : 352.0) BEST Arabidopsis thaliana protein match is: loricrin-related (TAIR:AT5G64550.1); Has 3596 Blast hits to 2004 proteins in 150 species: Archae - 0; Bacteria - 54; Metazoa - 1597; Fungi - 38; Plants - 513; Viruses - 9; Other Eukaryotes - 1385 (source: NCBI BLink). & (reliability: 704.0) & (original description: no original description)	S	NA
Bol 98397.2.1.2	n. s.	n. s.	n. s.	NA	NA	NA	20.1	stress.biotic	(at1g64140 : 801.0) BEST Arabidopsis thaliana protein match is: loricrin-related (TAIR:AT5G64550.1); Has 3596 Blast hits to 2004 proteins in 150 species: Archae - 0; Bacteria - 54; Metazoa - 1597; Fungi - 38; Plants - 513; Viruses - 9; Other Eukaryotes - 1385 (source: NCBI BLink). & (reliability: 1602.0) & (original description: no original description)	S	NA
Bol 98397.2.1.3	n. s.	n. s.	n. s.	NA	NA	NA	20.1	stress.biotic	(at1g64140 : 786.0) BEST Arabidopsis thaliana protein match is: loricrin-related (TAIR:AT5G64550.1); Has 3596 Blast hits to 2004 proteins in 150 species: Archae - 0; Bacteria - 54; Metazoa - 1597; Fungi - 38; Plants - 513; Viruses - 9; Other Eukaryotes - 1385 (source: NCBI BLink). & (reliability: 1572.0) & (original description: no original description)	S	NA
Bol 98397.2.1.5	n. s.	n. s.	n. s.	NA	NA	NA	20.1	stress.biotic	(at1g64140 : 432.0) BEST Arabidopsis thaliana protein match is: loricrin-related (TAIR:AT5G64550.1); Has 3596 Blast hits to 2004 proteins in 150 species: Archae - 0; Bacteria - 54; Metazoa - 1597; Fungi - 38; Plants - 513; Viruses - 9; Other Eukaryotes - 1385 (source: NCBI BLink). & (reliability: 864.0) & (original description: no original description)	S	NA
Bol 98473.8.5.1	n. s.	6,35	n. s.	NA	NA	NA	20.1	stress.biotic	(at5g11250 : 196.0) Disease resistance protein (TIR-NBS-LRR class); FUNCTIONS IN: transmembrane receptor activity, ATP binding; INVOLVED IN: signal transduction, apoptosis, defense response, innate immune response; LOCATED IN: intrinsic to membrane, chloroplast; EXPRESSED IN: 20 plant structures; EXPRESSED DURING: 13 growth stages; CONTAINS InterPro DOMAIN/s: NB-ARC (InterPro:IPR002182), Leucine-…	T	Disease resistance protein
Bol 98473.9.1.1	n. s.	n. s.	n. s.	NA	NA	NA	20.1	stress.biotic	(at3g25510 : 244.0) disease resistance protein (TIR-NBS-LRR class), putative; FUNCTIONS IN: transmembrane receptor activity, nucleoside-triphosphatase activity, nucleotide binding, ATP binding; INVOLVED IN: signal transduction, defense response, apoptosis, innate immune response; LOCATED IN: intrinsic to membrane; EXPRESSED IN: epidermis; CONTAINS InterPro DOMAIN/s: ATPase, AAA+ type, core (Inter…	T	Disease resistance protein
Bol 98572.2.2.1	n. s.	n. s.	n. s.	NA	NA	NA	20.1	stress.biotic	(at5g17880 : 91.3) Encodes a TIR-NBS-LRR protein CSA1 that functions in photomorphogenic development. csa1 mutants display a constitutive shade-avoidance (CSA) phenotype (long stem) under high red:far-red rations (i.e. in the absence of a shade signal). csa1 mutation can be complemented by RPS4, a TIR-NBS-LRR protein that confers resistance against bacterium Pseudomonas syringae.; constitutive sh…	NA	NA
Bol 98607.0.1.2	4,30	5,82	n. s.	NA	NA	NA	20.1	stress.biotic	(at2g33060 : 530.0) receptor like protein 27 (RLP27); FUNCTIONS IN: kinase activity; INVOLVED IN: signal transduction, defense response; LOCATED IN: endomembrane system; CONTAINS InterPro DOMAIN/s: Leucine-rich repeat, typical subtype (InterPro:IPR003591), Leucine-rich repeat (InterPro:IPR001611); BEST Arabidopsis thaliana protein match is: receptor like protein 26 (TAIR:AT2G33050.1); Has 94044 B…	T	Leucine Rich Repeat
Bol 98649.0.2.1	n. s.	n. s.	n. s.	NA	NA	NA	20.1	stress.biotic	(at1g45616 : 182.0) receptor like protein 6 (RLP6); INVOLVED IN: signal transduction, defense response; LOCATED IN: membrane; EXPRESSED IN: leaf; CONTAINS InterPro DOMAIN/s: Leucine-rich repeat-containing N-terminal domain, type 2 (InterPro:IPR013210), Leucine-rich repeat (InterPro:IPR001611); BEST Arabidopsis thaliana protein match is: receptor like protein 7 (TAIR:AT1G47890.1); Has 122755 Blast…	T	receptor like protein 6
Bol 98649.0.2.2	n. s.	4,99	n. s.	NA	NA	NA	20.1	stress.biotic	(at1g47890 : 799.0) receptor like protein 7 (RLP7); FUNCTIONS IN: kinase activity; INVOLVED IN: signal transduction, defense response; LOCATED IN: endomembrane system; EXPRESSED IN: stem, stamen; EXPRESSED DURING: 4 anthesis; CONTAINS InterPro DOMAIN/s: Leucine-rich repeat-containing N-terminal domain, type 2 (InterPro:IPR013210), Leucine-rich repeat (InterPro:IPR001611); BEST Arabidopsis thalian…	T	receptor like protein 6
Bol 98667.1.1.2	3,56	9,27	n. s.	NA	NA	NA	20.1	stress.biotic	(at5g61560 : 1142.0) U-box domain-containing protein kinase family protein; FUNCTIONS IN: ubiquitin-protein ligase activity, protein serine/threonine kinase activity, protein kinase activity, kinase activity, ATP binding; INVOLVED IN: protein amino acid phosphorylation, protein ubiquitination, response to stress; EXPRESSED IN: 21 plant structures; EXPRESSED DURING: 13 growth stages; CONTAINS Inte…	T	U-box domain-containing protein
Bol 98667.1.1.4	2,51	2,89	n. s.	NA	NA	NA	20.1	stress.biotic	(at5g61560 : 1144.0) U-box domain-containing protein kinase family protein; FUNCTIONS IN: ubiquitin-protein ligase activity, protein serine/threonine kinase activity, protein kinase activity, kinase activity, ATP binding; INVOLVED IN: protein amino acid phosphorylation, protein ubiquitination, response to stress; EXPRESSED IN: 21 plant structures; EXPRESSED DURING: 13 growth stages; CONTAINS Inte…	T	U-box domain-containing protein
Bol 98707.2.1.1	n. s.	n. s.	n. s.	NA	NA	NA	20.1	stress.biotic	(at4g19040 : 323.0) Encodes a PH and START domain-containing protein that mediates resistance to pathogenic fungi. Resistance requires salicylic acid signalling. Mutants are resistant to E. cichoracearum. Expressed throughout plant tissues and possibly localized to membranes /mitochondrion.; ENHANCED DISEASE RESISTANCE 2 (EDR2); CONTAINS InterPro DOMAIN/s: Protein of unknown function DUF1336 (Int…	I	Domain containing protein, expressed
Bol 98707.2.1.2	n. s.	n. s.	n. s.	NA	NA	NA	20.1	stress.biotic	(at4g19040 : 680.0) Encodes a PH and START domain-containing protein that mediates resistance to pathogenic fungi. Resistance requires salicylic acid signalling. Mutants are resistant to E. cichoracearum. Expressed throughout plant tissues and possibly localized to membranes /mitochondrion.; ENHANCED DISEASE RESISTANCE 2 (EDR2); CONTAINS InterPro DOMAIN/s: Protein of unknown function DUF1336 (Int…	I	Domain containing protein, expressed
Bol 98707.2.3.1	n. s.	n. s.	n. s.	NA	NA	NA	20.1	stress.biotic	(at5g45560 : 880.0) Pleckstrin homology (PH) domain-containing protein / lipid-binding START domain-containing protein; FUNCTIONS IN: lipid binding; LOCATED IN: mitochondrion; EXPRESSED IN: 19 plant structures; EXPRESSED DURING: 10 growth stages; CONTAINS InterPro DOMAIN/s: Protein of unknown function DUF1336 (InterPro:IPR009769), Lipid-binding START (InterPro:IPR002913), Pleckstrin homology-type…	I	Domain containing protein, expressed
Bol 98707.2.3.2	n. s.	n. s.	n. s.	NA	NA	NA	20.1	stress.biotic	(at5g45560 : 617.0) Pleckstrin homology (PH) domain-containing protein / lipid-binding START domain-containing protein; FUNCTIONS IN: lipid binding; LOCATED IN: mitochondrion; EXPRESSED IN: 19 plant structures; EXPRESSED DURING: 10 growth stages; CONTAINS InterPro DOMAIN/s: Protein of unknown function DUF1336 (InterPro:IPR009769), Lipid-binding START (InterPro:IPR002913), Pleckstrin homology-type…	I	Domain containing protein, expressed
Bol 98707.2.4.1	n. s.	n. s.	n. s.	NA	NA	NA	20.1	stress.biotic	(at5g45560 : 304.0) Pleckstrin homology (PH) domain-containing protein / lipid-binding START domain-containing protein; FUNCTIONS IN: lipid binding; LOCATED IN: mitochondrion; EXPRESSED IN: 19 plant structures; EXPRESSED DURING: 10 growth stages; CONTAINS InterPro DOMAIN/s: Protein of unknown function DUF1336 (InterPro:IPR009769), Lipid-binding START (InterPro:IPR002913), Pleckstrin homology-type…	I	Domain containing protein, expressed
Bol 99167.5.1.2	n. s.	n. s.	n. s.	NA	NA	NA	20.1	stress.biotic	(at1g54470 : 93.6) Encodes a Cf-like gene in Arabidopsis that confers downy mildew resistance to several isolates of Peronospora parasitica.; resistance to Peronospora parasitica 27 (RPP27); LOCATED IN: endomembrane system; CONTAINS InterPro DOMAIN/s: Leucine-rich repeat, typical subtype (InterPro:IPR003591), Leucine-rich repeat-containing N-terminal domain, type 2 (InterPro:IPR013210), Leucine-r…	T	Leucine Rich Repeat
Bol 99167.7.1.2	n. s.	n. s.	n. s.	NA	NA	NA	20.1	stress.biotic	(at1g54470 : 112.0) Encodes a Cf-like gene in Arabidopsis that confers downy mildew resistance to several isolates of Peronospora parasitica.; resistance to Peronospora parasitica 27 (RPP27); LOCATED IN: endomembrane system; CONTAINS InterPro DOMAIN/s: Leucine-rich repeat, typical subtype (InterPro:IPR003591), Leucine-rich repeat-containing N-terminal domain, type 2 (InterPro:IPR013210), Leucine-…	T	Leucine Rich Repeat
Bol 99167.9.1.1	n. s.	n. s.	n. s.	NA	NA	NA	20.1	stress.biotic	(at5g49290 : 177.0) receptor like protein 56 (RLP56); CONTAINS InterPro DOMAIN/s: Leucine-rich repeat, typical subtype (InterPro:IPR003591), Leucine-rich repeat-containing N-terminal domain, type 2 (InterPro:IPR013210), Leucine-rich repeat (InterPro:IPR001611); BEST Arabidopsis thaliana protein match is: receptor like protein 14 (TAIR:AT1G74180.1); Has 112100 Blast hits to 30260 proteins in 1125 …	T	Leucine Rich Repeat
Bol 99332.3.1.2	n. s.	n. s.	n. s.	NA	NA	NA	20.1	stress.biotic	(at5g48620 : 660.0) Disease resistance protein (CC-NBS-LRR class) family; FUNCTIONS IN: ATP binding; INVOLVED IN: defense response, apoptosis; LOCATED IN: plasma membrane; EXPRESSED IN: cultured cell; CONTAINS InterPro DOMAIN/s: NB-ARC (InterPro:IPR002182), Disease resistance protein (InterPro:IPR000767); BEST Arabidopsis thaliana protein match is: Disease resistance protein (CC-NBS-LRR class) fa…	T	NB-ARC domain
Bol 99332.3.3.1	n. s.	n. s.	n. s.	NA	NA	NA	20.1	stress.biotic	(at5g35450 : 103.0) Disease resistance protein (CC-NBS-LRR class) family; FUNCTIONS IN: ATP binding; INVOLVED IN: defense response, apoptosis; LOCATED IN: plasma membrane; EXPRESSED IN: 21 plant structures; EXPRESSED DURING: 10 growth stages; CONTAINS InterPro DOMAIN/s: NB-ARC (InterPro:IPR002182), Disease resistance protein (InterPro:IPR000767); BEST Arabidopsis thaliana protein match is: Diseas…	T	NB-ARC domain
Bol 99369.1.1.1	3,85	4,92	n. s.	NA	NA	NA	20.1	stress.biotic	(at3g20600 : 328.0) Required for non-race specific resistance to bacterial and fungal pathogens.Mediates systemic acquired resistance (SAR) response.; non race-specific disease resistance 1 (NDR1); CONTAINS InterPro DOMAIN/s: Late embryogenesis abundant protein, group 2 (InterPro:IPR004864); BEST Arabidopsis thaliana protein match is: Late embryogenesis abundant (LEA) hydroxyproline-rich glycopro…	U	disease resistance
Bol 99372.2.2.1	n. s.	n. s.	n. s.	NA	NA	NA	20.1	stress.biotic	(at4g13820 : 612.0) Leucine-rich repeat (LRR) family protein; FUNCTIONS IN: kinase activity; INVOLVED IN: signal transduction; LOCATED IN: endomembrane system; EXPRESSED IN: stem, leaf whorl, hypocotyl, root, leaf; EXPRESSED DURING: LP.06 six leaves visible; CONTAINS InterPro DOMAIN/s: Leucine-rich repeat-containing N-terminal domain, type 2 (InterPro:IPR013210), Leucine-rich repeat (InterPro:IPR…	T	disease resistance family protein LRR family
Bol 99500.3.3.1	n. s.	n. s.	n. s.	NA	NA	NA	20.1	stress.biotic	(at5g66620 : 174.0) DA1-related protein 6 (DAR6); FUNCTIONS IN: zinc ion binding; EXPRESSED IN: 13 plant structures; EXPRESSED DURING: 8 growth stages; CONTAINS InterPro DOMAIN/s: Zinc finger, LIM-type (InterPro:IPR001781), Ubiquitin interacting motif (InterPro:IPR003903), Protein of unknown function DUF3633 (InterPro:IPR022087); BEST Arabidopsis thaliana protein match is: DA1-related protein 5 (…	T, Z	Protein of unknown function (DUF3633)
Bol 99500.3.4.1	n. s.	n. s.	n. s.	NA	NA	NA	20.1	stress.biotic	(at5g66620 : 172.0) DA1-related protein 6 (DAR6); FUNCTIONS IN: zinc ion binding; EXPRESSED IN: 13 plant structures; EXPRESSED DURING: 8 growth stages; CONTAINS InterPro DOMAIN/s: Zinc finger, LIM-type (InterPro:IPR001781), Ubiquitin interacting motif (InterPro:IPR003903), Protein of unknown function DUF3633 (InterPro:IPR022087); BEST Arabidopsis thaliana protein match is: DA1-related protein 5 (…	T, Z	Protein of unknown function (DUF3633)
Bol 99500.6.1.1	n. s.	n. s.	n. s.	NA	NA	NA	20.1	stress.biotic	(at5g66620 : 171.0) DA1-related protein 6 (DAR6); FUNCTIONS IN: zinc ion binding; EXPRESSED IN: 13 plant structures; EXPRESSED DURING: 8 growth stages; CONTAINS InterPro DOMAIN/s: Zinc finger, LIM-type (InterPro:IPR001781), Ubiquitin interacting motif (InterPro:IPR003903), Protein of unknown function DUF3633 (InterPro:IPR022087); BEST Arabidopsis thaliana protein match is: DA1-related protein 5 (…	T, Z	Protein of unknown function (DUF3633)
Bol 99631.5.1.2	2,86	3,47	n. s.	NA	NA	NA	20.1	stress.biotic	(at5g24620 : 114.0) Pathogenesis-related thaumatin superfamily protein; INVOLVED IN: response to other organism; EXPRESSED IN: 22 plant structures; EXPRESSED DURING: 13 growth stages; CONTAINS InterPro DOMAIN/s: Thaumatin, pathogenesis-related (InterPro:IPR001938); BEST Arabidopsis thaliana protein match is: Pathogenesis-related thaumatin superfamily protein (TAIR:AT2G17860.1). & (reliability: 22…	S	pathogenesis-related protein 5-like
Bol 99631.5.1.3	n. s.	n. s.	n. s.	NA	NA	NA	20.1	stress.biotic	(at5g24620 : 114.0) Pathogenesis-related thaumatin superfamily protein; INVOLVED IN: response to other organism; EXPRESSED IN: 22 plant structures; EXPRESSED DURING: 13 growth stages; CONTAINS InterPro DOMAIN/s: Thaumatin, pathogenesis-related (InterPro:IPR001938); BEST Arabidopsis thaliana protein match is: Pathogenesis-related thaumatin superfamily protein (TAIR:AT2G17860.1). & (reliability: 22…	S	pathogenesis-related protein 5-like
Bol 99631.7.2.5	n. s.	n. s.	n. s.	NA	NA	NA	20.1	stress.biotic	(at5g24620 : 415.0) Pathogenesis-related thaumatin superfamily protein; INVOLVED IN: response to other organism; EXPRESSED IN: 22 plant structures; EXPRESSED DURING: 13 growth stages; CONTAINS InterPro DOMAIN/s: Thaumatin, pathogenesis-related (InterPro:IPR001938); BEST Arabidopsis thaliana protein match is: Pathogenesis-related thaumatin superfamily protein (TAIR:AT2G17860.1). & (gnl|cdd|47535 :…	S	pathogenesis-related protein 5-like
Bol 99921.2.1.1	n. s.	n. s.	n. s.	NA	NA	NA	20.1	stress.biotic	(at5g40170 : 177.0) receptor like protein 54 (RLP54); FUNCTIONS IN: kinase activity; INVOLVED IN: signal transduction, defense response; LOCATED IN: endomembrane system; EXPRESSED IN: 22 plant structures; EXPRESSED DURING: 13 growth stages; CONTAINS InterPro DOMAIN/s: Leucine-rich repeat, typical subtype (InterPro:IPR003591), Leucine-rich repeat (InterPro:IPR001611); BEST Arabidopsis thaliana pro…	T	Disease resistance protein
Bol 99921.2.1.4	n. s.	n. s.	n. s.	NA	NA	NA	20.1	stress.biotic	(at5g40170 : 214.0) receptor like protein 54 (RLP54); FUNCTIONS IN: kinase activity; INVOLVED IN: signal transduction, defense response; LOCATED IN: endomembrane system; EXPRESSED IN: 22 plant structures; EXPRESSED DURING: 13 growth stages; CONTAINS InterPro DOMAIN/s: Leucine-rich repeat, typical subtype (InterPro:IPR003591), Leucine-rich repeat (InterPro:IPR001611); BEST Arabidopsis thaliana pro…	T	Disease resistance protein
Bol 99950.6.1.1	n. s.	n. s.	n. s.	NA	NA	NA	20.1	stress.biotic	(at1g33970 : 166.0) P-loop containing nucleoside triphosphate hydrolases superfamily protein; FUNCTIONS IN: GTP binding; INVOLVED IN: response to bacterium; LOCATED IN: cellular_component unknown; EXPRESSED IN: 22 plant structures; EXPRESSED DURING: 13 growth stages; CONTAINS InterPro DOMAIN/s: AIG1 (InterPro:IPR006703); BEST Arabidopsis thaliana protein match is: P-loop containing nucleoside tri…	S	gTPase, IMAP family member

## Sheet: PR_proteins
Transcript	log2_FC			KEGG			Mercator/MapMan			eggNOG
ID	SL vs WG	SL vs BG	WG vs BG	KEGG number	KEGG identifier	KEGG description	Bincode	Name	Description	COG category	eggNOG annotation
Bol 100057.2.3.2	n. s.	n. s.	n. s.	NA	NA	NA	20.1.7	stress.biotic.PR-proteins	(at5g18350 : 136.0) Disease resistance protein (TIR-NBS-LRR class) family; FUNCTIONS IN: transmembrane receptor activity, nucleoside-triphosphatase activity, nucleotide binding, ATP binding; INVOLVED IN: signal transduction, defense response, apoptosis, innate immune response; LOCATED IN: intrinsic to membrane; CONTAINS InterPro DOMAIN/s: ATPase, AAA+ type, core (InterPro:IPR003593), NB-ARC (Inte…	T	Disease resistance protein
Bol 100057.2.4.5	n. s.	n. s.	n. s.	NA	NA	NA	20.1.7	stress.biotic.PR-proteins	(at5g18350 : 190.0) Disease resistance protein (TIR-NBS-LRR class) family; FUNCTIONS IN: transmembrane receptor activity, nucleoside-triphosphatase activity, nucleotide binding, ATP binding; INVOLVED IN: signal transduction, defense response, apoptosis, innate immune response; LOCATED IN: intrinsic to membrane; CONTAINS InterPro DOMAIN/s: ATPase, AAA+ type, core (InterPro:IPR003593), NB-ARC (Inte…	T	resistance protein
Bol 100057.2.4.6	n. s.	n. s.	n. s.	NA	NA	NA	20.1.7	stress.biotic.PR-proteins	(at5g18350 : 127.0) Disease resistance protein (TIR-NBS-LRR class) family; FUNCTIONS IN: transmembrane receptor activity, nucleoside-triphosphatase activity, nucleotide binding, ATP binding; INVOLVED IN: signal transduction, defense response, apoptosis, innate immune response; LOCATED IN: intrinsic to membrane; CONTAINS InterPro DOMAIN/s: ATPase, AAA+ type, core (InterPro:IPR003593), NB-ARC (Inte…	T	Disease resistance protein
Bol 100057.2.8.1	n. s.	n. s.	n. s.	NA	NA	NA	20.1.7	stress.biotic.PR-proteins	(at5g18350 : 120.0) Disease resistance protein (TIR-NBS-LRR class) family; FUNCTIONS IN: transmembrane receptor activity, nucleoside-triphosphatase activity, nucleotide binding, ATP binding; INVOLVED IN: signal transduction, defense response, apoptosis, innate immune response; LOCATED IN: intrinsic to membrane; CONTAINS InterPro DOMAIN/s: ATPase, AAA+ type, core (InterPro:IPR003593), NB-ARC (Inte…	T	Disease resistance protein
Bol 100142.2.1.1	n. s.	n. s.	n. s.	NA	NA	NA	20.1.7	stress.biotic.PR-proteins	(at5g66900 : 166.0) Disease resistance protein (CC-NBS-LRR class) family; FUNCTIONS IN: ATP binding; INVOLVED IN: apoptosis, defense response; CONTAINS InterPro DOMAIN/s: NB-ARC (InterPro:IPR002182), Powdery mildew resistance protein, RPW8 domain (InterPro:IPR008808), Disease resistance protein (InterPro:IPR000767); BEST Arabidopsis thaliana protein match is: Disease resistance protein (CC-NBS-LR…	S	disease resistance protein
Bol 100142.3.2.1	n. s.	n. s.	n. s.	NA	NA	NA	20.1.7	stress.biotic.PR-proteins	(at5g66900 : 757.0) Disease resistance protein (CC-NBS-LRR class) family; FUNCTIONS IN: ATP binding; INVOLVED IN: apoptosis, defense response; CONTAINS InterPro DOMAIN/s: NB-ARC (InterPro:IPR002182), Powdery mildew resistance protein, RPW8 domain (InterPro:IPR008808), Disease resistance protein (InterPro:IPR000767); BEST Arabidopsis thaliana protein match is: Disease resistance protein (CC-NBS-LR…	S	disease resistance protein
Bol 100142.3.2.2	n. s.	n. s.	n. s.	NA	NA	NA	20.1.7	stress.biotic.PR-proteins	(at5g66900 : 295.0) Disease resistance protein (CC-NBS-LRR class) family; FUNCTIONS IN: ATP binding; INVOLVED IN: apoptosis, defense response; CONTAINS InterPro DOMAIN/s: NB-ARC (InterPro:IPR002182), Powdery mildew resistance protein, RPW8 domain (InterPro:IPR008808), Disease resistance protein (InterPro:IPR000767); BEST Arabidopsis thaliana protein match is: Disease resistance protein (CC-NBS-LR…	S	disease resistance protein
Bol 100142.3.2.5	n. s.	n. s.	n. s.	NA	NA	NA	20.1.7	stress.biotic.PR-proteins	(at5g66900 : 315.0) Disease resistance protein (CC-NBS-LRR class) family; FUNCTIONS IN: ATP binding; INVOLVED IN: apoptosis, defense response; CONTAINS InterPro DOMAIN/s: NB-ARC (InterPro:IPR002182), Powdery mildew resistance protein, RPW8 domain (InterPro:IPR008808), Disease resistance protein (InterPro:IPR000767); BEST Arabidopsis thaliana protein match is: Disease resistance protein (CC-NBS-LR…	S	disease resistance protein
Bol 100142.3.2.7	n. s.	n. s.	n. s.	NA	NA	NA	20.1.7	stress.biotic.PR-proteins	(at5g66900 : 342.0) Disease resistance protein (CC-NBS-LRR class) family; FUNCTIONS IN: ATP binding; INVOLVED IN: apoptosis, defense response; CONTAINS InterPro DOMAIN/s: NB-ARC (InterPro:IPR002182), Powdery mildew resistance protein, RPW8 domain (InterPro:IPR008808), Disease resistance protein (InterPro:IPR000767); BEST Arabidopsis thaliana protein match is: Disease resistance protein (CC-NBS-LR…	S	disease resistance protein
Bol 100142.3.4.1	n. s.	n. s.	n. s.	NA	NA	NA	20.1.7	stress.biotic.PR-proteins	(at5g66900 : 170.0) Disease resistance protein (CC-NBS-LRR class) family; FUNCTIONS IN: ATP binding; INVOLVED IN: apoptosis, defense response; CONTAINS InterPro DOMAIN/s: NB-ARC (InterPro:IPR002182), Powdery mildew resistance protein, RPW8 domain (InterPro:IPR008808), Disease resistance protein (InterPro:IPR000767); BEST Arabidopsis thaliana protein match is: Disease resistance protein (CC-NBS-LR…	S	disease resistance protein
Bol 100151.4.2.5	n. s.	n. s.	n. s.	NA	NA	NA	20.1.7	stress.biotic.PR-proteins	(at1g59218 : 132.0) Disease resistance protein (CC-NBS-LRR class) family; FUNCTIONS IN: ATP binding; INVOLVED IN: defense response, apoptosis; CONTAINS InterPro DOMAIN/s: NB-ARC (InterPro:IPR002182), Disease resistance protein (InterPro:IPR000767); BEST Arabidopsis thaliana protein match is: Disease resistance protein (CC-NBS-LRR class) family (TAIR:AT1G58848.2). & (gnl|cdd|39857 : 101.0) no desc…	T	NB-ARC domain
Bol 100302.1.2.4	n. s.	n. s.	n. s.	NA	NA	NA	20.1.7	stress.biotic.PR-proteins	(gnl|cdd|39857 : 143.0) no description available & (gnl|cdd|85132 : 123.0) no description available & (at1g58807 : 114.0) Disease resistance protein (CC-NBS-LRR class) family; FUNCTIONS IN: ATP binding; INVOLVED IN: apoptosis, defense response; LOCATED IN: cellular_component unknown; EXPRESSED IN: cultured cell; CONTAINS InterPro DOMAIN/s: NB-ARC (InterPro:IPR002182), Disease resistance protein (…	T	NB-ARC domain
Bol 100302.2.1.1	n. s.	n. s.	n. s.	NA	NA	NA	20.1.7	stress.biotic.PR-proteins	(at1g59620 : 103.0) Encodes CW9.; CW9; FUNCTIONS IN: ATP binding; INVOLVED IN: defense response, apoptosis; LOCATED IN: cellular_component unknown; EXPRESSED IN: 21 plant structures; EXPRESSED DURING: 12 growth stages; CONTAINS InterPro DOMAIN/s: NB-ARC (InterPro:IPR002182), Disease resistance protein (InterPro:IPR000767); BEST Arabidopsis thaliana protein match is: Disease resistance protein (CC…	T	NB-ARC domain
Bol 100310.1.2.11	-3,01	-3,60	n. s.	NA	NA	NA	20.1.7	stress.biotic.PR-proteins	(at2g32680 : 219.0) receptor like protein 23 (RLP23); FUNCTIONS IN: kinase activity; INVOLVED IN: signal transduction, defense response; LOCATED IN: endomembrane system; EXPRESSED IN: 17 plant structures; EXPRESSED DURING: 9 growth stages; CONTAINS InterPro DOMAIN/s: Leucine-rich repeat (InterPro:IPR001611); BEST Arabidopsis thaliana protein match is: receptor like protein 24 (TAIR:AT2G33020.1); …	T	Receptor like protein
Bol 100310.1.2.3	4,04	7,79	n. s.	NA	NA	NA	20.1.7	stress.biotic.PR-proteins	(at2g32680 : 786.0) receptor like protein 23 (RLP23); FUNCTIONS IN: kinase activity; INVOLVED IN: signal transduction, defense response; LOCATED IN: endomembrane system; EXPRESSED IN: 17 plant structures; EXPRESSED DURING: 9 growth stages; CONTAINS InterPro DOMAIN/s: Leucine-rich repeat (InterPro:IPR001611); BEST Arabidopsis thaliana protein match is: receptor like protein 24 (TAIR:AT2G33020.1); …	T	Receptor like protein
Bol 100310.1.2.4	n. s.	n. s.	n. s.	NA	NA	NA	20.1.7	stress.biotic.PR-proteins	(at3g25010 : 989.0) receptor like protein 41 (RLP41); FUNCTIONS IN: kinase activity; INVOLVED IN: signal transduction, defense response; LOCATED IN: endomembrane system; EXPRESSED IN: 19 plant structures; EXPRESSED DURING: 12 growth stages; CONTAINS InterPro DOMAIN/s: Leucine-rich repeat (InterPro:IPR001611); BEST Arabidopsis thaliana protein match is: receptor like protein 40 (TAIR:AT3G24982.1);…	T	Receptor like protein
Bol 100310.1.2.8	n. s.	n. s.	n. s.	NA	NA	NA	20.1.7	stress.biotic.PR-proteins	(at2g32680 : 231.0) receptor like protein 23 (RLP23); FUNCTIONS IN: kinase activity; INVOLVED IN: signal transduction, defense response; LOCATED IN: endomembrane system; EXPRESSED IN: 17 plant structures; EXPRESSED DURING: 9 growth stages; CONTAINS InterPro DOMAIN/s: Leucine-rich repeat (InterPro:IPR001611); BEST Arabidopsis thaliana protein match is: receptor like protein 24 (TAIR:AT2G33020.1); …	T	Receptor like protein
Bol 100310.1.2.9	n. s.	n. s.	n. s.	NA	NA	NA	20.1.7	stress.biotic.PR-proteins	(at3g25020 : 991.0) receptor like protein 42 (RLP42); INVOLVED IN: signal transduction, defense response; LOCATED IN: endomembrane system; EXPRESSED IN: 13 plant structures; EXPRESSED DURING: 11 growth stages; CONTAINS InterPro DOMAIN/s: Leucine-rich repeat (InterPro:IPR001611); BEST Arabidopsis thaliana protein match is: receptor like protein 40 (TAIR:AT3G24982.1); Has 101819 Blast hits to 28851…	T	Receptor like protein
Bol 100310.1.3.1	n. s.	n. s.	n. s.	NA	NA	NA	20.1.7	stress.biotic.PR-proteins	(at2g25440 : 236.0) receptor like protein 20 (RLP20); FUNCTIONS IN: kinase activity; INVOLVED IN: signal transduction; LOCATED IN: endomembrane system; EXPRESSED IN: 6 plant structures; EXPRESSED DURING: LP.06 six leaves visible, LP.04 four leaves visible, 4 anthesis, petal differentiation and expansion stage, LP.08 eight leaves visible; CONTAINS InterPro DOMAIN/s: Leucine-rich repeat (InterPro:I…	T	Receptor like protein
Bol 100310.1.5.1	n. s.	n. s.	n. s.	NA	NA	NA	20.1.7	stress.biotic.PR-proteins	(at2g33030 : 181.0) receptor like protein 25 (RLP25); CONTAINS InterPro DOMAIN/s: Leucine-rich repeat (InterPro:IPR001611); BEST Arabidopsis thaliana protein match is: receptor like protein 20 (TAIR:AT2G25440.1); Has 65632 Blast hits to 12596 proteins in 534 species: Archae - 7; Bacteria - 649; Metazoa - 578; Fungi - 90; Plants - 61765; Viruses - 0; Other Eukaryotes - 2543 (source: NCBI BLink). &…	T	Receptor like protein
Bol 100328.4.1.2	n. s.	n. s.	n. s.	NA	NA	NA	20.1.7	stress.biotic.PR-proteins	(at5g18350 : 189.0) Disease resistance protein (TIR-NBS-LRR class) family; FUNCTIONS IN: transmembrane receptor activity, nucleoside-triphosphatase activity, nucleotide binding, ATP binding; INVOLVED IN: signal transduction, defense response, apoptosis, innate immune response; LOCATED IN: intrinsic to membrane; CONTAINS InterPro DOMAIN/s: ATPase, AAA+ type, core (InterPro:IPR003593), NB-ARC (Inte…	T	Disease resistance protein
Bol 100328.4.2.2	n. s.	n. s.	n. s.	NA	NA	NA	20.1.7	stress.biotic.PR-proteins	(at5g18350 : 113.0) Disease resistance protein (TIR-NBS-LRR class) family; FUNCTIONS IN: transmembrane receptor activity, nucleoside-triphosphatase activity, nucleotide binding, ATP binding; INVOLVED IN: signal transduction, defense response, apoptosis, innate immune response; LOCATED IN: intrinsic to membrane; CONTAINS InterPro DOMAIN/s: ATPase, AAA+ type, core (InterPro:IPR003593), NB-ARC (Inte…	T	Disease resistance protein
Bol 100328.4.3.2	n. s.	n. s.	n. s.	NA	NA	NA	20.1.7	stress.biotic.PR-proteins	(at5g18350 : 104.0) Disease resistance protein (TIR-NBS-LRR class) family; FUNCTIONS IN: transmembrane receptor activity, nucleoside-triphosphatase activity, nucleotide binding, ATP binding; INVOLVED IN: signal transduction, defense response, apoptosis, innate immune response; LOCATED IN: intrinsic to membrane; CONTAINS InterPro DOMAIN/s: ATPase, AAA+ type, core (InterPro:IPR003593), NB-ARC (Inte…	T	Disease resistance protein
Bol 100328.4.6.2	n. s.	n. s.	n. s.	NA	NA	NA	20.1.7	stress.biotic.PR-proteins	(at5g18350 : 103.0) Disease resistance protein (TIR-NBS-LRR class) family; FUNCTIONS IN: transmembrane receptor activity, nucleoside-triphosphatase activity, nucleotide binding, ATP binding; INVOLVED IN: signal transduction, defense response, apoptosis, innate immune response; LOCATED IN: intrinsic to membrane; CONTAINS InterPro DOMAIN/s: ATPase, AAA+ type, core (InterPro:IPR003593), NB-ARC (Inte…	S	protein PLASTID MOVEMENT IMPAIRED
Bol 100328.4.6.3	n. s.	n. s.	n. s.	NA	NA	NA	20.1.7	stress.biotic.PR-proteins	(at5g18350 : 103.0) Disease resistance protein (TIR-NBS-LRR class) family; FUNCTIONS IN: transmembrane receptor activity, nucleoside-triphosphatase activity, nucleotide binding, ATP binding; INVOLVED IN: signal transduction, defense response, apoptosis, innate immune response; LOCATED IN: intrinsic to membrane; CONTAINS InterPro DOMAIN/s: ATPase, AAA+ type, core (InterPro:IPR003593), NB-ARC (Inte…	S	protein PLASTID MOVEMENT IMPAIRED
Bol 100328.4.6.4	n. s.	n. s.	n. s.	NA	NA	NA	20.1.7	stress.biotic.PR-proteins	(at5g22690 : 157.0) Disease resistance protein (TIR-NBS-LRR class) family; FUNCTIONS IN: transmembrane receptor activity, ATP binding; INVOLVED IN: signal transduction, defense response, apoptosis, innate immune response; LOCATED IN: intrinsic to membrane; EXPRESSED IN: 20 plant structures; EXPRESSED DURING: 13 growth stages; CONTAINS InterPro DOMAIN/s: NB-ARC (InterPro:IPR002182), Leucine-rich r…	T	Disease resistance protein
Bol 100334.6.2.1	n. s.	n. s.	n. s.	NA	NA	NA	20.1.7	stress.biotic.PR-proteins	(at5g11250 : 261.0) Disease resistance protein (TIR-NBS-LRR class); FUNCTIONS IN: transmembrane receptor activity, ATP binding; INVOLVED IN: signal transduction, apoptosis, defense response, innate immune response; LOCATED IN: intrinsic to membrane, chloroplast; EXPRESSED IN: 20 plant structures; EXPRESSED DURING: 13 growth stages; CONTAINS InterPro DOMAIN/s: NB-ARC (InterPro:IPR002182), Leucine-…	T	Disease resistance protein
Bol 100334.7.4.3	n. s.	n. s.	n. s.	NA	NA	NA	20.1.7	stress.biotic.PR-proteins	(at5g11250 : 161.0) Disease resistance protein (TIR-NBS-LRR class); FUNCTIONS IN: transmembrane receptor activity, ATP binding; INVOLVED IN: signal transduction, apoptosis, defense response, innate immune response; LOCATED IN: intrinsic to membrane, chloroplast; EXPRESSED IN: 20 plant structures; EXPRESSED DURING: 13 growth stages; CONTAINS InterPro DOMAIN/s: NB-ARC (InterPro:IPR002182), Leucine-…	T	Disease resistance protein
Bol 100415.5.2.1	n. s.	6,61	n. s.	NA	NA	NA	20.1.7	stress.biotic.PR-proteins	(at4g19510 : 432.0) Disease resistance protein (TIR-NBS-LRR class); FUNCTIONS IN: transmembrane receptor activity, ATP binding; INVOLVED IN: signal transduction, apoptosis, defense response, innate immune response; LOCATED IN: intrinsic to membrane, endomembrane system; EXPRESSED IN: 23 plant structures; EXPRESSED DURING: 14 growth stages; CONTAINS InterPro DOMAIN/s: NB-ARC (InterPro:IPR002182), …	T	resistance protein
Bol 100415.7.1.1	n. s.	n. s.	n. s.	NA	NA	NA	20.1.7	stress.biotic.PR-proteins	(at4g19510 : 546.0) Disease resistance protein (TIR-NBS-LRR class); FUNCTIONS IN: transmembrane receptor activity, ATP binding; INVOLVED IN: signal transduction, apoptosis, defense response, innate immune response; LOCATED IN: intrinsic to membrane, endomembrane system; EXPRESSED IN: 23 plant structures; EXPRESSED DURING: 14 growth stages; CONTAINS InterPro DOMAIN/s: NB-ARC (InterPro:IPR002182), …	T	Leucine Rich Repeat
Bol 100415.7.1.2	n. s.	n. s.	n. s.	NA	NA	NA	20.1.7	stress.biotic.PR-proteins	(at4g19510 : 543.0) Disease resistance protein (TIR-NBS-LRR class); FUNCTIONS IN: transmembrane receptor activity, ATP binding; INVOLVED IN: signal transduction, apoptosis, defense response, innate immune response; LOCATED IN: intrinsic to membrane, endomembrane system; EXPRESSED IN: 23 plant structures; EXPRESSED DURING: 14 growth stages; CONTAINS InterPro DOMAIN/s: NB-ARC (InterPro:IPR002182), …	T	Leucine Rich Repeat
Bol 100415.7.1.3	n. s.	n. s.	n. s.	NA	NA	NA	20.1.7	stress.biotic.PR-proteins	(at4g19510 : 387.0) Disease resistance protein (TIR-NBS-LRR class); FUNCTIONS IN: transmembrane receptor activity, ATP binding; INVOLVED IN: signal transduction, apoptosis, defense response, innate immune response; LOCATED IN: intrinsic to membrane, endomembrane system; EXPRESSED IN: 23 plant structures; EXPRESSED DURING: 14 growth stages; CONTAINS InterPro DOMAIN/s: NB-ARC (InterPro:IPR002182), …	T	Leucine Rich Repeat
Bol 100415.7.2.2	n. s.	n. s.	n. s.	NA	NA	NA	20.1.7	stress.biotic.PR-proteins	(at4g19510 : 717.0) Disease resistance protein (TIR-NBS-LRR class); FUNCTIONS IN: transmembrane receptor activity, ATP binding; INVOLVED IN: signal transduction, apoptosis, defense response, innate immune response; LOCATED IN: intrinsic to membrane, endomembrane system; EXPRESSED IN: 23 plant structures; EXPRESSED DURING: 14 growth stages; CONTAINS InterPro DOMAIN/s: NB-ARC (InterPro:IPR002182), …	T	resistance protein
Bol 100427.5.6.6	n. s.	n. s.	n. s.	NA	NA	NA	20.1.7	stress.biotic.PR-proteins	(at5g18370 : 244.0) Disease resistance protein (TIR-NBS-LRR class) family; FUNCTIONS IN: transmembrane receptor activity, nucleoside-triphosphatase activity, nucleotide binding, ATP binding; INVOLVED IN: defense response; LOCATED IN: intrinsic to membrane; EXPRESSED IN: stem, inflorescence meristem, hypocotyl, flower, stamen; EXPRESSED DURING: 4 anthesis, petal differentiation and expansion stage…	T	Disease resistance protein
Bol 100427.5.7.1	n. s.	n. s.	n. s.	NA	NA	NA	20.1.7	stress.biotic.PR-proteins	(at2g14080 : 87.0) Disease resistance protein (TIR-NBS-LRR class) family; FUNCTIONS IN: transmembrane receptor activity, nucleoside-triphosphatase activity, nucleotide binding, ATP binding; INVOLVED IN: signal transduction, apoptosis, defense response, innate immune response; LOCATED IN: intrinsic to membrane, endomembrane system; EXPRESSED IN: 19 plant structures; EXPRESSED DURING: 13 growth sta…	T	Disease resistance protein
Bol 100464.1.1.1	2,04	n. s.	n. s.	NA	NA	NA	20.1.7	stress.biotic.PR-proteins	(at5g36930 : 83.2) Disease resistance protein (TIR-NBS-LRR class) family; FUNCTIONS IN: transmembrane receptor activity, ATP binding; INVOLVED IN: signal transduction, defense response, apoptosis, innate immune response; LOCATED IN: intrinsic to membrane; EXPRESSED IN: 19 plant structures; EXPRESSED DURING: 13 growth stages; CONTAINS InterPro DOMAIN/s: NB-ARC (InterPro:IPR002182), Toll-Interleuki…	T	resistance protein
Bol 100464.3.6.1	n. s.	n. s.	n. s.	NA	NA	NA	20.1.7	stress.biotic.PR-proteins	(at5g36930 : 259.0) Disease resistance protein (TIR-NBS-LRR class) family; FUNCTIONS IN: transmembrane receptor activity, ATP binding; INVOLVED IN: signal transduction, defense response, apoptosis, innate immune response; LOCATED IN: intrinsic to membrane; EXPRESSED IN: 19 plant structures; EXPRESSED DURING: 13 growth stages; CONTAINS InterPro DOMAIN/s: NB-ARC (InterPro:IPR002182), Toll-Interleuk…	T	resistance protein
Bol 100464.3.8.1	n. s.	n. s.	n. s.	NA	NA	NA	20.1.7	stress.biotic.PR-proteins	(at5g36930 : 187.0) Disease resistance protein (TIR-NBS-LRR class) family; FUNCTIONS IN: transmembrane receptor activity, ATP binding; INVOLVED IN: signal transduction, defense response, apoptosis, innate immune response; LOCATED IN: intrinsic to membrane; EXPRESSED IN: 19 plant structures; EXPRESSED DURING: 13 growth stages; CONTAINS InterPro DOMAIN/s: NB-ARC (InterPro:IPR002182), Toll-Interleuk…	T	resistance protein
Bol 100464.4.1.1	n. s.	n. s.	n. s.	NA	NA	NA	20.1.7	stress.biotic.PR-proteins	(at5g36930 : 85.9) Disease resistance protein (TIR-NBS-LRR class) family; FUNCTIONS IN: transmembrane receptor activity, ATP binding; INVOLVED IN: signal transduction, defense response, apoptosis, innate immune response; LOCATED IN: intrinsic to membrane; EXPRESSED IN: 19 plant structures; EXPRESSED DURING: 13 growth stages; CONTAINS InterPro DOMAIN/s: NB-ARC (InterPro:IPR002182), Toll-Interleuki…	T	resistance protein
Bol 100464.4.1.2	n. s.	n. s.	n. s.	NA	NA	NA	20.1.7	stress.biotic.PR-proteins	(at5g36930 : 85.9) Disease resistance protein (TIR-NBS-LRR class) family; FUNCTIONS IN: transmembrane receptor activity, ATP binding; INVOLVED IN: signal transduction, defense response, apoptosis, innate immune response; LOCATED IN: intrinsic to membrane; EXPRESSED IN: 19 plant structures; EXPRESSED DURING: 13 growth stages; CONTAINS InterPro DOMAIN/s: NB-ARC (InterPro:IPR002182), Toll-Interleuki…	T	resistance protein
Bol 100464.5.1.1	7,26	n. s.	n. s.	NA	NA	NA	20.1.7	stress.biotic.PR-proteins	(at5g36930 : 310.0) Disease resistance protein (TIR-NBS-LRR class) family; FUNCTIONS IN: transmembrane receptor activity, ATP binding; INVOLVED IN: signal transduction, defense response, apoptosis, innate immune response; LOCATED IN: intrinsic to membrane; EXPRESSED IN: 19 plant structures; EXPRESSED DURING: 13 growth stages; CONTAINS InterPro DOMAIN/s: NB-ARC (InterPro:IPR002182), Toll-Interleuk…	T	resistance protein
Bol 100464.5.1.2	n. s.	n. s.	n. s.	NA	NA	NA	20.1.7	stress.biotic.PR-proteins	(at5g36930 : 310.0) Disease resistance protein (TIR-NBS-LRR class) family; FUNCTIONS IN: transmembrane receptor activity, ATP binding; INVOLVED IN: signal transduction, defense response, apoptosis, innate immune response; LOCATED IN: intrinsic to membrane; EXPRESSED IN: 19 plant structures; EXPRESSED DURING: 13 growth stages; CONTAINS InterPro DOMAIN/s: NB-ARC (InterPro:IPR002182), Toll-Interleuk…	T	resistance protein
Bol 100464.5.1.3	n. s.	n. s.	n. s.	NA	NA	NA	20.1.7	stress.biotic.PR-proteins	(at5g36930 : 577.0) Disease resistance protein (TIR-NBS-LRR class) family; FUNCTIONS IN: transmembrane receptor activity, ATP binding; INVOLVED IN: signal transduction, defense response, apoptosis, innate immune response; LOCATED IN: intrinsic to membrane; EXPRESSED IN: 19 plant structures; EXPRESSED DURING: 13 growth stages; CONTAINS InterPro DOMAIN/s: NB-ARC (InterPro:IPR002182), Toll-Interleuk…	T	resistance protein
Bol 100502.2.1.1	6,92	n. s.	n. s.	NA	NA	NA	20.1.7	stress.biotic.PR-proteins	(at1g69550 : 131.0) disease resistance protein (TIR-NBS-LRR class); FUNCTIONS IN: transmembrane receptor activity, nucleoside-triphosphatase activity, nucleotide binding, ATP binding; INVOLVED IN: signal transduction, defense response, apoptosis, innate immune response; LOCATED IN: intrinsic to membrane, endomembrane system; EXPRESSED IN: 21 plant structures; EXPRESSED DURING: 13 growth stages; C…	T	Disease resistance protein
Bol 100502.2.14.4	n. s.	n. s.	n. s.	NA	NA	NA	20.1.7	stress.biotic.PR-proteins	(at1g65850 : 87.0) Disease resistance protein (TIR-NBS-LRR class) family; FUNCTIONS IN: transmembrane receptor activity, ATP binding; INVOLVED IN: signal transduction, apoptosis, defense response, innate immune response; LOCATED IN: intrinsic to membrane; EXPRESSED IN: 8 plant structures; EXPRESSED DURING: LP.04 four leaves visible, 4 anthesis, LP.02 two leaves visible, petal differentiation and …	S	TIR
Bol 100502.2.14.5	n. s.	n. s.	n. s.	NA	NA	NA	20.1.7	stress.biotic.PR-proteins	(at5g11250 : 92.4) Disease resistance protein (TIR-NBS-LRR class); FUNCTIONS IN: transmembrane receptor activity, ATP binding; INVOLVED IN: signal transduction, apoptosis, defense response, innate immune response; LOCATED IN: intrinsic to membrane, chloroplast; EXPRESSED IN: 20 plant structures; EXPRESSED DURING: 13 growth stages; CONTAINS InterPro DOMAIN/s: NB-ARC (InterPro:IPR002182), Leucine-r…	S	TIR
Bol 100502.2.3.10	n. s.	n. s.	n. s.	NA	NA	NA	20.1.7	stress.biotic.PR-proteins	(at1g65850 : 155.0) Disease resistance protein (TIR-NBS-LRR class) family; FUNCTIONS IN: transmembrane receptor activity, ATP binding; INVOLVED IN: signal transduction, apoptosis, defense response, innate immune response; LOCATED IN: intrinsic to membrane; EXPRESSED IN: 8 plant structures; EXPRESSED DURING: LP.04 four leaves visible, 4 anthesis, LP.02 two leaves visible, petal differentiation and…	T	Disease resistance protein
Bol 100502.2.3.11	n. s.	n. s.	n. s.	NA	NA	NA	20.1.7	stress.biotic.PR-proteins	(at3g44630 : 202.0) Disease resistance protein (TIR-NBS-LRR class) family; FUNCTIONS IN: transmembrane receptor activity, nucleoside-triphosphatase activity, nucleotide binding, ATP binding; INVOLVED IN: defense response; LOCATED IN: intrinsic to membrane; EXPRESSED IN: 22 plant structures; EXPRESSED DURING: 13 growth stages; CONTAINS InterPro DOMAIN/s: ATPase, AAA+ type, core (InterPro:IPR003593…	T	Disease resistance protein
Bol 100502.2.3.13	n. s.	n. s.	n. s.	NA	NA	NA	20.1.7	stress.biotic.PR-proteins	(at5g11250 : 209.0) Disease resistance protein (TIR-NBS-LRR class); FUNCTIONS IN: transmembrane receptor activity, ATP binding; INVOLVED IN: signal transduction, apoptosis, defense response, innate immune response; LOCATED IN: intrinsic to membrane, chloroplast; EXPRESSED IN: 20 plant structures; EXPRESSED DURING: 13 growth stages; CONTAINS InterPro DOMAIN/s: NB-ARC (InterPro:IPR002182), Leucine-…	T	Disease resistance protein
Bol 100502.2.3.2	n. s.	n. s.	n. s.	NA	NA	NA	20.1.7	stress.biotic.PR-proteins	(at1g65850 : 236.0) Disease resistance protein (TIR-NBS-LRR class) family; FUNCTIONS IN: transmembrane receptor activity, ATP binding; INVOLVED IN: signal transduction, apoptosis, defense response, innate immune response; LOCATED IN: intrinsic to membrane; EXPRESSED IN: 8 plant structures; EXPRESSED DURING: LP.04 four leaves visible, 4 anthesis, LP.02 two leaves visible, petal differentiation and…	T	Disease resistance protein
Bol 100502.2.3.7	n. s.	n. s.	n. s.	NA	NA	NA	20.1.7	stress.biotic.PR-proteins	(at5g11250 : 207.0) Disease resistance protein (TIR-NBS-LRR class); FUNCTIONS IN: transmembrane receptor activity, ATP binding; INVOLVED IN: signal transduction, apoptosis, defense response, innate immune response; LOCATED IN: intrinsic to membrane, chloroplast; EXPRESSED IN: 20 plant structures; EXPRESSED DURING: 13 growth stages; CONTAINS InterPro DOMAIN/s: NB-ARC (InterPro:IPR002182), Leucine-…	T	Disease resistance protein
Bol 100502.2.9.1	n. s.	n. s.	n. s.	NA	NA	NA	20.1.7	stress.biotic.PR-proteins	(at5g11250 : 131.0) Disease resistance protein (TIR-NBS-LRR class); FUNCTIONS IN: transmembrane receptor activity, ATP binding; INVOLVED IN: signal transduction, apoptosis, defense response, innate immune response; LOCATED IN: intrinsic to membrane, chloroplast; EXPRESSED IN: 20 plant structures; EXPRESSED DURING: 13 growth stages; CONTAINS InterPro DOMAIN/s: NB-ARC (InterPro:IPR002182), Leucine-…	T	Disease resistance protein
Bol 100505.2.1.1	n. s.	n. s.	n. s.	NA	NA	NA	20.1.7	stress.biotic.PR-proteins	(at5g18350 : 286.0) Disease resistance protein (TIR-NBS-LRR class) family; FUNCTIONS IN: transmembrane receptor activity, nucleoside-triphosphatase activity, nucleotide binding, ATP binding; INVOLVED IN: signal transduction, defense response, apoptosis, innate immune response; LOCATED IN: intrinsic to membrane; CONTAINS InterPro DOMAIN/s: ATPase, AAA+ type, core (InterPro:IPR003593), NB-ARC (Inte…	T	Disease resistance protein
Bol 100505.2.1.11	n. s.	n. s.	n. s.	NA	NA	NA	20.1.7	stress.biotic.PR-proteins	(at5g18370 : 285.0) Disease resistance protein (TIR-NBS-LRR class) family; FUNCTIONS IN: transmembrane receptor activity, nucleoside-triphosphatase activity, nucleotide binding, ATP binding; INVOLVED IN: defense response; LOCATED IN: intrinsic to membrane; EXPRESSED IN: stem, inflorescence meristem, hypocotyl, flower, stamen; EXPRESSED DURING: 4 anthesis, petal differentiation and expansion stage…	T	Disease resistance protein
Bol 100505.2.1.12	n. s.	n. s.	n. s.	NA	NA	NA	20.1.7	stress.biotic.PR-proteins	(at3g25510 : 165.0) disease resistance protein (TIR-NBS-LRR class), putative; FUNCTIONS IN: transmembrane receptor activity, nucleoside-triphosphatase activity, nucleotide binding, ATP binding; INVOLVED IN: signal transduction, defense response, apoptosis, innate immune response; LOCATED IN: intrinsic to membrane; EXPRESSED IN: epidermis; CONTAINS InterPro DOMAIN/s: ATPase, AAA+ type, core (Inter…	T	Disease resistance protein
Bol 100505.2.1.5	n. s.	n. s.	n. s.	NA	NA	NA	20.1.7	stress.biotic.PR-proteins	(at5g18350 : 285.0) Disease resistance protein (TIR-NBS-LRR class) family; FUNCTIONS IN: transmembrane receptor activity, nucleoside-triphosphatase activity, nucleotide binding, ATP binding; INVOLVED IN: signal transduction, defense response, apoptosis, innate immune response; LOCATED IN: intrinsic to membrane; CONTAINS InterPro DOMAIN/s: ATPase, AAA+ type, core (InterPro:IPR003593), NB-ARC (Inte…	T	Disease resistance protein
Bol 100505.2.1.8	n. s.	n. s.	n. s.	NA	NA	NA	20.1.7	stress.biotic.PR-proteins	(at5g18350 : 286.0) Disease resistance protein (TIR-NBS-LRR class) family; FUNCTIONS IN: transmembrane receptor activity, nucleoside-triphosphatase activity, nucleotide binding, ATP binding; INVOLVED IN: signal transduction, defense response, apoptosis, innate immune response; LOCATED IN: intrinsic to membrane; CONTAINS InterPro DOMAIN/s: ATPase, AAA+ type, core (InterPro:IPR003593), NB-ARC (Inte…	T	Disease resistance protein
Bol 100532.2.1.1	n. s.	n. s.	n. s.	NA	NA	NA	20.1.7	stress.biotic.PR-proteins	(at5g11250 : 144.0) Disease resistance protein (TIR-NBS-LRR class); FUNCTIONS IN: transmembrane receptor activity, ATP binding; INVOLVED IN: signal transduction, apoptosis, defense response, innate immune response; LOCATED IN: intrinsic to membrane, chloroplast; EXPRESSED IN: 20 plant structures; EXPRESSED DURING: 13 growth stages; CONTAINS InterPro DOMAIN/s: NB-ARC (InterPro:IPR002182), Leucine-…	T	Disease resistance protein
Bol 100532.2.4.1	n. s.	n. s.	n. s.	NA	NA	NA	20.1.7	stress.biotic.PR-proteins	(at3g25510 : 146.0) disease resistance protein (TIR-NBS-LRR class), putative; FUNCTIONS IN: transmembrane receptor activity, nucleoside-triphosphatase activity, nucleotide binding, ATP binding; INVOLVED IN: signal transduction, defense response, apoptosis, innate immune response; LOCATED IN: intrinsic to membrane; EXPRESSED IN: epidermis; CONTAINS InterPro DOMAIN/s: ATPase, AAA+ type, core (Inter…	T	Disease resistance protein
Bol 100532.2.5.1	n. s.	n. s.	n. s.	NA	NA	NA	20.1.7	stress.biotic.PR-proteins	(at2g14080 : 94.7) Disease resistance protein (TIR-NBS-LRR class) family; FUNCTIONS IN: transmembrane receptor activity, nucleoside-triphosphatase activity, nucleotide binding, ATP binding; INVOLVED IN: signal transduction, apoptosis, defense response, innate immune response; LOCATED IN: intrinsic to membrane, endomembrane system; EXPRESSED IN: 19 plant structures; EXPRESSED DURING: 13 growth sta…	T	Disease resistance protein
Bol 100532.2.8.4	n. s.	n. s.	n. s.	NA	NA	NA	20.1.7	stress.biotic.PR-proteins	(at5g11250 : 229.0) Disease resistance protein (TIR-NBS-LRR class); FUNCTIONS IN: transmembrane receptor activity, ATP binding; INVOLVED IN: signal transduction, apoptosis, defense response, innate immune response; LOCATED IN: intrinsic to membrane, chloroplast; EXPRESSED IN: 20 plant structures; EXPRESSED DURING: 13 growth stages; CONTAINS InterPro DOMAIN/s: NB-ARC (InterPro:IPR002182), Leucine-…	T	Disease resistance protein
Bol 100532.2.8.6	n. s.	7,25	n. s.	NA	NA	NA	20.1.7	stress.biotic.PR-proteins	(at5g11250 : 157.0) Disease resistance protein (TIR-NBS-LRR class); FUNCTIONS IN: transmembrane receptor activity, ATP binding; INVOLVED IN: signal transduction, apoptosis, defense response, innate immune response; LOCATED IN: intrinsic to membrane, chloroplast; EXPRESSED IN: 20 plant structures; EXPRESSED DURING: 13 growth stages; CONTAINS InterPro DOMAIN/s: NB-ARC (InterPro:IPR002182), Leucine-…	T	Disease resistance protein
Bol 10100.0.2.1	n. s.	n. s.	n. s.	NA	NA	NA	20.1.7	stress.biotic.PR-proteins	(at1g63360 : 94.4) Disease resistance protein (CC-NBS-LRR class) family; FUNCTIONS IN: ATP binding; INVOLVED IN: N-terminal protein myristoylation, defense response; LOCATED IN: cellular_component unknown; CONTAINS InterPro DOMAIN/s: NB-ARC (InterPro:IPR002182), Disease resistance protein (InterPro:IPR000767); BEST Arabidopsis thaliana protein match is: Disease resistance protein (CC-NBS-LRR clas…	T	disease resistance protein
Bol 101071.1.1.1	2,65	4,51	n. s.	NA	NA	NA	20.1.7	stress.biotic.PR-proteins	(at1g58170 : 181.0) Disease resistance-responsive (dirigent-like protein) family protein; FUNCTIONS IN: molecular_function unknown; INVOLVED IN: N-terminal protein myristoylation, lignan biosynthetic process, defense response; LOCATED IN: endomembrane system; EXPRESSED IN: 17 plant structures; EXPRESSED DURING: 6 growth stages; CONTAINS InterPro DOMAIN/s: Plant disease resistance response protein…	S	Disease resistance response protein
Bol 1012.0.1.1	n. s.	n. s.	n. s.	NA	NA	NA	20.1.7	stress.biotic.PR-proteins	(at3g04220 : 116.0) Disease resistance protein (TIR-NBS-LRR class) family; FUNCTIONS IN: transmembrane receptor activity, nucleoside-triphosphatase activity, nucleotide binding, ATP binding; INVOLVED IN: signal transduction, defense response, apoptosis, innate immune response; LOCATED IN: intrinsic to membrane; EXPRESSED IN: 21 plant structures; EXPRESSED DURING: 13 growth stages; CONTAINS InterP…	T	Disease resistance protein
Bol 101464.0.1.1	6,77	6,80	n. s.	NA	NA	NA	20.1.7	stress.biotic.PR-proteins	(at5g44510 : 110.0) Encodes TAO1 (Target of AvrB Operation), a TIR-NB-LRR protein that contributes to disease resistance induced by the Pseudomonas syringae effector AvrB.; target of AVRB operation1 (TAO1); FUNCTIONS IN: transmembrane receptor activity, ATP binding; INVOLVED IN: defense response to bacterium, defense response; LOCATED IN: intrinsic to membrane, chloroplast; EXPRESSED IN: 14 plant…	T	Disease resistance protein
Bol 101464.1.1.1	2,83	4,76	n. s.	NA	NA	NA	20.1.7	stress.biotic.PR-proteins	(at5g11250 : 148.0) Disease resistance protein (TIR-NBS-LRR class); FUNCTIONS IN: transmembrane receptor activity, ATP binding; INVOLVED IN: signal transduction, apoptosis, defense response, innate immune response; LOCATED IN: intrinsic to membrane, chloroplast; EXPRESSED IN: 20 plant structures; EXPRESSED DURING: 13 growth stages; CONTAINS InterPro DOMAIN/s: NB-ARC (InterPro:IPR002182), Leucine-…	T	Disease resistance protein
Bol 102422.0.1.1	4,03	n. s.	n. s.	NA	NA	NA	20.1.7	stress.biotic.PR-proteins	(at1g63740 : 240.0) Disease resistance protein (TIR-NBS-LRR class) family; FUNCTIONS IN: transmembrane receptor activity, nucleoside-triphosphatase activity, nucleotide binding, ATP binding; INVOLVED IN: signal transduction, defense response, apoptosis, innate immune response; LOCATED IN: intrinsic to membrane; EXPRESSED IN: 17 plant structures; EXPRESSED DURING: 10 growth stages; CONTAINS InterP…	S	TIR
Bol 10419.0.2.1	n. s.	n. s.	n. s.	NA	NA	NA	20.1.7	stress.biotic.PR-proteins	(at5g18350 : 129.0) Disease resistance protein (TIR-NBS-LRR class) family; FUNCTIONS IN: transmembrane receptor activity, nucleoside-triphosphatase activity, nucleotide binding, ATP binding; INVOLVED IN: signal transduction, defense response, apoptosis, innate immune response; LOCATED IN: intrinsic to membrane; CONTAINS InterPro DOMAIN/s: ATPase, AAA+ type, core (InterPro:IPR003593), NB-ARC (Inte…	T	Disease resistance protein
Bol 105834.0.1.1	3,97	n. s.	n. s.	NA	NA	NA	20.1.7	stress.biotic.PR-proteins	(at2g34930 : 157.0) disease resistance family protein / LRR family protein; INVOLVED IN: signal transduction, defense response to fungus, defense response; LOCATED IN: cell wall; EXPRESSED IN: 10 plant structures; EXPRESSED DURING: 7 growth stages; CONTAINS InterPro DOMAIN/s: Leucine-rich repeat-containing N-terminal domain, type 2 (InterPro:IPR013210), Leucine-rich repeat (InterPro:IPR001611); B…	T	Leucine rich repeat N-terminal domain
Bol 108170.0.1.1	n. s.	n. s.	n. s.	K13449	PR1	pathogenesis-related protein 1	20.1.7	stress.biotic.PR-proteins	(at2g14610 : 239.0) PR1 gene expression is induced in response to a variety of pathogens. It is a useful molecular marker for the SAR response. Though the Genbank record for the cDNA associated to this gene is called PR-1-like, the sequence actually corresponds to PR1. Expression of this gene is salicylic-acid responsive.; pathogenesis-related gene 1 (PR1); FUNCTIONS IN: molecular_function unknow…	S	SCP
Bol 108328.0.1.1	n. s.	n. s.	n. s.	NA	NA	NA	20.1.7	stress.biotic.PR-proteins	(at5g23400 : 197.0) Leucine-rich repeat (LRR) family protein; INVOLVED IN: signal transduction, defense response; LOCATED IN: cell wall; EXPRESSED IN: 17 plant structures; EXPRESSED DURING: 10 growth stages; CONTAINS InterPro DOMAIN/s: Leucine-rich repeat-containing N-terminal domain, type 2 (InterPro:IPR013210), Leucine-rich repeat (InterPro:IPR001611); BEST Arabidopsis thaliana protein match is…	T	Leucine rich repeat N-terminal domain
Bol 108391.0.1.1	2,76	3,06	n. s.	K13459	RPS2	disease resistance protein RPS2	20.1.7	stress.biotic.PR-proteins	(at1g15890 : 111.0) Disease resistance protein (CC-NBS-LRR class) family; FUNCTIONS IN: ATP binding; INVOLVED IN: N-terminal protein myristoylation, apoptosis, defense response; LOCATED IN: cellular_component unknown; EXPRESSED IN: 8 plant structures; EXPRESSED DURING: 6 growth stages; CONTAINS InterPro DOMAIN/s: NB-ARC (InterPro:IPR002182), Leucine-rich repeat (InterPro:IPR001611), Disease resis…	T	disease resistance protein (CC-NBS-LRR class)
Bol 108410.0.1.1	n. s.	n. s.	n. s.	NA	NA	NA	20.1.7	stress.biotic.PR-proteins	(at4g27190 : 275.0) NB-ARC domain-containing disease resistance protein; FUNCTIONS IN: nucleoside-triphosphatase activity, nucleotide binding, ATP binding; INVOLVED IN: apoptosis, defense response; LOCATED IN: cellular_component unknown; CONTAINS InterPro DOMAIN/s: ATPase, AAA+ type, core (InterPro:IPR003593), NB-ARC (InterPro:IPR002182), Disease resistance protein (InterPro:IPR000767); BEST Arab…	T	NB-ARC domain
Bol 109964.0.1.1	7,50	7,53	n. s.	NA	NA	NA	20.1.7	stress.biotic.PR-proteins	(at2g34930 : 177.0) disease resistance family protein / LRR family protein; INVOLVED IN: signal transduction, defense response to fungus, defense response; LOCATED IN: cell wall; EXPRESSED IN: 10 plant structures; EXPRESSED DURING: 7 growth stages; CONTAINS InterPro DOMAIN/s: Leucine-rich repeat-containing N-terminal domain, type 2 (InterPro:IPR013210), Leucine-rich repeat (InterPro:IPR001611); B…	T	Leucine rich repeat N-terminal domain
Bol 111618.0.1.1	n. s.	4,99	n. s.	NA	NA	NA	20.1.7	stress.biotic.PR-proteins	(at2g32680 : 169.0) receptor like protein 23 (RLP23); FUNCTIONS IN: kinase activity; INVOLVED IN: signal transduction, defense response; LOCATED IN: endomembrane system; EXPRESSED IN: 17 plant structures; EXPRESSED DURING: 9 growth stages; CONTAINS InterPro DOMAIN/s: Leucine-rich repeat (InterPro:IPR001611); BEST Arabidopsis thaliana protein match is: receptor like protein 24 (TAIR:AT2G33020.1); …	T	Receptor like protein
Bol 112459.0.1.1	n. s.	n. s.	n. s.	NA	NA	NA	20.1.7	stress.biotic.PR-proteins	(at5g17970 : 163.0) Disease resistance protein (TIR-NBS-LRR class) family; FUNCTIONS IN: transmembrane receptor activity, nucleoside-triphosphatase activity, nucleotide binding, ATP binding; INVOLVED IN: signal transduction, defense response, apoptosis, innate immune response; LOCATED IN: intrinsic to membrane; CONTAINS InterPro DOMAIN/s: ATPase, AAA+ type, core (InterPro:IPR003593), NB-ARC (Inte…	T	Disease resistance protein
Bol 112732.0.1.1	n. s.	n. s.	n. s.	NA	NA	NA	20.1.7	stress.biotic.PR-proteins	(at2g14080 : 184.0) Disease resistance protein (TIR-NBS-LRR class) family; FUNCTIONS IN: transmembrane receptor activity, nucleoside-triphosphatase activity, nucleotide binding, ATP binding; INVOLVED IN: signal transduction, apoptosis, defense response, innate immune response; LOCATED IN: intrinsic to membrane, endomembrane system; EXPRESSED IN: 19 plant structures; EXPRESSED DURING: 13 growth st…	T	Disease resistance protein
Bol 113091.0.1.1	n. s.	n. s.	n. s.	NA	NA	NA	20.1.7	stress.biotic.PR-proteins	(at2g33020 : 98.6) receptor like protein 24 (RLP24); FUNCTIONS IN: kinase activity; INVOLVED IN: signal transduction; LOCATED IN: endomembrane system; EXPRESSED IN: root, cultured cell; CONTAINS InterPro DOMAIN/s: Leucine-rich repeat (InterPro:IPR001611); BEST Arabidopsis thaliana protein match is: receptor like protein 23 (TAIR:AT2G32680.1); Has 100923 Blast hits to 28307 proteins in 1116 specie…	T	Receptor like protein
Bol 121270.1.1.1	n. s.	n. s.	n. s.	NA	NA	NA	20.1.7	stress.biotic.PR-proteins	(at5g22690 : 87.8) Disease resistance protein (TIR-NBS-LRR class) family; FUNCTIONS IN: transmembrane receptor activity, ATP binding; INVOLVED IN: signal transduction, defense response, apoptosis, innate immune response; LOCATED IN: intrinsic to membrane; EXPRESSED IN: 20 plant structures; EXPRESSED DURING: 13 growth stages; CONTAINS InterPro DOMAIN/s: NB-ARC (InterPro:IPR002182), Leucine-rich re…	T	Disease resistance protein
Bol 133934.0.1.1	6,77	6,81	n. s.	NA	NA	NA	20.1.7	stress.biotic.PR-proteins	(at2g34930 : 236.0) disease resistance family protein / LRR family protein; INVOLVED IN: signal transduction, defense response to fungus, defense response; LOCATED IN: cell wall; EXPRESSED IN: 10 plant structures; EXPRESSED DURING: 7 growth stages; CONTAINS InterPro DOMAIN/s: Leucine-rich repeat-containing N-terminal domain, type 2 (InterPro:IPR013210), Leucine-rich repeat (InterPro:IPR001611); B…	T	Leucine rich repeat N-terminal domain
Bol 134031.0.1.1	n. s.	n. s.	n. s.	NA	NA	NA	20.1.7	stress.biotic.PR-proteins	(at4g36140 : 228.0) disease resistance protein (TIR-NBS-LRR class), putative; FUNCTIONS IN: transmembrane receptor activity, nucleoside-triphosphatase activity, nucleotide binding, ATP binding; INVOLVED IN: signal transduction, defense response, apoptosis, innate immune response; LOCATED IN: intrinsic to membrane; EXPRESSED IN: 20 plant structures; EXPRESSED DURING: 9 growth stages; CONTAINS Inte…	K	Transcription factor. Interacts specifically with the W box (5'-(T)TGAC CT -3'), a frequently occurring elicitor- responsive cis-acting element
Bol 134880.0.1.1	3,43	n. s.	n. s.	NA	NA	NA	20.1.7	stress.biotic.PR-proteins	(at4g19920 : 210.0) Toll-Interleukin-Resistance (TIR) domain family protein; FUNCTIONS IN: transmembrane receptor activity; INVOLVED IN: signal transduction, defense response, innate immune response; LOCATED IN: intrinsic to membrane, chloroplast; EXPRESSED IN: cotyledon; CONTAINS InterPro DOMAIN/s: Toll-Interleukin receptor (InterPro:IPR000157); BEST Arabidopsis thaliana protein match is: Toll-I…	S	TIR
Bol 135610.0.1.1	n. s.	n. s.	n. s.	NA	NA	NA	20.1.7	stress.biotic.PR-proteins	(at1g71390 : 232.0) receptor like protein 11 (RLP11); INVOLVED IN: signal transduction, defense response; LOCATED IN: endomembrane system; EXPRESSED IN: leaf whorl, stamen; EXPRESSED DURING: 4 anthesis, petal differentiation and expansion stage; CONTAINS InterPro DOMAIN/s: Leucine-rich repeat-containing N-terminal domain, type 2 (InterPro:IPR013210), Leucine-rich repeat (InterPro:IPR001611); BEST…	T	receptor like protein 12
Bol 135924.0.1.1	n. s.	n. s.	n. s.	NA	NA	NA	20.1.7	stress.biotic.PR-proteins	(at3g05370 : 95.1) receptor like protein 31 (RLP31); FUNCTIONS IN: kinase activity; INVOLVED IN: signal transduction, defense response; LOCATED IN: endomembrane system; EXPRESSED IN: 19 plant structures; EXPRESSED DURING: 13 growth stages; CONTAINS InterPro DOMAIN/s: Leucine-rich repeat-containing N-terminal domain, type 2 (InterPro:IPR013210), Leucine-rich repeat (InterPro:IPR001611); BEST Arabi…	T	receptor like protein 12
Bol 140722.0.1.1	n. s.	n. s.	n. s.	NA	NA	NA	20.1.7	stress.biotic.PR-proteins	(at5g36930 : 114.0) Disease resistance protein (TIR-NBS-LRR class) family; FUNCTIONS IN: transmembrane receptor activity, ATP binding; INVOLVED IN: signal transduction, defense response, apoptosis, innate immune response; LOCATED IN: intrinsic to membrane; EXPRESSED IN: 19 plant structures; EXPRESSED DURING: 13 growth stages; CONTAINS InterPro DOMAIN/s: NB-ARC (InterPro:IPR002182), Toll-Interleuk…	T	resistance protein
Bol 14177.0.1.1	n. s.	n. s.	n. s.	NA	NA	NA	20.1.7	stress.biotic.PR-proteins	(at3g14460 : 178.0) LRR and NB-ARC domains-containing disease resistance protein; FUNCTIONS IN: ATP binding; INVOLVED IN: apoptosis, defense response; CONTAINS InterPro DOMAIN/s: NB-ARC (InterPro:IPR002182), Leucine-rich repeat (InterPro:IPR001611), Disease resistance protein (InterPro:IPR000767); BEST Arabidopsis thaliana protein match is: NB-ARC domain-containing disease resistance protein (TAI…	T	NB-ARC domain
Bol 142796.0.1.1	n. s.	n. s.	n. s.	K13459	RPS2	disease resistance protein RPS2	20.1.7	stress.biotic.PR-proteins	(at1g63350 : 162.0) Disease resistance protein (CC-NBS-LRR class) family; FUNCTIONS IN: ATP binding; INVOLVED IN: N-terminal protein myristoylation, defense response; LOCATED IN: cellular_component unknown; EXPRESSED IN: 6 plant structures; EXPRESSED DURING: LP.06 six leaves visible, LP.04 four leaves visible, 4 anthesis, LP.08 eight leaves visible; CONTAINS InterPro DOMAIN/s: Leucine-rich repeat…	T	RFL1 RFL1 (RPS5-like 1)
Bol 147704.0.1.1	4,75	7,91	n. s.	NA	NA	NA	20.1.7	stress.biotic.PR-proteins	(at2g34930 : 189.0) disease resistance family protein / LRR family protein; INVOLVED IN: signal transduction, defense response to fungus, defense response; LOCATED IN: cell wall; EXPRESSED IN: 10 plant structures; EXPRESSED DURING: 7 growth stages; CONTAINS InterPro DOMAIN/s: Leucine-rich repeat-containing N-terminal domain, type 2 (InterPro:IPR013210), Leucine-rich repeat (InterPro:IPR001611); B…	T	Leucine rich repeat N-terminal domain
Bol 147779.1.1.1	n. s.	n. s.	n. s.	NA	NA	NA	20.1.7	stress.biotic.PR-proteins	(at4g27190 : 117.0) NB-ARC domain-containing disease resistance protein; FUNCTIONS IN: nucleoside-triphosphatase activity, nucleotide binding, ATP binding; INVOLVED IN: apoptosis, defense response; LOCATED IN: cellular_component unknown; CONTAINS InterPro DOMAIN/s: ATPase, AAA+ type, core (InterPro:IPR003593), NB-ARC (InterPro:IPR002182), Disease resistance protein (InterPro:IPR000767); BEST Arab…	T	NB-ARC domain
Bol 148884.0.1.1	n. s.	n. s.	n. s.	NA	NA	NA	20.1.7	stress.biotic.PR-proteins	(at3g14460 : 175.0) LRR and NB-ARC domains-containing disease resistance protein; FUNCTIONS IN: ATP binding; INVOLVED IN: apoptosis, defense response; CONTAINS InterPro DOMAIN/s: NB-ARC (InterPro:IPR002182), Leucine-rich repeat (InterPro:IPR001611), Disease resistance protein (InterPro:IPR000767); BEST Arabidopsis thaliana protein match is: NB-ARC domain-containing disease resistance protein (TAI…	T	NB-ARC domain
Bol 149378.1.1.1	n. s.	n. s.	n. s.	NA	NA	NA	20.1.7	stress.biotic.PR-proteins	(at5g45200 : 136.0) Disease resistance protein (TIR-NBS-LRR class) family; FUNCTIONS IN: transmembrane receptor activity, ATP binding; INVOLVED IN: signal transduction, apoptosis, defense response, innate immune response; LOCATED IN: intrinsic to membrane; CONTAINS InterPro DOMAIN/s: NB-ARC (InterPro:IPR002182), Leucine-rich repeat, typical subtype (InterPro:IPR003591), Disease resistance protein…	S	TIR
Bol 149815.0.1.1	n. s.	n. s.	n. s.	NA	NA	NA	20.1.7	stress.biotic.PR-proteins	(at3g14470 : 219.0) NB-ARC domain-containing disease resistance protein; FUNCTIONS IN: protein binding; INVOLVED IN: apoptosis, defense response; LOCATED IN: endomembrane system; EXPRESSED IN: 23 plant structures; EXPRESSED DURING: 14 growth stages; CONTAINS InterPro DOMAIN/s: Leucine-rich repeat-containing protein (InterPro:IPR015766), NB-ARC (InterPro:IPR002182), Leucine-rich repeat (InterPro:I…	T	NB-ARC domain
Bol 151486.0.1.1	n. s.	n. s.	n. s.	NA	NA	NA	20.1.7	stress.biotic.PR-proteins	(at1g07730 : 165.0) Disease resistance-responsive (dirigent-like protein) family protein; FUNCTIONS IN: molecular_function unknown; INVOLVED IN: biological_process unknown; LOCATED IN: endomembrane system; CONTAINS InterPro DOMAIN/s: Plant disease resistance response protein (InterPro:IPR004265); BEST Arabidopsis thaliana protein match is: Disease resistance-responsive (dirigent-like protein) fam…	S	Dirigent-like protein
Bol 151487.0.1.1	n. s.	n. s.	n. s.	NA	NA	NA	20.1.7	stress.biotic.PR-proteins	(at2g28670 : 116.0) Disease resistance-responsive (dirigent-like protein) family protein; FUNCTIONS IN: molecular_function unknown; EXPRESSED IN: 9 plant structures; EXPRESSED DURING: petal differentiation and expansion stage, E expanded cotyledon stage, D bilateral stage; CONTAINS InterPro DOMAIN/s: Plant disease resistance response protein (InterPro:IPR004265); BEST Arabidopsis thaliana protein…	S	Dirigent-like protein
Bol 152370.0.1.1	n. s.	n. s.	n. s.	NA	NA	NA	20.1.7	stress.biotic.PR-proteins	(at4g19510 : 206.0) Disease resistance protein (TIR-NBS-LRR class); FUNCTIONS IN: transmembrane receptor activity, ATP binding; INVOLVED IN: signal transduction, apoptosis, defense response, innate immune response; LOCATED IN: intrinsic to membrane, endomembrane system; EXPRESSED IN: 23 plant structures; EXPRESSED DURING: 14 growth stages; CONTAINS InterPro DOMAIN/s: NB-ARC (InterPro:IPR002182), …	T	Leucine Rich Repeat
Bol 152726.0.1.1	n. s.	n. s.	n. s.	NA	NA	NA	20.1.7	stress.biotic.PR-proteins	(at1g63360 : 162.0) Disease resistance protein (CC-NBS-LRR class) family; FUNCTIONS IN: ATP binding; INVOLVED IN: N-terminal protein myristoylation, defense response; LOCATED IN: cellular_component unknown; CONTAINS InterPro DOMAIN/s: NB-ARC (InterPro:IPR002182), Disease resistance protein (InterPro:IPR000767); BEST Arabidopsis thaliana protein match is: Disease resistance protein (CC-NBS-LRR cla…	G	Transaldolase is important for the balance of metabolites in the pentose-phosphate pathway (By similarity)
Bol 152918.0.1.1	n. s.	n. s.	n. s.	NA	NA	NA	20.1.7	stress.biotic.PR-proteins	(at1g12290 : 146.0) Disease resistance protein (CC-NBS-LRR class) family; FUNCTIONS IN: ATP binding; INVOLVED IN: N-terminal protein myristoylation, defense response; EXPRESSED IN: stem, inflorescence meristem, root, stamen; EXPRESSED DURING: 4 anthesis; CONTAINS InterPro DOMAIN/s: NB-ARC (InterPro:IPR002182), Disease resistance protein (InterPro:IPR000767); BEST Arabidopsis thaliana protein matc…	T	RFL1 RFL1 (RPS5-like 1)
Bol 153291.0.1.1	n. s.	n. s.	n. s.	NA	NA	NA	20.1.7	stress.biotic.PR-proteins	(at3g05650 : 135.0) receptor like protein 32 (RLP32); FUNCTIONS IN: kinase activity; INVOLVED IN: signal transduction, defense response; LOCATED IN: endomembrane system; EXPRESSED IN: 22 plant structures; EXPRESSED DURING: 13 growth stages; CONTAINS InterPro DOMAIN/s: Leucine-rich repeat-containing N-terminal domain, type 2 (InterPro:IPR013210), Leucine-rich repeat (InterPro:IPR001611); BEST Arab…	T	receptor like protein 32
Bol 154495.0.1.1	n. s.	n. s.	n. s.	NA	NA	NA	20.1.7	stress.biotic.PR-proteins	(at2g39430 : 205.0) Disease resistance-responsive (dirigent-like protein) family protein; FUNCTIONS IN: molecular_function unknown; INVOLVED IN: lignan biosynthetic process; LOCATED IN: endomembrane system; EXPRESSED IN: leaf apex, hypocotyl, root, petiole, leaf; EXPRESSED DURING: LP.04 four leaves visible, LP.08 eight leaves visible; CONTAINS InterPro DOMAIN/s: Plant disease resistance response …	S	Disease resistance-responsive
Bol 159601.0.1.1	3,10	3,62	n. s.	NA	NA	NA	20.1.7	stress.biotic.PR-proteins	(at4g04220 : 794.0) receptor like protein 46 (RLP46); FUNCTIONS IN: kinase activity; INVOLVED IN: signal transduction, defense response; LOCATED IN: endomembrane system; EXPRESSED IN: 20 plant structures; EXPRESSED DURING: 11 growth stages; CONTAINS InterPro DOMAIN/s: Leucine-rich repeat, typical subtype (InterPro:IPR003591), Leucine-rich repeat-containing N-terminal domain, type 2 (InterPro:IPR0…	T	Leucine rich repeat N-terminal domain
Bol 159624.0.1.1	n. s.	n. s.	n. s.	NA	NA	NA	20.1.7	stress.biotic.PR-proteins	(at4g19060 : 191.0) P-loop containing nucleoside triphosphate hydrolases superfamily protein; FUNCTIONS IN: ATP binding; INVOLVED IN: apoptosis; LOCATED IN: cellular_component unknown; CONTAINS InterPro DOMAIN/s: NB-ARC (InterPro:IPR002182); BEST Arabidopsis thaliana protein match is: P-loop containing nucleoside triphosphate hydrolases superfamily protein (TAIR:AT5G45490.2); Has 4240 Blast hits …	S	disease resistance
Bol 160822.0.1.1	n. s.	n. s.	n. s.	NA	NA	NA	20.1.7	stress.biotic.PR-proteins	(at1g64160 : 317.0) Disease resistance-responsive (dirigent-like protein) family protein; FUNCTIONS IN: molecular_function unknown; INVOLVED IN: lignan biosynthetic process, defense response; LOCATED IN: endomembrane system; EXPRESSED IN: petal, hypocotyl, root; EXPRESSED DURING: petal differentiation and expansion stage; CONTAINS InterPro DOMAIN/s: Plant disease resistance response protein (Inte…	S	disease resistance response protein 206-like
Bol 161094.0.1.1	n. s.	n. s.	n. s.	NA	NA	NA	20.1.7	stress.biotic.PR-proteins	(at1g69550 : 133.0) disease resistance protein (TIR-NBS-LRR class); FUNCTIONS IN: transmembrane receptor activity, nucleoside-triphosphatase activity, nucleotide binding, ATP binding; INVOLVED IN: signal transduction, defense response, apoptosis, innate immune response; LOCATED IN: intrinsic to membrane, endomembrane system; EXPRESSED IN: 21 plant structures; EXPRESSED DURING: 13 growth stages; C…	T	Disease resistance protein
Bol 162742.0.1.1	n. s.	n. s.	n. s.	NA	NA	NA	20.1.7	stress.biotic.PR-proteins	(at3g14470 : 160.0) NB-ARC domain-containing disease resistance protein; FUNCTIONS IN: protein binding; INVOLVED IN: apoptosis, defense response; LOCATED IN: endomembrane system; EXPRESSED IN: 23 plant structures; EXPRESSED DURING: 14 growth stages; CONTAINS InterPro DOMAIN/s: Leucine-rich repeat-containing protein (InterPro:IPR015766), NB-ARC (InterPro:IPR002182), Leucine-rich repeat (InterPro:I…	T	Disease resistance protein
Bol 19264.0.1.1	n. s.	n. s.	n. s.	NA	NA	NA	20.1.7	stress.biotic.PR-proteins	(at1g63740 : 210.0) Disease resistance protein (TIR-NBS-LRR class) family; FUNCTIONS IN: transmembrane receptor activity, nucleoside-triphosphatase activity, nucleotide binding, ATP binding; INVOLVED IN: signal transduction, defense response, apoptosis, innate immune response; LOCATED IN: intrinsic to membrane; EXPRESSED IN: 17 plant structures; EXPRESSED DURING: 10 growth stages; CONTAINS InterP…	S	TIR
Bol 21927.0.1.1	n. s.	n. s.	n. s.	NA	NA	NA	20.1.7	stress.biotic.PR-proteins	(at1g17600 : 224.0) Disease resistance protein (TIR-NBS-LRR class) family; FUNCTIONS IN: transmembrane receptor activity, ATP binding; INVOLVED IN: signal transduction, defense response, apoptosis, innate immune response; LOCATED IN: intrinsic to membrane; EXPRESSED IN: leaf whorl, leaf; EXPRESSED DURING: LP.10 ten leaves visible; CONTAINS InterPro DOMAIN/s: NB-ARC (InterPro:IPR002182), Toll-Inte…	T	TIR
Bol 22965.0.1.1	n. s.	n. s.	n. s.	NA	NA	NA	20.1.7	stress.biotic.PR-proteins	(at5g17680 : 275.0) disease resistance protein (TIR-NBS-LRR class), putative; FUNCTIONS IN: transmembrane receptor activity, ATP binding; INVOLVED IN: signal transduction, defense response, apoptosis, innate immune response; LOCATED IN: intrinsic to membrane; EXPRESSED IN: 14 plant structures; EXPRESSED DURING: 6 growth stages; CONTAINS InterPro DOMAIN/s: Leucine-rich repeat, typical subtype (Int…	S	Inherit from NOG: Resistance protein
Bol 23403.0.1.1	n. s.	n. s.	n. s.	NA	NA	NA	20.1.7	stress.biotic.PR-proteins	(at1g59620 : 288.0) Encodes CW9.; CW9; FUNCTIONS IN: ATP binding; INVOLVED IN: defense response, apoptosis; LOCATED IN: cellular_component unknown; EXPRESSED IN: 21 plant structures; EXPRESSED DURING: 12 growth stages; CONTAINS InterPro DOMAIN/s: NB-ARC (InterPro:IPR002182), Disease resistance protein (InterPro:IPR000767); BEST Arabidopsis thaliana protein match is: Disease resistance protein (CC…	T	Disease resistance protein
Bol 24661.0.1.1	n. s.	n. s.	n. s.	NA	NA	NA	20.1.7	stress.biotic.PR-proteins	(at5g11250 : 115.0) Disease resistance protein (TIR-NBS-LRR class); FUNCTIONS IN: transmembrane receptor activity, ATP binding; INVOLVED IN: signal transduction, apoptosis, defense response, innate immune response; LOCATED IN: intrinsic to membrane, chloroplast; EXPRESSED IN: 20 plant structures; EXPRESSED DURING: 13 growth stages; CONTAINS InterPro DOMAIN/s: NB-ARC (InterPro:IPR002182), Leucine-…	S	TIR
Bol 25214.0.1.1	n. s.	n. s.	n. s.	NA	NA	NA	20.1.7	stress.biotic.PR-proteins	(at5g17680 : 210.0) disease resistance protein (TIR-NBS-LRR class), putative; FUNCTIONS IN: transmembrane receptor activity, ATP binding; INVOLVED IN: signal transduction, defense response, apoptosis, innate immune response; LOCATED IN: intrinsic to membrane; EXPRESSED IN: 14 plant structures; EXPRESSED DURING: 6 growth stages; CONTAINS InterPro DOMAIN/s: Leucine-rich repeat, typical subtype (Int…	T	resistance protein
Bol 29541.0.2.1	n. s.	n. s.	n. s.	NA	NA	NA	20.1.7	stress.biotic.PR-proteins	(at4g36150 : 167.0) Disease resistance protein (TIR-NBS-LRR class) family; FUNCTIONS IN: transmembrane receptor activity, ATP binding; INVOLVED IN: signal transduction, apoptosis, defense response, innate immune response; LOCATED IN: intrinsic to membrane, chloroplast; EXPRESSED IN: 20 plant structures; EXPRESSED DURING: 13 growth stages; CONTAINS InterPro DOMAIN/s: NB-ARC (InterPro:IPR002182), T…	T	Leucine Rich Repeat
Bol 33610.0.1.1	2,65	2,67	n. s.	NA	NA	NA	20.1.7	stress.biotic.PR-proteins	(at3g50950 : 506.0) HOPZ-ACTIVATED RESISTANCE 1 (ZAR1); FUNCTIONS IN: ATP binding; INVOLVED IN: defense response, apoptosis; LOCATED IN: cellular_component unknown; EXPRESSED IN: 22 plant structures; EXPRESSED DURING: 13 growth stages; CONTAINS InterPro DOMAIN/s: NB-ARC (InterPro:IPR002182), Disease resistance protein (InterPro:IPR000767); BEST Arabidopsis thaliana protein match is: Disease resis…	T	NB-ARC domain
Bol 34127.0.1.1	n. s.	n. s.	n. s.	NA	NA	NA	20.1.7	stress.biotic.PR-proteins	(at1g72860 : 250.0) Disease resistance protein (TIR-NBS-LRR class) family; FUNCTIONS IN: transmembrane receptor activity, ATP binding; INVOLVED IN: signal transduction, apoptosis, defense response, innate immune response; LOCATED IN: intrinsic to membrane; EXPRESSED IN: stem, leaf; CONTAINS InterPro DOMAIN/s: NB-ARC (InterPro:IPR002182), Leucine-rich repeat (InterPro:IPR001611), Disease resistanc…	S	NB-ARC domain
Bol 35983.0.1.1	n. s.	n. s.	n. s.	NA	NA	NA	20.1.7	stress.biotic.PR-proteins	(at4g23510 : 113.0) Disease resistance protein (TIR-NBS-LRR class) family; FUNCTIONS IN: transmembrane receptor activity; INVOLVED IN: defense response signaling pathway, resistance gene-dependent, signal transduction, defense response, innate immune response; LOCATED IN: intrinsic to membrane; EXPRESSED IN: hypocotyl, male gametophyte, root; CONTAINS InterPro DOMAIN/s: Toll-Interleukin receptor …	S	TIR
Bol 36562.0.1.1	n. s.	n. s.	n. s.	NA	NA	NA	20.1.7	stress.biotic.PR-proteins	(at3g13650 : 133.0) Disease resistance-responsive (dirigent-like protein) family protein; FUNCTIONS IN: molecular_function unknown; INVOLVED IN: lignan biosynthetic process, defense response; LOCATED IN: endomembrane system; EXPRESSED IN: 20 plant structures; EXPRESSED DURING: 11 growth stages; CONTAINS InterPro DOMAIN/s: Plant disease resistance response protein (InterPro:IPR004265); BEST Arabid…	S	Disease resistance response
Bol 37688.0.1.1	n. s.	6,79	n. s.	NA	NA	NA	20.1.7	stress.biotic.PR-proteins	(at5g45000 : 100.0) Disease resistance protein (TIR-NBS-LRR class) family; FUNCTIONS IN: transmembrane receptor activity; INVOLVED IN: signal transduction, defense response, innate immune response; LOCATED IN: intrinsic to membrane; EXPRESSED IN: 9 plant structures; EXPRESSED DURING: 7 growth stages; CONTAINS InterPro DOMAIN/s: Toll-Interleukin receptor (InterPro:IPR000157); BEST Arabidopsis thal…	S	domain--containing protein
Bol 37688.0.2.1	n. s.	n. s.	n. s.	NA	NA	NA	20.1.7	stress.biotic.PR-proteins	(at5g44910 : 109.0) Toll-Interleukin-Resistance (TIR) domain family protein; FUNCTIONS IN: transmembrane receptor activity; INVOLVED IN: signal transduction, defense response, innate immune response; LOCATED IN: intrinsic to membrane; EXPRESSED IN: hypocotyl, root; CONTAINS InterPro DOMAIN/s: Toll-Interleukin receptor (InterPro:IPR000157); BEST Arabidopsis thaliana protein match is: Disease resis…	S	domain--containing protein
Bol 38707.0.1.1	n. s.	n. s.	n. s.	NA	NA	NA	20.1.7	stress.biotic.PR-proteins	(at4g19500 : 250.0) nucleoside-triphosphatases;transmembrane receptors;nucleotide binding;ATP binding; FUNCTIONS IN: transmembrane receptor activity, ATP binding; INVOLVED IN: signal transduction, defense response, apoptosis, innate immune response; LOCATED IN: intrinsic to membrane; EXPRESSED IN: 23 plant structures; EXPRESSED DURING: 15 growth stages; CONTAINS InterPro DOMAIN/s: NB-ARC (InterPr…	T	resistance protein
Bol 39828.0.1.1	n. s.	n. s.	n. s.	NA	NA	NA	20.1.7	stress.biotic.PR-proteins	(at1g45616 : 165.0) receptor like protein 6 (RLP6); INVOLVED IN: signal transduction, defense response; LOCATED IN: membrane; EXPRESSED IN: leaf; CONTAINS InterPro DOMAIN/s: Leucine-rich repeat-containing N-terminal domain, type 2 (InterPro:IPR013210), Leucine-rich repeat (InterPro:IPR001611); BEST Arabidopsis thaliana protein match is: receptor like protein 7 (TAIR:AT1G47890.1); Has 122755 Blast…	T	receptor like protein 6
Bol 40770.0.1.1	7,71	7,70	n. s.	NA	NA	NA	20.1.7	stress.biotic.PR-proteins	(at5g45230 : 171.0) Disease resistance protein (TIR-NBS-LRR class) family; FUNCTIONS IN: transmembrane receptor activity, ATP binding; INVOLVED IN: signal transduction, defense response, apoptosis, innate immune response; LOCATED IN: intrinsic to membrane; EXPRESSED IN: carpel; EXPRESSED DURING: 4 anthesis; CONTAINS InterPro DOMAIN/s: NB-ARC (InterPro:IPR002182), Toll-Interleukin receptor (InterP…	S	TIR
Bol 41800.0.2.1	n. s.	n. s.	n. s.	NA	NA	NA	20.1.7	stress.biotic.PR-proteins	(at3g50950 : 137.0) HOPZ-ACTIVATED RESISTANCE 1 (ZAR1); FUNCTIONS IN: ATP binding; INVOLVED IN: defense response, apoptosis; LOCATED IN: cellular_component unknown; EXPRESSED IN: 22 plant structures; EXPRESSED DURING: 13 growth stages; CONTAINS InterPro DOMAIN/s: NB-ARC (InterPro:IPR002182), Disease resistance protein (InterPro:IPR000767); BEST Arabidopsis thaliana protein match is: Disease resis…	T	NB-ARC domain
Bol 41800.0.3.1	n. s.	n. s.	n. s.	NA	NA	NA	20.1.7	stress.biotic.PR-proteins	(at3g50950 : 135.0) HOPZ-ACTIVATED RESISTANCE 1 (ZAR1); FUNCTIONS IN: ATP binding; INVOLVED IN: defense response, apoptosis; LOCATED IN: cellular_component unknown; EXPRESSED IN: 22 plant structures; EXPRESSED DURING: 13 growth stages; CONTAINS InterPro DOMAIN/s: NB-ARC (InterPro:IPR002182), Disease resistance protein (InterPro:IPR000767); BEST Arabidopsis thaliana protein match is: Disease resis…	T	NB-ARC domain
Bol 41800.1.1.1	n. s.	n. s.	n. s.	NA	NA	NA	20.1.7	stress.biotic.PR-proteins	(at3g50950 : 256.0) HOPZ-ACTIVATED RESISTANCE 1 (ZAR1); FUNCTIONS IN: ATP binding; INVOLVED IN: defense response, apoptosis; LOCATED IN: cellular_component unknown; EXPRESSED IN: 22 plant structures; EXPRESSED DURING: 13 growth stages; CONTAINS InterPro DOMAIN/s: NB-ARC (InterPro:IPR002182), Disease resistance protein (InterPro:IPR000767); BEST Arabidopsis thaliana protein match is: Disease resis…	T	NB-ARC domain
Bol 43390.0.1.1	6,55	5,84	n. s.	NA	NA	NA	20.1.7	stress.biotic.PR-proteins	(at5g66910 : 210.0) Disease resistance protein (CC-NBS-LRR class) family; FUNCTIONS IN: ATP binding; INVOLVED IN: defense response, apoptosis; LOCATED IN: endomembrane system; CONTAINS InterPro DOMAIN/s: NB-ARC (InterPro:IPR002182), Leucine-rich repeat (InterPro:IPR001611), Powdery mildew resistance protein, RPW8 domain (InterPro:IPR008808), Disease resistance protein (InterPro:IPR000767); BEST A…	S	disease resistance protein
Bol 43424.0.1.1	3,00	4,64	n. s.	NA	NA	NA	20.1.7	stress.biotic.PR-proteins	(at3g14470 : 1123.0) NB-ARC domain-containing disease resistance protein; FUNCTIONS IN: protein binding; INVOLVED IN: apoptosis, defense response; LOCATED IN: endomembrane system; EXPRESSED IN: 23 plant structures; EXPRESSED DURING: 14 growth stages; CONTAINS InterPro DOMAIN/s: Leucine-rich repeat-containing protein (InterPro:IPR015766), NB-ARC (InterPro:IPR002182), Leucine-rich repeat (InterPro:…	T	NB-ARC domain
Bol 43542.0.2.1	n. s.	n. s.	n. s.	NA	NA	NA	20.1.7	stress.biotic.PR-proteins	(at1g12220 : 189.0) Resistance gene, mediates resistance against the bacterial pathogen Pseudomonas syringae. Contains a putative nucleotide binding site composed of kinase-1a (or P-loop), kinase-2a, and putative kinase-3a domains, 13 imperfect leucine-rich repeats, a potential leucine zipper, and two uncharacterized motifs that are well conserved in products of previously isolated R genes. Confe…	T	RFL1 RFL1 (RPS5-like 1)
Bol 44271.0.2.1	n. s.	n. s.	n. s.	NA	NA	NA	20.1.7	stress.biotic.PR-proteins	(at5g46470 : 122.0) Encodes RPS6 (RESISTANT TO P. SYRINGAE 6), a member of the TIR-NBS-LRR class resistance protein.; RESISTANT TO P. SYRINGAE 6 (RPS6); FUNCTIONS IN: transmembrane receptor activity, nucleoside-triphosphatase activity, nucleotide binding, ATP binding; INVOLVED IN: defense response to bacterium, defense response; LOCATED IN: intrinsic to membrane; EXPRESSED IN: 22 plant structures…	T	Disease resistance protein
Bol 45051.0.1.1	n. s.	n. s.	n. s.	NA	NA	NA	20.1.7	stress.biotic.PR-proteins	(at4g19500 : 157.0) nucleoside-triphosphatases;transmembrane receptors;nucleotide binding;ATP binding; FUNCTIONS IN: transmembrane receptor activity, ATP binding; INVOLVED IN: signal transduction, defense response, apoptosis, innate immune response; LOCATED IN: intrinsic to membrane; EXPRESSED IN: 23 plant structures; EXPRESSED DURING: 15 growth stages; CONTAINS InterPro DOMAIN/s: NB-ARC (InterPr…	T	resistance protein
Bol 45189.0.1.1	n. s.	n. s.	n. s.	NA	NA	NA	20.1.7	stress.biotic.PR-proteins	(at3g14460 : 133.0) LRR and NB-ARC domains-containing disease resistance protein; FUNCTIONS IN: ATP binding; INVOLVED IN: apoptosis, defense response; CONTAINS InterPro DOMAIN/s: NB-ARC (InterPro:IPR002182), Leucine-rich repeat (InterPro:IPR001611), Disease resistance protein (InterPro:IPR000767); BEST Arabidopsis thaliana protein match is: NB-ARC domain-containing disease resistance protein (TAI…	T	NB-ARC domain
Bol 45189.1.1.1	n. s.	n. s.	n. s.	NA	NA	NA	20.1.7	stress.biotic.PR-proteins	(at3g14460 : 150.0) LRR and NB-ARC domains-containing disease resistance protein; FUNCTIONS IN: ATP binding; INVOLVED IN: apoptosis, defense response; CONTAINS InterPro DOMAIN/s: NB-ARC (InterPro:IPR002182), Leucine-rich repeat (InterPro:IPR001611), Disease resistance protein (InterPro:IPR000767); BEST Arabidopsis thaliana protein match is: NB-ARC domain-containing disease resistance protein (TAI…	T	NB-ARC domain
Bol 45361.0.1.1	n. s.	n. s.	n. s.	NA	NA	NA	20.1.7	stress.biotic.PR-proteins	(at3g14470 : 133.0) NB-ARC domain-containing disease resistance protein; FUNCTIONS IN: protein binding; INVOLVED IN: apoptosis, defense response; LOCATED IN: endomembrane system; EXPRESSED IN: 23 plant structures; EXPRESSED DURING: 14 growth stages; CONTAINS InterPro DOMAIN/s: Leucine-rich repeat-containing protein (InterPro:IPR015766), NB-ARC (InterPro:IPR002182), Leucine-rich repeat (InterPro:I…	T	NB-ARC domain
Bol 45361.1.2.1	n. s.	n. s.	n. s.	NA	NA	NA	20.1.7	stress.biotic.PR-proteins	(at3g14470 : 183.0) NB-ARC domain-containing disease resistance protein; FUNCTIONS IN: protein binding; INVOLVED IN: apoptosis, defense response; LOCATED IN: endomembrane system; EXPRESSED IN: 23 plant structures; EXPRESSED DURING: 14 growth stages; CONTAINS InterPro DOMAIN/s: Leucine-rich repeat-containing protein (InterPro:IPR015766), NB-ARC (InterPro:IPR002182), Leucine-rich repeat (InterPro:I…	T	NB-ARC domain
Bol 457.0.1.1	n. s.	n. s.	n. s.	NA	NA	NA	20.1.7	stress.biotic.PR-proteins	(at1g69550 : 132.0) disease resistance protein (TIR-NBS-LRR class); FUNCTIONS IN: transmembrane receptor activity, nucleoside-triphosphatase activity, nucleotide binding, ATP binding; INVOLVED IN: signal transduction, defense response, apoptosis, innate immune response; LOCATED IN: intrinsic to membrane, endomembrane system; EXPRESSED IN: 21 plant structures; EXPRESSED DURING: 13 growth stages; C…	T	Disease resistance protein
Bol 46070.0.1.1	n. s.	n. s.	n. s.	NA	NA	NA	20.1.7	stress.biotic.PR-proteins	(at5g40170 : 160.0) receptor like protein 54 (RLP54); FUNCTIONS IN: kinase activity; INVOLVED IN: signal transduction, defense response; LOCATED IN: endomembrane system; EXPRESSED IN: 22 plant structures; EXPRESSED DURING: 13 growth stages; CONTAINS InterPro DOMAIN/s: Leucine-rich repeat, typical subtype (InterPro:IPR003591), Leucine-rich repeat (InterPro:IPR001611); BEST Arabidopsis thaliana pro…	T	Leucine Rich Repeat
Bol 46519.0.1.1	n. s.	n. s.	n. s.	NA	NA	NA	20.1.7	stress.biotic.PR-proteins	(at5g46450 : 141.0) Disease resistance protein (TIR-NBS-LRR class) family; FUNCTIONS IN: transmembrane receptor activity, nucleoside-triphosphatase activity, nucleotide binding, ATP binding; INVOLVED IN: signal transduction, defense response, apoptosis, innate immune response; LOCATED IN: intrinsic to membrane; EXPRESSED IN: 18 plant structures; EXPRESSED DURING: 11 growth stages; CONTAINS InterP…	T	resistance protein
Bol 47366.0.1.1	2,86	2,85	n. s.	NA	NA	NA	20.1.7	stress.biotic.PR-proteins	(at5g66900 : 352.0) Disease resistance protein (CC-NBS-LRR class) family; FUNCTIONS IN: ATP binding; INVOLVED IN: apoptosis, defense response; CONTAINS InterPro DOMAIN/s: NB-ARC (InterPro:IPR002182), Powdery mildew resistance protein, RPW8 domain (InterPro:IPR008808), Disease resistance protein (InterPro:IPR000767); BEST Arabidopsis thaliana protein match is: Disease resistance protein (CC-NBS-LR…	S	disease resistance protein
Bol 48514.1.1.1	n. s.	n. s.	n. s.	NA	NA	NA	20.1.7	stress.biotic.PR-proteins	(at4g36150 : 189.0) Disease resistance protein (TIR-NBS-LRR class) family; FUNCTIONS IN: transmembrane receptor activity, ATP binding; INVOLVED IN: signal transduction, apoptosis, defense response, innate immune response; LOCATED IN: intrinsic to membrane, chloroplast; EXPRESSED IN: 20 plant structures; EXPRESSED DURING: 13 growth stages; CONTAINS InterPro DOMAIN/s: NB-ARC (InterPro:IPR002182), T…	T	Leucine Rich Repeat
Bol 48658.0.1.1	5,46	7,34	n. s.	NA	NA	NA	20.1.7	stress.biotic.PR-proteins	(at4g23510 : 276.0) Disease resistance protein (TIR-NBS-LRR class) family; FUNCTIONS IN: transmembrane receptor activity; INVOLVED IN: defense response signaling pathway, resistance gene-dependent, signal transduction, defense response, innate immune response; LOCATED IN: intrinsic to membrane; EXPRESSED IN: hypocotyl, male gametophyte, root; CONTAINS InterPro DOMAIN/s: Toll-Interleukin receptor …	S	TIR
Bol 48879.1.2.1	n. s.	n. s.	n. s.	NA	NA	NA	20.1.7	stress.biotic.PR-proteins	(at1g07730 : 279.0) Disease resistance-responsive (dirigent-like protein) family protein; FUNCTIONS IN: molecular_function unknown; INVOLVED IN: biological_process unknown; LOCATED IN: endomembrane system; CONTAINS InterPro DOMAIN/s: Plant disease resistance response protein (InterPro:IPR004265); BEST Arabidopsis thaliana protein match is: Disease resistance-responsive (dirigent-like protein) fam…	S	Dirigent-like protein
Bol 50158.0.1.1	n. s.	n. s.	n. s.	NA	NA	NA	20.1.7	stress.biotic.PR-proteins	(at4g10780 : 117.0) LRR and NB-ARC domains-containing disease resistance protein; FUNCTIONS IN: nucleoside-triphosphatase activity, nucleotide binding, ATP binding; INVOLVED IN: N-terminal protein myristoylation, defense response, apoptosis; CONTAINS InterPro DOMAIN/s: ATPase, AAA+ type, core (InterPro:IPR003593), NB-ARC (InterPro:IPR002182), Disease resistance protein (InterPro:IPR000767); BEST …	T	RFL1 RFL1 (RPS5-like 1)
Bol 5204.0.1.1	n. s.	n. s.	n. s.	NA	NA	NA	20.1.7	stress.biotic.PR-proteins	(at5g58120 : 191.0) Disease resistance protein (TIR-NBS-LRR class) family; FUNCTIONS IN: transmembrane receptor activity, nucleoside-triphosphatase activity, nucleotide binding, ATP binding; INVOLVED IN: signal transduction, apoptosis, defense response, innate immune response; LOCATED IN: intrinsic to membrane; EXPRESSED IN: 16 plant structures; EXPRESSED DURING: 9 growth stages; CONTAINS InterPr…	T	Disease resistance protein
Bol 55110.0.1.1	n. s.	n. s.	n. s.	NA	NA	NA	20.1.7	stress.biotic.PR-proteins	(at4g19060 : 100.0) P-loop containing nucleoside triphosphate hydrolases superfamily protein; FUNCTIONS IN: ATP binding; INVOLVED IN: apoptosis; LOCATED IN: cellular_component unknown; CONTAINS InterPro DOMAIN/s: NB-ARC (InterPro:IPR002182); BEST Arabidopsis thaliana protein match is: P-loop containing nucleoside triphosphate hydrolases superfamily protein (TAIR:AT5G45490.2); Has 4240 Blast hits …	S	disease resistance
Bol 55389.1.1.1	n. s.	n. s.	n. s.	NA	NA	NA	20.1.7	stress.biotic.PR-proteins	(at5g47250 : 226.0) LRR and NB-ARC domains-containing disease resistance protein; FUNCTIONS IN: ATP binding; INVOLVED IN: apoptosis, defense response; LOCATED IN: mitochondrion; EXPRESSED IN: 18 plant structures; EXPRESSED DURING: 11 growth stages; CONTAINS InterPro DOMAIN/s: NB-ARC (InterPro:IPR002182), Leucine-rich repeat (InterPro:IPR001611), Disease resistance protein (InterPro:IPR000767); BE…	T	LRR and NB-ARC domain-containing disease resistance protein
Bol 55389.2.1.1	n. s.	n. s.	n. s.	NA	NA	NA	20.1.7	stress.biotic.PR-proteins	(at5g47260 : 151.0) ATP binding;GTP binding;nucleotide binding;nucleoside-triphosphatases; FUNCTIONS IN: nucleoside-triphosphatase activity, GTP binding, nucleotide binding, ATP binding; INVOLVED IN: N-terminal protein myristoylation, apoptosis, defense response; LOCATED IN: cellular_component unknown; CONTAINS InterPro DOMAIN/s: ATPase, AAA+ type, core (InterPro:IPR003593), NB-ARC (InterPro:IPR0…	T	Disease resistance protein
Bol 55821.0.2.1	n. s.	n. s.	n. s.	NA	NA	NA	20.1.7	stress.biotic.PR-proteins	(at5g11250 : 95.1) Disease resistance protein (TIR-NBS-LRR class); FUNCTIONS IN: transmembrane receptor activity, ATP binding; INVOLVED IN: signal transduction, apoptosis, defense response, innate immune response; LOCATED IN: intrinsic to membrane, chloroplast; EXPRESSED IN: 20 plant structures; EXPRESSED DURING: 13 growth stages; CONTAINS InterPro DOMAIN/s: NB-ARC (InterPro:IPR002182), Leucine-r…	T	Disease resistance protein
Bol 55892.0.1.1	n. s.	n. s.	n. s.	NA	NA	NA	20.1.7	stress.biotic.PR-proteins	(at2g14080 : 200.0) Disease resistance protein (TIR-NBS-LRR class) family; FUNCTIONS IN: transmembrane receptor activity, nucleoside-triphosphatase activity, nucleotide binding, ATP binding; INVOLVED IN: signal transduction, apoptosis, defense response, innate immune response; LOCATED IN: intrinsic to membrane, endomembrane system; EXPRESSED IN: 19 plant structures; EXPRESSED DURING: 13 growth st…	T	Disease resistance protein
Bol 56011.0.1.1	n. s.	n. s.	n. s.	NA	NA	NA	20.1.7	stress.biotic.PR-proteins	(at3g14460 : 369.0) LRR and NB-ARC domains-containing disease resistance protein; FUNCTIONS IN: ATP binding; INVOLVED IN: apoptosis, defense response; CONTAINS InterPro DOMAIN/s: NB-ARC (InterPro:IPR002182), Leucine-rich repeat (InterPro:IPR001611), Disease resistance protein (InterPro:IPR000767); BEST Arabidopsis thaliana protein match is: NB-ARC domain-containing disease resistance protein (TAI…	T	NB-ARC domain
Bol 56434.1.1.1	n. s.	n. s.	n. s.	NA	NA	NA	20.1.7	stress.biotic.PR-proteins	(at2g33060 : 142.0) receptor like protein 27 (RLP27); FUNCTIONS IN: kinase activity; INVOLVED IN: signal transduction, defense response; LOCATED IN: endomembrane system; CONTAINS InterPro DOMAIN/s: Leucine-rich repeat, typical subtype (InterPro:IPR003591), Leucine-rich repeat (InterPro:IPR001611); BEST Arabidopsis thaliana protein match is: receptor like protein 26 (TAIR:AT2G33050.1); Has 94044 B…	T	Leucine Rich Repeat
Bol 58406.0.1.1	n. s.	n. s.	n. s.	NA	NA	NA	20.1.7	stress.biotic.PR-proteins	(at2g34930 : 124.0) disease resistance family protein / LRR family protein; INVOLVED IN: signal transduction, defense response to fungus, defense response; LOCATED IN: cell wall; EXPRESSED IN: 10 plant structures; EXPRESSED DURING: 7 growth stages; CONTAINS InterPro DOMAIN/s: Leucine-rich repeat-containing N-terminal domain, type 2 (InterPro:IPR013210), Leucine-rich repeat (InterPro:IPR001611); B…	T	Leucine rich repeat N-terminal domain
Bol 59668.0.1.1	n. s.	n. s.	n. s.	NA	NA	NA	20.1.7	stress.biotic.PR-proteins	(at5g22690 : 83.6) Disease resistance protein (TIR-NBS-LRR class) family; FUNCTIONS IN: transmembrane receptor activity, ATP binding; INVOLVED IN: signal transduction, defense response, apoptosis, innate immune response; LOCATED IN: intrinsic to membrane; EXPRESSED IN: 20 plant structures; EXPRESSED DURING: 13 growth stages; CONTAINS InterPro DOMAIN/s: NB-ARC (InterPro:IPR002182), Leucine-rich re…	T	resistance protein
Bol 59833.0.1.1	2,42	3,17	n. s.	NA	NA	NA	20.1.7	stress.biotic.PR-proteins	(at3g13650 : 271.0) Disease resistance-responsive (dirigent-like protein) family protein; FUNCTIONS IN: molecular_function unknown; INVOLVED IN: lignan biosynthetic process, defense response; LOCATED IN: endomembrane system; EXPRESSED IN: 20 plant structures; EXPRESSED DURING: 11 growth stages; CONTAINS InterPro DOMAIN/s: Plant disease resistance response protein (InterPro:IPR004265); BEST Arabid…	S	Disease resistance response
Bol 59833.0.2.1	5,93	5,89	n. s.	NA	NA	NA	20.1.7	stress.biotic.PR-proteins	(at3g13650 : 276.0) Disease resistance-responsive (dirigent-like protein) family protein; FUNCTIONS IN: molecular_function unknown; INVOLVED IN: lignan biosynthetic process, defense response; LOCATED IN: endomembrane system; EXPRESSED IN: 20 plant structures; EXPRESSED DURING: 11 growth stages; CONTAINS InterPro DOMAIN/s: Plant disease resistance response protein (InterPro:IPR004265); BEST Arabid…	S	Disease resistance response
Bol 59833.0.2.2	n. s.	6,11	n. s.	NA	NA	NA	20.1.7	stress.biotic.PR-proteins	(at3g13650 : 283.0) Disease resistance-responsive (dirigent-like protein) family protein; FUNCTIONS IN: molecular_function unknown; INVOLVED IN: lignan biosynthetic process, defense response; LOCATED IN: endomembrane system; EXPRESSED IN: 20 plant structures; EXPRESSED DURING: 11 growth stages; CONTAINS InterPro DOMAIN/s: Plant disease resistance response protein (InterPro:IPR004265); BEST Arabid…	S	Disease resistance response
Bol 60309.1.1.1	n. s.	4,09	n. s.	NA	NA	NA	20.1.7	stress.biotic.PR-proteins	(at3g50950 : 380.0) HOPZ-ACTIVATED RESISTANCE 1 (ZAR1); FUNCTIONS IN: ATP binding; INVOLVED IN: defense response, apoptosis; LOCATED IN: cellular_component unknown; EXPRESSED IN: 22 plant structures; EXPRESSED DURING: 13 growth stages; CONTAINS InterPro DOMAIN/s: NB-ARC (InterPro:IPR002182), Disease resistance protein (InterPro:IPR000767); BEST Arabidopsis thaliana protein match is: Disease resis…	T	NB-ARC domain
Bol 60337.0.2.1	n. s.	n. s.	n. s.	NA	NA	NA	20.1.7	stress.biotic.PR-proteins	(at5g40170 : 158.0) receptor like protein 54 (RLP54); FUNCTIONS IN: kinase activity; INVOLVED IN: signal transduction, defense response; LOCATED IN: endomembrane system; EXPRESSED IN: 22 plant structures; EXPRESSED DURING: 13 growth stages; CONTAINS InterPro DOMAIN/s: Leucine-rich repeat, typical subtype (InterPro:IPR003591), Leucine-rich repeat (InterPro:IPR001611); BEST Arabidopsis thaliana pro…	T	Leucine Rich Repeat
Bol 6108.0.1.1	n. s.	n. s.	n. s.	K13459	RPS2	disease resistance protein RPS2	20.1.7	stress.biotic.PR-proteins	(gnl|cdd|39857 : 94.6) no description available & (at1g61310 : 85.9) LRR and NB-ARC domains-containing disease resistance protein; FUNCTIONS IN: ATP binding; INVOLVED IN: N-terminal protein myristoylation, apoptosis, defense response; CONTAINS InterPro DOMAIN/s: NB-ARC (InterPro:IPR002182), Disease resistance protein (InterPro:IPR000767); BEST Arabidopsis thaliana protein match is: LRR and NB-ARC…	T	LRR and NB-ARC domain-containing disease resistance protein
Bol 61751.0.1.1	n. s.	n. s.	n. s.	NA	NA	NA	20.1.7	stress.biotic.PR-proteins	(at1g55210 : 189.0) Disease resistance-responsive (dirigent-like protein) family protein; FUNCTIONS IN: molecular_function unknown; INVOLVED IN: lignan biosynthetic process, defense response; LOCATED IN: endomembrane system; EXPRESSED IN: 22 plant structures; EXPRESSED DURING: 13 growth stages; CONTAINS InterPro DOMAIN/s: Plant disease resistance response protein (InterPro:IPR004265); BEST Arabid…	S	Disease resistance response
Bol 63554.1.1.1	n. s.	n. s.	n. s.	NA	NA	NA	20.1.7	stress.biotic.PR-proteins	(gnl|cdd|39857 : 102.0) no description available & (at1g61300 : 101.0) LRR and NB-ARC domains-containing disease resistance protein; FUNCTIONS IN: ATP binding; INVOLVED IN: N-terminal protein myristoylation, apoptosis, defense response; LOCATED IN: endomembrane system; CONTAINS InterPro DOMAIN/s: NB-ARC (InterPro:IPR002182), Leucine-rich repeat (InterPro:IPR001611), Disease resistance protein (In…	T	Disease resistance protein
Bol 63639.0.1.1	n. s.	n. s.	n. s.	NA	NA	NA	20.1.7	stress.biotic.PR-proteins	(at5g23400 : 808.0) Leucine-rich repeat (LRR) family protein; INVOLVED IN: signal transduction, defense response; LOCATED IN: cell wall; EXPRESSED IN: 17 plant structures; EXPRESSED DURING: 10 growth stages; CONTAINS InterPro DOMAIN/s: Leucine-rich repeat-containing N-terminal domain, type 2 (InterPro:IPR013210), Leucine-rich repeat (InterPro:IPR001611); BEST Arabidopsis thaliana protein match is…	T	Leucine rich repeat N-terminal domain
Bol 63639.0.2.1	n. s.	n. s.	n. s.	NA	NA	NA	20.1.7	stress.biotic.PR-proteins	(at5g23400 : 818.0) Leucine-rich repeat (LRR) family protein; INVOLVED IN: signal transduction, defense response; LOCATED IN: cell wall; EXPRESSED IN: 17 plant structures; EXPRESSED DURING: 10 growth stages; CONTAINS InterPro DOMAIN/s: Leucine-rich repeat-containing N-terminal domain, type 2 (InterPro:IPR013210), Leucine-rich repeat (InterPro:IPR001611); BEST Arabidopsis thaliana protein match is…	T	Leucine rich repeat N-terminal domain
Bol 65650.0.1.1	n. s.	n. s.	n. s.	NA	NA	NA	20.1.7	stress.biotic.PR-proteins	(at4g12010 : 402.0) Disease resistance protein (TIR-NBS-LRR class) family; FUNCTIONS IN: transmembrane receptor activity, ATP binding; INVOLVED IN: signal transduction, apoptosis, defense response, innate immune response; LOCATED IN: intrinsic to membrane; EXPRESSED IN: 22 plant structures; EXPRESSED DURING: 13 growth stages; CONTAINS InterPro DOMAIN/s: NB-ARC (InterPro:IPR002182), Leucine-rich r…	T	resistance protein
Bol 66344.0.2.1	6,36	n. s.	n. s.	NA	NA	NA	20.1.7	stress.biotic.PR-proteins	(at5g66890 : 257.0) Leucine-rich repeat (LRR) family protein; BEST Arabidopsis thaliana protein match is: Disease resistance protein (CC-NBS-LRR class) family (TAIR:AT5G66900.1); Has 1807 Blast hits to 1807 proteins in 277 species: Archae - 0; Bacteria - 0; Metazoa - 736; Fungi - 347; Plants - 385; Viruses - 0; Other Eukaryotes - 339 (source: NCBI BLink). & (reliability: 514.0) & (original descri…	S	NA
Bol 66344.0.4.1	n. s.	4,64	n. s.	NA	NA	NA	20.1.7	stress.biotic.PR-proteins	(at5g66900 : 225.0) Disease resistance protein (CC-NBS-LRR class) family; FUNCTIONS IN: ATP binding; INVOLVED IN: apoptosis, defense response; CONTAINS InterPro DOMAIN/s: NB-ARC (InterPro:IPR002182), Powdery mildew resistance protein, RPW8 domain (InterPro:IPR008808), Disease resistance protein (InterPro:IPR000767); BEST Arabidopsis thaliana protein match is: Disease resistance protein (CC-NBS-LR…	S	disease resistance protein
Bol 66530.0.1.1	n. s.	n. s.	n. s.	NA	NA	NA	20.1.7	stress.biotic.PR-proteins	(at4g09420 : 158.0) Disease resistance protein (TIR-NBS class); FUNCTIONS IN: transmembrane receptor activity, ATP binding; INVOLVED IN: signal transduction, apoptosis, defense response, innate immune response; LOCATED IN: intrinsic to membrane; EXPRESSED IN: shoot apex, cotyledon, leaf whorl, leaf; EXPRESSED DURING: LP.06 six leaves visible, LP.04 four leaves visible, LP.10 ten leaves visible, 4…	O	TIR
Bol 66829.0.2.1	n. s.	n. s.	n. s.	NA	NA	NA	20.1.7	stress.biotic.PR-proteins	(at2g33020 : 94.7) receptor like protein 24 (RLP24); FUNCTIONS IN: kinase activity; INVOLVED IN: signal transduction; LOCATED IN: endomembrane system; EXPRESSED IN: root, cultured cell; CONTAINS InterPro DOMAIN/s: Leucine-rich repeat (InterPro:IPR001611); BEST Arabidopsis thaliana protein match is: receptor like protein 23 (TAIR:AT2G32680.1); Has 100923 Blast hits to 28307 proteins in 1116 specie…	T	Disease resistance protein
Bol 66915.0.1.1	n. s.	n. s.	n. s.	NA	NA	NA	20.1.7	stress.biotic.PR-proteins	(at4g36150 : 124.0) Disease resistance protein (TIR-NBS-LRR class) family; FUNCTIONS IN: transmembrane receptor activity, ATP binding; INVOLVED IN: signal transduction, apoptosis, defense response, innate immune response; LOCATED IN: intrinsic to membrane, chloroplast; EXPRESSED IN: 20 plant structures; EXPRESSED DURING: 13 growth stages; CONTAINS InterPro DOMAIN/s: NB-ARC (InterPro:IPR002182), T…	T	Leucine Rich Repeat
Bol 67118.0.1.2	n. s.	n. s.	n. s.	NA	NA	NA	20.1.7	stress.biotic.PR-proteins	(at1g71390 : 155.0) receptor like protein 11 (RLP11); INVOLVED IN: signal transduction, defense response; LOCATED IN: endomembrane system; EXPRESSED IN: leaf whorl, stamen; EXPRESSED DURING: 4 anthesis, petal differentiation and expansion stage; CONTAINS InterPro DOMAIN/s: Leucine-rich repeat-containing N-terminal domain, type 2 (InterPro:IPR013210), Leucine-rich repeat (InterPro:IPR001611); BEST…	T	Receptor like protein
Bol 68565.0.1.1	n. s.	n. s.	n. s.	NA	NA	NA	20.1.7	stress.biotic.PR-proteins	(at1g63740 : 119.0) Disease resistance protein (TIR-NBS-LRR class) family; FUNCTIONS IN: transmembrane receptor activity, nucleoside-triphosphatase activity, nucleotide binding, ATP binding; INVOLVED IN: signal transduction, defense response, apoptosis, innate immune response; LOCATED IN: intrinsic to membrane; EXPRESSED IN: 17 plant structures; EXPRESSED DURING: 10 growth stages; CONTAINS InterP…	S	TIR
Bol 68565.0.2.1	n. s.	n. s.	n. s.	NA	NA	NA	20.1.7	stress.biotic.PR-proteins	(at1g63740 : 119.0) Disease resistance protein (TIR-NBS-LRR class) family; FUNCTIONS IN: transmembrane receptor activity, nucleoside-triphosphatase activity, nucleotide binding, ATP binding; INVOLVED IN: signal transduction, defense response, apoptosis, innate immune response; LOCATED IN: intrinsic to membrane; EXPRESSED IN: 17 plant structures; EXPRESSED DURING: 10 growth stages; CONTAINS InterP…	S	TIR
Bol 68565.1.2.1	7,02	5,89	n. s.	NA	NA	NA	20.1.7	stress.biotic.PR-proteins	(at1g63740 : 356.0) Disease resistance protein (TIR-NBS-LRR class) family; FUNCTIONS IN: transmembrane receptor activity, nucleoside-triphosphatase activity, nucleotide binding, ATP binding; INVOLVED IN: signal transduction, defense response, apoptosis, innate immune response; LOCATED IN: intrinsic to membrane; EXPRESSED IN: 17 plant structures; EXPRESSED DURING: 10 growth stages; CONTAINS InterP…	T	Disease resistance protein
Bol 69286.0.1.1	n. s.	n. s.	n. s.	NA	NA	NA	20.1.7	stress.biotic.PR-proteins	(at1g69550 : 127.0) disease resistance protein (TIR-NBS-LRR class); FUNCTIONS IN: transmembrane receptor activity, nucleoside-triphosphatase activity, nucleotide binding, ATP binding; INVOLVED IN: signal transduction, defense response, apoptosis, innate immune response; LOCATED IN: intrinsic to membrane, endomembrane system; EXPRESSED IN: 21 plant structures; EXPRESSED DURING: 13 growth stages; C…	T	Disease resistance protein
Bol 69338.0.1.2	n. s.	n. s.	n. s.	NA	NA	NA	20.1.7	stress.biotic.PR-proteins	(at4g12010 : 147.0) Disease resistance protein (TIR-NBS-LRR class) family; FUNCTIONS IN: transmembrane receptor activity, ATP binding; INVOLVED IN: signal transduction, apoptosis, defense response, innate immune response; LOCATED IN: intrinsic to membrane; EXPRESSED IN: 22 plant structures; EXPRESSED DURING: 13 growth stages; CONTAINS InterPro DOMAIN/s: NB-ARC (InterPro:IPR002182), Leucine-rich r…	T	resistance protein
Bol 69368.0.1.1	n. s.	n. s.	n. s.	NA	NA	NA	20.1.7	stress.biotic.PR-proteins	(at5g11250 : 94.7) Disease resistance protein (TIR-NBS-LRR class); FUNCTIONS IN: transmembrane receptor activity, ATP binding; INVOLVED IN: signal transduction, apoptosis, defense response, innate immune response; LOCATED IN: intrinsic to membrane, chloroplast; EXPRESSED IN: 20 plant structures; EXPRESSED DURING: 13 growth stages; CONTAINS InterPro DOMAIN/s: NB-ARC (InterPro:IPR002182), Leucine-r…	S	TIR
Bol 71614.0.1.1	n. s.	n. s.	n. s.	NA	NA	NA	20.1.7	stress.biotic.PR-proteins	(at3g25510 : 117.0) disease resistance protein (TIR-NBS-LRR class), putative; FUNCTIONS IN: transmembrane receptor activity, nucleoside-triphosphatase activity, nucleotide binding, ATP binding; INVOLVED IN: signal transduction, defense response, apoptosis, innate immune response; LOCATED IN: intrinsic to membrane; EXPRESSED IN: epidermis; CONTAINS InterPro DOMAIN/s: ATPase, AAA+ type, core (Inter…	T	Disease resistance protein
Bol 72035.0.1.1	n. s.	n. s.	n. s.	NA	NA	NA	20.1.7	stress.biotic.PR-proteins	(at5g11250 : 181.0) Disease resistance protein (TIR-NBS-LRR class); FUNCTIONS IN: transmembrane receptor activity, ATP binding; INVOLVED IN: signal transduction, apoptosis, defense response, innate immune response; LOCATED IN: intrinsic to membrane, chloroplast; EXPRESSED IN: 20 plant structures; EXPRESSED DURING: 13 growth stages; CONTAINS InterPro DOMAIN/s: NB-ARC (InterPro:IPR002182), Leucine-…	T	Disease resistance protein
Bol 72035.0.1.2	n. s.	n. s.	n. s.	NA	NA	NA	20.1.7	stress.biotic.PR-proteins	(at5g11250 : 113.0) Disease resistance protein (TIR-NBS-LRR class); FUNCTIONS IN: transmembrane receptor activity, ATP binding; INVOLVED IN: signal transduction, apoptosis, defense response, innate immune response; LOCATED IN: intrinsic to membrane, chloroplast; EXPRESSED IN: 20 plant structures; EXPRESSED DURING: 13 growth stages; CONTAINS InterPro DOMAIN/s: NB-ARC (InterPro:IPR002182), Leucine-…	T	Disease resistance protein
Bol 72367.0.3.1	n. s.	n. s.	n. s.	NA	NA	NA	20.1.7	stress.biotic.PR-proteins	(at1g75050 : 126.0) Pathogenesis-related thaumatin superfamily protein; FUNCTIONS IN: molecular_function unknown; INVOLVED IN: response to other organism; LOCATED IN: endomembrane system; EXPRESSED IN: 6 plant structures; EXPRESSED DURING: 4 anthesis, petal differentiation and expansion stage; CONTAINS InterPro DOMAIN/s: Thaumatin, conserved site (InterPro:IPR017949), Thaumatin, pathogenesis-rela…	S	pathogenesis-related protein 5-like
Bol 72792.0.2.1	n. s.	n. s.	n. s.	NA	NA	NA	20.1.7	stress.biotic.PR-proteins	(at2g34930 : 295.0) disease resistance family protein / LRR family protein; INVOLVED IN: signal transduction, defense response to fungus, defense response; LOCATED IN: cell wall; EXPRESSED IN: 10 plant structures; EXPRESSED DURING: 7 growth stages; CONTAINS InterPro DOMAIN/s: Leucine-rich repeat-containing N-terminal domain, type 2 (InterPro:IPR013210), Leucine-rich repeat (InterPro:IPR001611); B…	T	Leucine rich repeat N-terminal domain
Bol 72792.0.3.1	n. s.	n. s.	n. s.	NA	NA	NA	20.1.7	stress.biotic.PR-proteins	(at2g34930 : 167.0) disease resistance family protein / LRR family protein; INVOLVED IN: signal transduction, defense response to fungus, defense response; LOCATED IN: cell wall; EXPRESSED IN: 10 plant structures; EXPRESSED DURING: 7 growth stages; CONTAINS InterPro DOMAIN/s: Leucine-rich repeat-containing N-terminal domain, type 2 (InterPro:IPR013210), Leucine-rich repeat (InterPro:IPR001611); B…	T	Leucine rich repeat N-terminal domain
Bol 72792.0.3.2	n. s.	n. s.	n. s.	NA	NA	NA	20.1.7	stress.biotic.PR-proteins	(at2g34930 : 172.0) disease resistance family protein / LRR family protein; INVOLVED IN: signal transduction, defense response to fungus, defense response; LOCATED IN: cell wall; EXPRESSED IN: 10 plant structures; EXPRESSED DURING: 7 growth stages; CONTAINS InterPro DOMAIN/s: Leucine-rich repeat-containing N-terminal domain, type 2 (InterPro:IPR013210), Leucine-rich repeat (InterPro:IPR001611); B…	T	Leucine rich repeat N-terminal domain
Bol 73288.0.3.1	6,12	6,16	n. s.	NA	NA	NA	20.1.7	stress.biotic.PR-proteins	(at2g17060 : 244.0) Disease resistance protein (TIR-NBS-LRR class) family; FUNCTIONS IN: transmembrane receptor activity, ATP binding; INVOLVED IN: signal transduction, apoptosis, defense response, innate immune response; LOCATED IN: intrinsic to membrane; EXPRESSED IN: root; CONTAINS InterPro DOMAIN/s: NB-ARC (InterPro:IPR002182), Leucine-rich repeat (InterPro:IPR001611), Disease resistance prot…	S	TIR
Bol 73422.0.1.1	n. s.	n. s.	n. s.	NA	NA	NA	20.1.7	stress.biotic.PR-proteins	(at5g66900 : 108.0) Disease resistance protein (CC-NBS-LRR class) family; FUNCTIONS IN: ATP binding; INVOLVED IN: apoptosis, defense response; CONTAINS InterPro DOMAIN/s: NB-ARC (InterPro:IPR002182), Powdery mildew resistance protein, RPW8 domain (InterPro:IPR008808), Disease resistance protein (InterPro:IPR000767); BEST Arabidopsis thaliana protein match is: Disease resistance protein (CC-NBS-LR…	S	disease resistance protein
Bol 75162.1.1.1	n. s.	n. s.	n. s.	NA	NA	NA	20.1.7	stress.biotic.PR-proteins	(at2g33050 : 163.0) receptor like protein 26 (RLP26); FUNCTIONS IN: kinase activity; INVOLVED IN: signal transduction, defense response; LOCATED IN: endomembrane system; CONTAINS InterPro DOMAIN/s: Leucine-rich repeat (InterPro:IPR001611); BEST Arabidopsis thaliana protein match is: receptor like protein 27 (TAIR:AT2G33060.1); Has 88860 Blast hits to 27057 proteins in 1064 species: Archae - 42; B…	T	Receptor like protein
Bol 75954.0.1.1	n. s.	n. s.	n. s.	NA	NA	NA	20.1.7	stress.biotic.PR-proteins	(at5g45230 : 246.0) Disease resistance protein (TIR-NBS-LRR class) family; FUNCTIONS IN: transmembrane receptor activity, ATP binding; INVOLVED IN: signal transduction, defense response, apoptosis, innate immune response; LOCATED IN: intrinsic to membrane; EXPRESSED IN: carpel; EXPRESSED DURING: 4 anthesis; CONTAINS InterPro DOMAIN/s: NB-ARC (InterPro:IPR002182), Toll-Interleukin receptor (InterP…	S	TIR
Bol 76191.0.1.1	n. s.	n. s.	n. s.	NA	NA	NA	20.1.7	stress.biotic.PR-proteins	(at3g14460 : 181.0) LRR and NB-ARC domains-containing disease resistance protein; FUNCTIONS IN: ATP binding; INVOLVED IN: apoptosis, defense response; CONTAINS InterPro DOMAIN/s: NB-ARC (InterPro:IPR002182), Leucine-rich repeat (InterPro:IPR001611), Disease resistance protein (InterPro:IPR000767); BEST Arabidopsis thaliana protein match is: NB-ARC domain-containing disease resistance protein (TAI…	T	NB-ARC domain
Bol 77090.0.1.1	n. s.	n. s.	n. s.	NA	NA	NA	20.1.7	stress.biotic.PR-proteins	(at1g69550 : 188.0) disease resistance protein (TIR-NBS-LRR class); FUNCTIONS IN: transmembrane receptor activity, nucleoside-triphosphatase activity, nucleotide binding, ATP binding; INVOLVED IN: signal transduction, defense response, apoptosis, innate immune response; LOCATED IN: intrinsic to membrane, endomembrane system; EXPRESSED IN: 21 plant structures; EXPRESSED DURING: 13 growth stages; C…	T	Disease resistance protein
Bol 77090.0.2.1	n. s.	n. s.	n. s.	NA	NA	NA	20.1.7	stress.biotic.PR-proteins	(at1g69550 : 145.0) disease resistance protein (TIR-NBS-LRR class); FUNCTIONS IN: transmembrane receptor activity, nucleoside-triphosphatase activity, nucleotide binding, ATP binding; INVOLVED IN: signal transduction, defense response, apoptosis, innate immune response; LOCATED IN: intrinsic to membrane, endomembrane system; EXPRESSED IN: 21 plant structures; EXPRESSED DURING: 13 growth stages; C…	T	Disease resistance protein
Bol 77090.0.3.1	n. s.	n. s.	n. s.	NA	NA	NA	20.1.7	stress.biotic.PR-proteins	(at2g14080 : 157.0) Disease resistance protein (TIR-NBS-LRR class) family; FUNCTIONS IN: transmembrane receptor activity, nucleoside-triphosphatase activity, nucleotide binding, ATP binding; INVOLVED IN: signal transduction, apoptosis, defense response, innate immune response; LOCATED IN: intrinsic to membrane, endomembrane system; EXPRESSED IN: 19 plant structures; EXPRESSED DURING: 13 growth st…	T	Disease resistance protein
Bol 77090.0.4.1	-5,77	-5,92	n. s.	NA	NA	NA	20.1.7	stress.biotic.PR-proteins	(at5g44510 : 219.0) Encodes TAO1 (Target of AvrB Operation), a TIR-NB-LRR protein that contributes to disease resistance induced by the Pseudomonas syringae effector AvrB.; target of AVRB operation1 (TAO1); FUNCTIONS IN: transmembrane receptor activity, ATP binding; INVOLVED IN: defense response to bacterium, defense response; LOCATED IN: intrinsic to membrane, chloroplast; EXPRESSED IN: 14 plant…	T	Disease resistance protein
Bol 77091.0.2.1	n. s.	n. s.	n. s.	NA	NA	NA	20.1.7	stress.biotic.PR-proteins	(at4g13810 : 127.0) receptor like protein 47 (RLP47); INVOLVED IN: signal transduction, defense response; LOCATED IN: endomembrane system; EXPRESSED IN: 7 plant structures; EXPRESSED DURING: 9 growth stages; CONTAINS InterPro DOMAIN/s: Leucine-rich repeat, typical subtype (InterPro:IPR003591), Leucine-rich repeat-containing N-terminal domain, type 2 (InterPro:IPR013210), Leucine-rich repeat (Inte…	T	Leucine Rich Repeat
Bol 77222.0.1.1	2,42	3,75	n. s.	NA	NA	NA	20.1.7	stress.biotic.PR-proteins	(at2g34930 : 477.0) disease resistance family protein / LRR family protein; INVOLVED IN: signal transduction, defense response to fungus, defense response; LOCATED IN: cell wall; EXPRESSED IN: 10 plant structures; EXPRESSED DURING: 7 growth stages; CONTAINS InterPro DOMAIN/s: Leucine-rich repeat-containing N-terminal domain, type 2 (InterPro:IPR013210), Leucine-rich repeat (InterPro:IPR001611); B…	T	Leucine rich repeat N-terminal domain
Bol 77222.0.2.1	n. s.	n. s.	n. s.	NA	NA	NA	20.1.7	stress.biotic.PR-proteins	(at2g34930 : 192.0) disease resistance family protein / LRR family protein; INVOLVED IN: signal transduction, defense response to fungus, defense response; LOCATED IN: cell wall; EXPRESSED IN: 10 plant structures; EXPRESSED DURING: 7 growth stages; CONTAINS InterPro DOMAIN/s: Leucine-rich repeat-containing N-terminal domain, type 2 (InterPro:IPR013210), Leucine-rich repeat (InterPro:IPR001611); B…	T	Leucine rich repeat N-terminal domain
Bol 77222.0.3.1	n. s.	n. s.	n. s.	NA	NA	NA	20.1.7	stress.biotic.PR-proteins	(at2g34930 : 192.0) disease resistance family protein / LRR family protein; INVOLVED IN: signal transduction, defense response to fungus, defense response; LOCATED IN: cell wall; EXPRESSED IN: 10 plant structures; EXPRESSED DURING: 7 growth stages; CONTAINS InterPro DOMAIN/s: Leucine-rich repeat-containing N-terminal domain, type 2 (InterPro:IPR013210), Leucine-rich repeat (InterPro:IPR001611); B…	T	Leucine rich repeat N-terminal domain
Bol 77222.1.1.2	2,20	3,63	n. s.	NA	NA	NA	20.1.7	stress.biotic.PR-proteins	(at2g34930 : 333.0) disease resistance family protein / LRR family protein; INVOLVED IN: signal transduction, defense response to fungus, defense response; LOCATED IN: cell wall; EXPRESSED IN: 10 plant structures; EXPRESSED DURING: 7 growth stages; CONTAINS InterPro DOMAIN/s: Leucine-rich repeat-containing N-terminal domain, type 2 (InterPro:IPR013210), Leucine-rich repeat (InterPro:IPR001611); B…	T	Leucine rich repeat N-terminal domain
Bol 77526.0.1.1	n. s.	n. s.	n. s.	NA	NA	NA	20.1.7	stress.biotic.PR-proteins	(at5g25930 : 425.0) Protein kinase family protein with leucine-rich repeat domain; FUNCTIONS IN: kinase activity; INVOLVED IN: protein amino acid phosphorylation; LOCATED IN: plasma membrane, membrane; EXPRESSED IN: 23 plant structures; EXPRESSED DURING: 14 growth stages; CONTAINS InterPro DOMAIN/s: Protein kinase, ATP binding site (InterPro:IPR017441), Protein kinase, catalytic domain (InterPro:…	T	receptor-like protein kinase
Bol 77529.0.1.1	n. s.	n. s.	n. s.	NA	NA	NA	20.1.7	stress.biotic.PR-proteins	(at5g11250 : 183.0) Disease resistance protein (TIR-NBS-LRR class); FUNCTIONS IN: transmembrane receptor activity, ATP binding; INVOLVED IN: signal transduction, apoptosis, defense response, innate immune response; LOCATED IN: intrinsic to membrane, chloroplast; EXPRESSED IN: 20 plant structures; EXPRESSED DURING: 13 growth stages; CONTAINS InterPro DOMAIN/s: NB-ARC (InterPro:IPR002182), Leucine-…	T	Disease resistance protein
Bol 77829.0.2.1	3,02	3,74	n. s.	NA	NA	NA	20.1.7	stress.biotic.PR-proteins	(at3g14460 : 464.0) LRR and NB-ARC domains-containing disease resistance protein; FUNCTIONS IN: ATP binding; INVOLVED IN: apoptosis, defense response; CONTAINS InterPro DOMAIN/s: NB-ARC (InterPro:IPR002182), Leucine-rich repeat (InterPro:IPR001611), Disease resistance protein (InterPro:IPR000767); BEST Arabidopsis thaliana protein match is: NB-ARC domain-containing disease resistance protein (TAI…	T	NB-ARC domain
Bol 77829.1.1.1	2,62	4,45	n. s.	NA	NA	NA	20.1.7	stress.biotic.PR-proteins	(at3g14460 : 568.0) LRR and NB-ARC domains-containing disease resistance protein; FUNCTIONS IN: ATP binding; INVOLVED IN: apoptosis, defense response; CONTAINS InterPro DOMAIN/s: NB-ARC (InterPro:IPR002182), Leucine-rich repeat (InterPro:IPR001611), Disease resistance protein (InterPro:IPR000767); BEST Arabidopsis thaliana protein match is: NB-ARC domain-containing disease resistance protein (TAI…	T	NB-ARC domain
Bol 77929.0.2.1	n. s.	n. s.	n. s.	NA	NA	NA	20.1.7	stress.biotic.PR-proteins	(at5g44870 : 177.0) Disease resistance protein (TIR-NBS-LRR class) family; FUNCTIONS IN: transmembrane receptor activity, ATP binding; INVOLVED IN: signal transduction, apoptosis, defense response, innate immune response; LOCATED IN: intrinsic to membrane; EXPRESSED IN: 19 plant structures; EXPRESSED DURING: 10 growth stages; CONTAINS InterPro DOMAIN/s: NB-ARC (InterPro:IPR002182), Toll-Interleuk…	T	resistance protein
Bol 77929.0.2.2	n. s.	n. s.	n. s.	NA	NA	NA	20.1.7	stress.biotic.PR-proteins	(at5g44870 : 82.8) Disease resistance protein (TIR-NBS-LRR class) family; FUNCTIONS IN: transmembrane receptor activity, ATP binding; INVOLVED IN: signal transduction, apoptosis, defense response, innate immune response; LOCATED IN: intrinsic to membrane; EXPRESSED IN: 19 plant structures; EXPRESSED DURING: 10 growth stages; CONTAINS InterPro DOMAIN/s: NB-ARC (InterPro:IPR002182), Toll-Interleuki…	S	TIR
Bol 78080.1.1.1	n. s.	n. s.	n. s.	NA	NA	NA	20.1.7	stress.biotic.PR-proteins	(at1g71400 : 98.2) Encodes a CLAVATA2 (CLV2)-related gene. Complements the clv2 mutant when expressed under the control of the CLV2 promoter.; receptor like protein 12 (RLP12); INVOLVED IN: signal transduction, defense response; LOCATED IN: endomembrane system; EXPRESSED IN: 7 plant structures; EXPRESSED DURING: LP.04 four leaves visible, petal differentiation and expansion stage; CONTAINS InterP…	T	receptor like protein 12
Bol 78080.1.2.1	n. s.	n. s.	n. s.	NA	NA	NA	20.1.7	stress.biotic.PR-proteins	(at1g71400 : 98.2) Encodes a CLAVATA2 (CLV2)-related gene. Complements the clv2 mutant when expressed under the control of the CLV2 promoter.; receptor like protein 12 (RLP12); INVOLVED IN: signal transduction, defense response; LOCATED IN: endomembrane system; EXPRESSED IN: 7 plant structures; EXPRESSED DURING: LP.04 four leaves visible, petal differentiation and expansion stage; CONTAINS InterP…	T	receptor like protein 12
Bol 78129.1.1.2	n. s.	n. s.	n. s.	K13459	RPS2	disease resistance protein RPS2	20.1.7	stress.biotic.PR-proteins	(at5g43740 : 131.0) Disease resistance protein (CC-NBS-LRR class) family; FUNCTIONS IN: ATP binding; INVOLVED IN: defense response, apoptosis; LOCATED IN: endomembrane system; EXPRESSED IN: 22 plant structures; EXPRESSED DURING: 13 growth stages; CONTAINS InterPro DOMAIN/s: NB-ARC (InterPro:IPR002182), Disease resistance protein (InterPro:IPR000767); BEST Arabidopsis thaliana protein match is: Di…	T	disease resistance protein (CC-NBS-LRR class)
Bol 78305.0.1.1	n. s.	n. s.	n. s.	NA	NA	NA	20.1.7	stress.biotic.PR-proteins	(at5g40170 : 153.0) receptor like protein 54 (RLP54); FUNCTIONS IN: kinase activity; INVOLVED IN: signal transduction, defense response; LOCATED IN: endomembrane system; EXPRESSED IN: 22 plant structures; EXPRESSED DURING: 13 growth stages; CONTAINS InterPro DOMAIN/s: Leucine-rich repeat, typical subtype (InterPro:IPR003591), Leucine-rich repeat (InterPro:IPR001611); BEST Arabidopsis thaliana pro…	T	Leucine Rich Repeat
Bol 80146.0.1.1	n. s.	n. s.	n. s.	NA	NA	NA	20.1.7	stress.biotic.PR-proteins	(at2g17060 : 212.0) Disease resistance protein (TIR-NBS-LRR class) family; FUNCTIONS IN: transmembrane receptor activity, ATP binding; INVOLVED IN: signal transduction, apoptosis, defense response, innate immune response; LOCATED IN: intrinsic to membrane; EXPRESSED IN: root; CONTAINS InterPro DOMAIN/s: NB-ARC (InterPro:IPR002182), Leucine-rich repeat (InterPro:IPR001611), Disease resistance prot…	T	disease resistance protein
Bol 80146.1.1.1	4,10	5,02	n. s.	NA	NA	NA	20.1.7	stress.biotic.PR-proteins	(at2g17060 : 298.0) Disease resistance protein (TIR-NBS-LRR class) family; FUNCTIONS IN: transmembrane receptor activity, ATP binding; INVOLVED IN: signal transduction, apoptosis, defense response, innate immune response; LOCATED IN: intrinsic to membrane; EXPRESSED IN: root; CONTAINS InterPro DOMAIN/s: NB-ARC (InterPro:IPR002182), Leucine-rich repeat (InterPro:IPR001611), Disease resistance prot…	T	Leucine Rich Repeat
Bol 80882.0.1.1	n. s.	n. s.	n. s.	NA	NA	NA	20.1.7	stress.biotic.PR-proteins	(at1g47890 : 117.0) receptor like protein 7 (RLP7); FUNCTIONS IN: kinase activity; INVOLVED IN: signal transduction, defense response; LOCATED IN: endomembrane system; EXPRESSED IN: stem, stamen; EXPRESSED DURING: 4 anthesis; CONTAINS InterPro DOMAIN/s: Leucine-rich repeat-containing N-terminal domain, type 2 (InterPro:IPR013210), Leucine-rich repeat (InterPro:IPR001611); BEST Arabidopsis thalian…	T	receptor like protein 6
Bol 80882.0.2.1	n. s.	n. s.	n. s.	NA	NA	NA	20.1.7	stress.biotic.PR-proteins	(at1g47890 : 139.0) receptor like protein 7 (RLP7); FUNCTIONS IN: kinase activity; INVOLVED IN: signal transduction, defense response; LOCATED IN: endomembrane system; EXPRESSED IN: stem, stamen; EXPRESSED DURING: 4 anthesis; CONTAINS InterPro DOMAIN/s: Leucine-rich repeat-containing N-terminal domain, type 2 (InterPro:IPR013210), Leucine-rich repeat (InterPro:IPR001611); BEST Arabidopsis thalian…	T	receptor like protein 6
Bol 80903.0.2.2	n. s.	n. s.	n. s.	NA	NA	NA	20.1.7	stress.biotic.PR-proteins	(at1g71390 : 167.0) receptor like protein 11 (RLP11); INVOLVED IN: signal transduction, defense response; LOCATED IN: endomembrane system; EXPRESSED IN: leaf whorl, stamen; EXPRESSED DURING: 4 anthesis, petal differentiation and expansion stage; CONTAINS InterPro DOMAIN/s: Leucine-rich repeat-containing N-terminal domain, type 2 (InterPro:IPR013210), Leucine-rich repeat (InterPro:IPR001611); BEST…	T	receptor like protein 12
Bol 80908.0.4.1	n. s.	n. s.	n. s.	NA	NA	NA	20.1.7	stress.biotic.PR-proteins	(at3g51570 : 417.0) Disease resistance protein (TIR-NBS-LRR class) family; FUNCTIONS IN: transmembrane receptor activity, ATP binding; INVOLVED IN: signal transduction, defense response, apoptosis, innate immune response; LOCATED IN: membrane; EXPRESSED IN: leaf; CONTAINS InterPro DOMAIN/s: NB-ARC (InterPro:IPR002182), Toll-Interleukin receptor (InterPro:IPR000157), Disease resistance protein (In…	T	disease resistance protein
Bol 80909.1.1.1	n. s.	n. s.	n. s.	NA	NA	NA	20.1.7	stress.biotic.PR-proteins	(at1g12280 : 144.0) LRR and NB-ARC domains-containing disease resistance protein; FUNCTIONS IN: ATP binding; INVOLVED IN: N-terminal protein myristoylation, defense response, apoptosis; LOCATED IN: endomembrane system; EXPRESSED IN: 13 plant structures; EXPRESSED DURING: 9 growth stages; CONTAINS InterPro DOMAIN/s: NB-ARC (InterPro:IPR002182), Disease resistance protein (InterPro:IPR000767); BEST…	G	Transaldolase is important for the balance of metabolites in the pentose-phosphate pathway (By similarity)
Bol 80974.0.1.1	n. s.	n. s.	n. s.	NA	NA	NA	20.1.7	stress.biotic.PR-proteins	(at3g17210 : 186.0) Encodes a heat stable protein with antimicrobial and antifungal activity.; heat stable protein 1 (HS1); INVOLVED IN: defense response to fungus, defense response to bacterium; LOCATED IN: plasma membrane; EXPRESSED IN: 24 plant structures; EXPRESSED DURING: 13 growth stages; CONTAINS InterPro DOMAIN/s: Stress responsive alpha-beta barrel (InterPro:IPR013097), Dimeric alpha-bet…	S	Dabb
Bol 80974.0.1.2	n. s.	n. s.	n. s.	NA	NA	NA	20.1.7	stress.biotic.PR-proteins	(at3g17210 : 174.0) Encodes a heat stable protein with antimicrobial and antifungal activity.; heat stable protein 1 (HS1); INVOLVED IN: defense response to fungus, defense response to bacterium; LOCATED IN: plasma membrane; EXPRESSED IN: 24 plant structures; EXPRESSED DURING: 13 growth stages; CONTAINS InterPro DOMAIN/s: Stress responsive alpha-beta barrel (InterPro:IPR013097), Dimeric alpha-bet…	S	Dabb
Bol 81064.0.3.1	n. s.	6,25	n. s.	NA	NA	NA	20.1.7	stress.biotic.PR-proteins	(at4g36140 : 151.0) disease resistance protein (TIR-NBS-LRR class), putative; FUNCTIONS IN: transmembrane receptor activity, nucleoside-triphosphatase activity, nucleotide binding, ATP binding; INVOLVED IN: signal transduction, defense response, apoptosis, innate immune response; LOCATED IN: intrinsic to membrane; EXPRESSED IN: 20 plant structures; EXPRESSED DURING: 9 growth stages; CONTAINS Inte…	S	NB-ARC domain
Bol 81677.0.1.1	n. s.	n. s.	n. s.	NA	NA	NA	20.1.7	stress.biotic.PR-proteins	(at3g58090 : 135.0) Disease resistance-responsive (dirigent-like protein) family protein; CONTAINS InterPro DOMAIN/s: Plant disease resistance response protein (InterPro:IPR004265); BEST Arabidopsis thaliana protein match is: Disease resistance-responsive (dirigent-like protein) family protein (TAIR:AT1G65870.1); Has 879 Blast hits to 874 proteins in 45 species: Archae - 0; Bacteria - 0; Metazoa …	S	AT hook motif family protein
Bol 81677.0.2.1	n. s.	n. s.	n. s.	NA	NA	NA	20.1.7	stress.biotic.PR-proteins	(at3g58090 : 135.0) Disease resistance-responsive (dirigent-like protein) family protein; CONTAINS InterPro DOMAIN/s: Plant disease resistance response protein (InterPro:IPR004265); BEST Arabidopsis thaliana protein match is: Disease resistance-responsive (dirigent-like protein) family protein (TAIR:AT1G65870.1); Has 879 Blast hits to 874 proteins in 45 species: Archae - 0; Bacteria - 0; Metazoa …	S	AT hook motif family protein
Bol 81677.0.3.1	n. s.	n. s.	n. s.	NA	NA	NA	20.1.7	stress.biotic.PR-proteins	(at3g58090 : 135.0) Disease resistance-responsive (dirigent-like protein) family protein; CONTAINS InterPro DOMAIN/s: Plant disease resistance response protein (InterPro:IPR004265); BEST Arabidopsis thaliana protein match is: Disease resistance-responsive (dirigent-like protein) family protein (TAIR:AT1G65870.1); Has 879 Blast hits to 874 proteins in 45 species: Archae - 0; Bacteria - 0; Metazoa …	S	AT hook motif family protein
Bol 81677.0.5.1	n. s.	n. s.	n. s.	NA	NA	NA	20.1.7	stress.biotic.PR-proteins	(at3g58090 : 135.0) Disease resistance-responsive (dirigent-like protein) family protein; CONTAINS InterPro DOMAIN/s: Plant disease resistance response protein (InterPro:IPR004265); BEST Arabidopsis thaliana protein match is: Disease resistance-responsive (dirigent-like protein) family protein (TAIR:AT1G65870.1); Has 879 Blast hits to 874 proteins in 45 species: Archae - 0; Bacteria - 0; Metazoa …	S	AT hook motif family protein
Bol 81959.0.1.1	2,41	n. s.	n. s.	NA	NA	NA	20.1.7	stress.biotic.PR-proteins	(at1g55210 : 296.0) Disease resistance-responsive (dirigent-like protein) family protein; FUNCTIONS IN: molecular_function unknown; INVOLVED IN: lignan biosynthetic process, defense response; LOCATED IN: endomembrane system; EXPRESSED IN: 22 plant structures; EXPRESSED DURING: 13 growth stages; CONTAINS InterPro DOMAIN/s: Plant disease resistance response protein (InterPro:IPR004265); BEST Arabid…	S	Disease resistance response
Bol 81959.0.2.1	n. s.	n. s.	n. s.	NA	NA	NA	20.1.7	stress.biotic.PR-proteins	(at1g55210 : 185.0) Disease resistance-responsive (dirigent-like protein) family protein; FUNCTIONS IN: molecular_function unknown; INVOLVED IN: lignan biosynthetic process, defense response; LOCATED IN: endomembrane system; EXPRESSED IN: 22 plant structures; EXPRESSED DURING: 13 growth stages; CONTAINS InterPro DOMAIN/s: Plant disease resistance response protein (InterPro:IPR004265); BEST Arabid…	S	Disease resistance response
Bol 81959.0.2.2	n. s.	n. s.	n. s.	NA	NA	NA	20.1.7	stress.biotic.PR-proteins	(at1g55210 : 186.0) Disease resistance-responsive (dirigent-like protein) family protein; FUNCTIONS IN: molecular_function unknown; INVOLVED IN: lignan biosynthetic process, defense response; LOCATED IN: endomembrane system; EXPRESSED IN: 22 plant structures; EXPRESSED DURING: 13 growth stages; CONTAINS InterPro DOMAIN/s: Plant disease resistance response protein (InterPro:IPR004265); BEST Arabid…	S	Disease resistance response
Bol 82029.0.1.2	n. s.	n. s.	n. s.	NA	NA	NA	20.1.7	stress.biotic.PR-proteins	(at4g23440 : 254.0) Disease resistance protein (TIR-NBS class); FUNCTIONS IN: transmembrane receptor activity, nucleoside-triphosphatase activity, nucleotide binding, ATP binding; INVOLVED IN: signal transduction, apoptosis, innate immune response; LOCATED IN: plasma membrane; EXPRESSED IN: 22 plant structures; EXPRESSED DURING: 13 growth stages; CONTAINS InterPro DOMAIN/s: ATPase, AAA+ type, cor…	S	NA
Bol 82153.0.2.1	n. s.	n. s.	n. s.	NA	NA	NA	20.1.7	stress.biotic.PR-proteins	(at3g24020 : 351.0) Disease resistance-responsive (dirigent-like protein) family protein; FUNCTIONS IN: molecular_function unknown; LOCATED IN: endomembrane system; CONTAINS InterPro DOMAIN/s: Plant disease resistance response protein (InterPro:IPR004265); BEST Arabidopsis thaliana protein match is: Disease resistance-responsive (dirigent-like protein) family protein (TAIR:AT4G13580.1); Has 723 B…	S	disease resistance-responsive family protein
Bol 82670.0.1.1	n. s.	n. s.	n. s.	NA	NA	NA	20.1.7	stress.biotic.PR-proteins	(at5g46450 : 322.0) Disease resistance protein (TIR-NBS-LRR class) family; FUNCTIONS IN: transmembrane receptor activity, nucleoside-triphosphatase activity, nucleotide binding, ATP binding; INVOLVED IN: signal transduction, defense response, apoptosis, innate immune response; LOCATED IN: intrinsic to membrane; EXPRESSED IN: 18 plant structures; EXPRESSED DURING: 11 growth stages; CONTAINS InterP…	S	protein PLASTID MOVEMENT IMPAIRED
Bol 83050.1.1.1	n. s.	n. s.	n. s.	NA	NA	NA	20.1.7	stress.biotic.PR-proteins	(at4g36140 : 170.0) disease resistance protein (TIR-NBS-LRR class), putative; FUNCTIONS IN: transmembrane receptor activity, nucleoside-triphosphatase activity, nucleotide binding, ATP binding; INVOLVED IN: signal transduction, defense response, apoptosis, innate immune response; LOCATED IN: intrinsic to membrane; EXPRESSED IN: 20 plant structures; EXPRESSED DURING: 9 growth stages; CONTAINS Inte…	K	Transcription factor. Interacts specifically with the W box (5'-(T)TGAC CT -3'), a frequently occurring elicitor- responsive cis-acting element
Bol 83050.1.3.1	n. s.	n. s.	n. s.	NA	NA	NA	20.1.7	stress.biotic.PR-proteins	(at4g36140 : 150.0) disease resistance protein (TIR-NBS-LRR class), putative; FUNCTIONS IN: transmembrane receptor activity, nucleoside-triphosphatase activity, nucleotide binding, ATP binding; INVOLVED IN: signal transduction, defense response, apoptosis, innate immune response; LOCATED IN: intrinsic to membrane; EXPRESSED IN: 20 plant structures; EXPRESSED DURING: 9 growth stages; CONTAINS Inte…	K	Transcription factor. Interacts specifically with the W box (5'-(T)TGAC CT -3'), a frequently occurring elicitor- responsive cis-acting element
Bol 83050.1.5.1	n. s.	n. s.	n. s.	NA	NA	NA	20.1.7	stress.biotic.PR-proteins	(at4g36140 : 441.0) disease resistance protein (TIR-NBS-LRR class), putative; FUNCTIONS IN: transmembrane receptor activity, nucleoside-triphosphatase activity, nucleotide binding, ATP binding; INVOLVED IN: signal transduction, defense response, apoptosis, innate immune response; LOCATED IN: intrinsic to membrane; EXPRESSED IN: 20 plant structures; EXPRESSED DURING: 9 growth stages; CONTAINS Inte…	K	Transcription factor. Interacts specifically with the W box (5'-(T)TGAC CT -3'), a frequently occurring elicitor- responsive cis-acting element
Bol 83412.0.1.1	n. s.	n. s.	n. s.	NA	NA	NA	20.1.7	stress.biotic.PR-proteins	(at4g19500 : 527.0) nucleoside-triphosphatases;transmembrane receptors;nucleotide binding;ATP binding; FUNCTIONS IN: transmembrane receptor activity, ATP binding; INVOLVED IN: signal transduction, defense response, apoptosis, innate immune response; LOCATED IN: intrinsic to membrane; EXPRESSED IN: 23 plant structures; EXPRESSED DURING: 15 growth stages; CONTAINS InterPro DOMAIN/s: NB-ARC (InterPr…	T	resistance protein
Bol 83412.0.2.1	n. s.	n. s.	n. s.	NA	NA	NA	20.1.7	stress.biotic.PR-proteins	(at4g19500 : 235.0) nucleoside-triphosphatases;transmembrane receptors;nucleotide binding;ATP binding; FUNCTIONS IN: transmembrane receptor activity, ATP binding; INVOLVED IN: signal transduction, defense response, apoptosis, innate immune response; LOCATED IN: intrinsic to membrane; EXPRESSED IN: 23 plant structures; EXPRESSED DURING: 15 growth stages; CONTAINS InterPro DOMAIN/s: NB-ARC (InterPr…	T	resistance protein
Bol 83684.0.1.2	n. s.	n. s.	n. s.	NA	NA	NA	20.1.7	stress.biotic.PR-proteins	(at4g23440 : 131.0) Disease resistance protein (TIR-NBS class); FUNCTIONS IN: transmembrane receptor activity, nucleoside-triphosphatase activity, nucleotide binding, ATP binding; INVOLVED IN: signal transduction, apoptosis, innate immune response; LOCATED IN: plasma membrane; EXPRESSED IN: 22 plant structures; EXPRESSED DURING: 13 growth stages; CONTAINS InterPro DOMAIN/s: ATPase, AAA+ type, cor…	S	NA
Bol 84405.0.1.1	n. s.	n. s.	n. s.	NA	NA	NA	20.1.7	stress.biotic.PR-proteins	(at5g11250 : 166.0) Disease resistance protein (TIR-NBS-LRR class); FUNCTIONS IN: transmembrane receptor activity, ATP binding; INVOLVED IN: signal transduction, apoptosis, defense response, innate immune response; LOCATED IN: intrinsic to membrane, chloroplast; EXPRESSED IN: 20 plant structures; EXPRESSED DURING: 13 growth stages; CONTAINS InterPro DOMAIN/s: NB-ARC (InterPro:IPR002182), Leucine-…	T	Disease resistance protein
Bol 84405.2.2.1	n. s.	n. s.	n. s.	NA	NA	NA	20.1.7	stress.biotic.PR-proteins	(at1g57650 : 137.0) ATP binding; FUNCTIONS IN: ATP binding; INVOLVED IN: apoptosis, defense response; LOCATED IN: cellular_component unknown; EXPRESSED IN: stamen; EXPRESSED DURING: 4 anthesis; CONTAINS InterPro DOMAIN/s: NB-ARC (InterPro:IPR002182), Disease resistance protein (InterPro:IPR000767); BEST Arabidopsis thaliana protein match is: Disease resistance protein (TIR-NBS-LRR class) family (…	T	Disease resistance protein
Bol 84405.2.3.2	5,81	n. s.	n. s.	NA	NA	NA	20.1.7	stress.biotic.PR-proteins	(at2g14080 : 216.0) Disease resistance protein (TIR-NBS-LRR class) family; FUNCTIONS IN: transmembrane receptor activity, nucleoside-triphosphatase activity, nucleotide binding, ATP binding; INVOLVED IN: signal transduction, apoptosis, defense response, innate immune response; LOCATED IN: intrinsic to membrane, endomembrane system; EXPRESSED IN: 19 plant structures; EXPRESSED DURING: 13 growth st…	T	Disease resistance protein
Bol 84515.0.1.1	n. s.	n. s.	n. s.	NA	NA	NA	20.1.7	stress.biotic.PR-proteins	(at3g14460 : 140.0) LRR and NB-ARC domains-containing disease resistance protein; FUNCTIONS IN: ATP binding; INVOLVED IN: apoptosis, defense response; CONTAINS InterPro DOMAIN/s: NB-ARC (InterPro:IPR002182), Leucine-rich repeat (InterPro:IPR001611), Disease resistance protein (InterPro:IPR000767); BEST Arabidopsis thaliana protein match is: NB-ARC domain-containing disease resistance protein (TAI…	T	NB-ARC domain
Bol 85215.0.2.1	n. s.	n. s.	n. s.	NA	NA	NA	20.1.7	stress.biotic.PR-proteins	(at4g08450 : 121.0) Disease resistance protein (TIR-NBS-LRR class) family; FUNCTIONS IN: transmembrane receptor activity, nucleoside-triphosphatase activity, nucleotide binding, ATP binding; INVOLVED IN: signal transduction, apoptosis, defense response, innate immune response; LOCATED IN: intrinsic to membrane; CONTAINS InterPro DOMAIN/s: ATPase, AAA+ type, core (InterPro:IPR003593), NB-ARC (Inte…	S	protein PLASTID MOVEMENT IMPAIRED
Bol 85249.0.1.1	n. s.	n. s.	n. s.	NA	NA	NA	20.1.7	stress.biotic.PR-proteins	(at4g19500 : 201.0) nucleoside-triphosphatases;transmembrane receptors;nucleotide binding;ATP binding; FUNCTIONS IN: transmembrane receptor activity, ATP binding; INVOLVED IN: signal transduction, defense response, apoptosis, innate immune response; LOCATED IN: intrinsic to membrane; EXPRESSED IN: 23 plant structures; EXPRESSED DURING: 15 growth stages; CONTAINS InterPro DOMAIN/s: NB-ARC (InterPr…	T	resistance protein
Bol 85726.0.2.1	n. s.	n. s.	n. s.	NA	NA	NA	20.1.7	stress.biotic.PR-proteins	(at2g34930 : 286.0) disease resistance family protein / LRR family protein; INVOLVED IN: signal transduction, defense response to fungus, defense response; LOCATED IN: cell wall; EXPRESSED IN: 10 plant structures; EXPRESSED DURING: 7 growth stages; CONTAINS InterPro DOMAIN/s: Leucine-rich repeat-containing N-terminal domain, type 2 (InterPro:IPR013210), Leucine-rich repeat (InterPro:IPR001611); B…	T	Leucine rich repeat N-terminal domain
Bol 85726.1.2.1	n. s.	n. s.	n. s.	NA	NA	NA	20.1.7	stress.biotic.PR-proteins	(at2g34930 : 258.0) disease resistance family protein / LRR family protein; INVOLVED IN: signal transduction, defense response to fungus, defense response; LOCATED IN: cell wall; EXPRESSED IN: 10 plant structures; EXPRESSED DURING: 7 growth stages; CONTAINS InterPro DOMAIN/s: Leucine-rich repeat-containing N-terminal domain, type 2 (InterPro:IPR013210), Leucine-rich repeat (InterPro:IPR001611); B…	T	Leucine rich repeat N-terminal domain
Bol 85726.2.1.1	n. s.	n. s.	n. s.	NA	NA	NA	20.1.7	stress.biotic.PR-proteins	(at2g34930 : 225.0) disease resistance family protein / LRR family protein; INVOLVED IN: signal transduction, defense response to fungus, defense response; LOCATED IN: cell wall; EXPRESSED IN: 10 plant structures; EXPRESSED DURING: 7 growth stages; CONTAINS InterPro DOMAIN/s: Leucine-rich repeat-containing N-terminal domain, type 2 (InterPro:IPR013210), Leucine-rich repeat (InterPro:IPR001611); B…	T	Leucine rich repeat N-terminal domain
Bol 86615.0.2.1	n. s.	n. s.	n. s.	NA	NA	NA	20.1.7	stress.biotic.PR-proteins	(at4g36150 : 127.0) Disease resistance protein (TIR-NBS-LRR class) family; FUNCTIONS IN: transmembrane receptor activity, ATP binding; INVOLVED IN: signal transduction, apoptosis, defense response, innate immune response; LOCATED IN: intrinsic to membrane, chloroplast; EXPRESSED IN: 20 plant structures; EXPRESSED DURING: 13 growth stages; CONTAINS InterPro DOMAIN/s: NB-ARC (InterPro:IPR002182), T…	T	Leucine Rich Repeat
Bol 86615.1.3.1	n. s.	n. s.	n. s.	NA	NA	NA	20.1.7	stress.biotic.PR-proteins	(at4g36150 : 119.0) Disease resistance protein (TIR-NBS-LRR class) family; FUNCTIONS IN: transmembrane receptor activity, ATP binding; INVOLVED IN: signal transduction, apoptosis, defense response, innate immune response; LOCATED IN: intrinsic to membrane, chloroplast; EXPRESSED IN: 20 plant structures; EXPRESSED DURING: 13 growth stages; CONTAINS InterPro DOMAIN/s: NB-ARC (InterPro:IPR002182), T…	T	Leucine Rich Repeat
Bol 87443.0.1.1	5,29	7,27	n. s.	NA	NA	NA	20.1.7	stress.biotic.PR-proteins	(at2g21100 : 237.0) Disease resistance-responsive (dirigent-like protein) family protein; FUNCTIONS IN: molecular_function unknown; INVOLVED IN: lignan biosynthetic process, defense response; LOCATED IN: endomembrane system; EXPRESSED IN: hypocotyl, root, flower; EXPRESSED DURING: petal differentiation and expansion stage; CONTAINS InterPro DOMAIN/s: Plant disease resistance response protein (Int…	S	Disease resistance response protein
Bol 87680.0.2.1	n. s.	n. s.	n. s.	NA	NA	NA	20.1.7	stress.biotic.PR-proteins	(at1g71390 : 169.0) receptor like protein 11 (RLP11); INVOLVED IN: signal transduction, defense response; LOCATED IN: endomembrane system; EXPRESSED IN: leaf whorl, stamen; EXPRESSED DURING: 4 anthesis, petal differentiation and expansion stage; CONTAINS InterPro DOMAIN/s: Leucine-rich repeat-containing N-terminal domain, type 2 (InterPro:IPR013210), Leucine-rich repeat (InterPro:IPR001611); BEST…	T	Receptor like protein
Bol 87943.1.1.1	n. s.	n. s.	n. s.	NA	NA	NA	20.1.7	stress.biotic.PR-proteins	(at2g39430 : 305.0) Disease resistance-responsive (dirigent-like protein) family protein; FUNCTIONS IN: molecular_function unknown; INVOLVED IN: lignan biosynthetic process; LOCATED IN: endomembrane system; EXPRESSED IN: leaf apex, hypocotyl, root, petiole, leaf; EXPRESSED DURING: LP.04 four leaves visible, LP.08 eight leaves visible; CONTAINS InterPro DOMAIN/s: Plant disease resistance response …	S	Disease resistance-responsive
Bol 88201.0.1.1	n. s.	n. s.	n. s.	NA	NA	NA	20.1.7	stress.biotic.PR-proteins	(at1g63360 : 134.0) Disease resistance protein (CC-NBS-LRR class) family; FUNCTIONS IN: ATP binding; INVOLVED IN: N-terminal protein myristoylation, defense response; LOCATED IN: cellular_component unknown; CONTAINS InterPro DOMAIN/s: NB-ARC (InterPro:IPR002182), Disease resistance protein (InterPro:IPR000767); BEST Arabidopsis thaliana protein match is: Disease resistance protein (CC-NBS-LRR cla…	T	LRR and NB-ARC domain-containing disease resistance protein
Bol 88201.1.1.1	n. s.	n. s.	n. s.	NA	NA	NA	20.1.7	stress.biotic.PR-proteins	(at1g63350 : 134.0) Disease resistance protein (CC-NBS-LRR class) family; FUNCTIONS IN: ATP binding; INVOLVED IN: N-terminal protein myristoylation, defense response; LOCATED IN: cellular_component unknown; EXPRESSED IN: 6 plant structures; EXPRESSED DURING: LP.06 six leaves visible, LP.04 four leaves visible, 4 anthesis, LP.08 eight leaves visible; CONTAINS InterPro DOMAIN/s: Leucine-rich repeat…	T	NB-ARC domain
Bol 88328.0.1.5	n. s.	n. s.	n. s.	NA	NA	NA	20.1.7	stress.biotic.PR-proteins	(at5g36930 : 166.0) Disease resistance protein (TIR-NBS-LRR class) family; FUNCTIONS IN: transmembrane receptor activity, ATP binding; INVOLVED IN: signal transduction, defense response, apoptosis, innate immune response; LOCATED IN: intrinsic to membrane; EXPRESSED IN: 19 plant structures; EXPRESSED DURING: 13 growth stages; CONTAINS InterPro DOMAIN/s: NB-ARC (InterPro:IPR002182), Toll-Interleuk…	T	resistance protein
Bol 88328.0.1.6	n. s.	n. s.	n. s.	NA	NA	NA	20.1.7	stress.biotic.PR-proteins	(at5g36930 : 143.0) Disease resistance protein (TIR-NBS-LRR class) family; FUNCTIONS IN: transmembrane receptor activity, ATP binding; INVOLVED IN: signal transduction, defense response, apoptosis, innate immune response; LOCATED IN: intrinsic to membrane; EXPRESSED IN: 19 plant structures; EXPRESSED DURING: 13 growth stages; CONTAINS InterPro DOMAIN/s: NB-ARC (InterPro:IPR002182), Toll-Interleuk…	T	resistance protein
Bol 88841.2.1.1	n. s.	n. s.	n. s.	NA	NA	NA	20.1.7	stress.biotic.PR-proteins	(at5g25930 : 287.0) Protein kinase family protein with leucine-rich repeat domain; FUNCTIONS IN: kinase activity; INVOLVED IN: protein amino acid phosphorylation; LOCATED IN: plasma membrane, membrane; EXPRESSED IN: 23 plant structures; EXPRESSED DURING: 14 growth stages; CONTAINS InterPro DOMAIN/s: Protein kinase, ATP binding site (InterPro:IPR017441), Protein kinase, catalytic domain (InterPro:…	T	receptor-like protein kinase HSL1-like
Bol 88841.2.2.1	n. s.	n. s.	n. s.	NA	NA	NA	20.1.7	stress.biotic.PR-proteins	(at5g25930 : 194.0) Protein kinase family protein with leucine-rich repeat domain; FUNCTIONS IN: kinase activity; INVOLVED IN: protein amino acid phosphorylation; LOCATED IN: plasma membrane, membrane; EXPRESSED IN: 23 plant structures; EXPRESSED DURING: 14 growth stages; CONTAINS InterPro DOMAIN/s: Protein kinase, ATP binding site (InterPro:IPR017441), Protein kinase, catalytic domain (InterPro:…	T	receptor-like protein kinase HSL1-like
Bol 88841.2.2.2	-2,62	-2,72	n. s.	NA	NA	NA	20.1.7	stress.biotic.PR-proteins	(at5g25930 : 228.0) Protein kinase family protein with leucine-rich repeat domain; FUNCTIONS IN: kinase activity; INVOLVED IN: protein amino acid phosphorylation; LOCATED IN: plasma membrane, membrane; EXPRESSED IN: 23 plant structures; EXPRESSED DURING: 14 growth stages; CONTAINS InterPro DOMAIN/s: Protein kinase, ATP binding site (InterPro:IPR017441), Protein kinase, catalytic domain (InterPro:…	T	receptor-like protein kinase HSL1-like
Bol 88841.2.2.3	n. s.	n. s.	n. s.	NA	NA	NA	20.1.7	stress.biotic.PR-proteins	(at5g25930 : 264.0) Protein kinase family protein with leucine-rich repeat domain; FUNCTIONS IN: kinase activity; INVOLVED IN: protein amino acid phosphorylation; LOCATED IN: plasma membrane, membrane; EXPRESSED IN: 23 plant structures; EXPRESSED DURING: 14 growth stages; CONTAINS InterPro DOMAIN/s: Protein kinase, ATP binding site (InterPro:IPR017441), Protein kinase, catalytic domain (InterPro:…	T	receptor-like protein kinase HSL1-like
Bol 88903.0.1.2	n. s.	n. s.	n. s.	NA	NA	NA	20.1.7	stress.biotic.PR-proteins	(at2g17050 : 394.0) disease resistance protein (TIR-NBS-LRR class), putative; FUNCTIONS IN: transmembrane receptor activity, ATP binding; INVOLVED IN: signal transduction, apoptosis, defense response, innate immune response; LOCATED IN: intrinsic to membrane; CONTAINS InterPro DOMAIN/s: NB-ARC (InterPro:IPR002182), Leucine-rich repeat, typical subtype (InterPro:IPR003591), Leucine-rich repeat (In…	T	receptor-like protein kinase
Bol 88950.0.1.2	n. s.	n. s.	n. s.	NA	NA	NA	20.1.7	stress.biotic.PR-proteins	(at4g19500 : 195.0) nucleoside-triphosphatases;transmembrane receptors;nucleotide binding;ATP binding; FUNCTIONS IN: transmembrane receptor activity, ATP binding; INVOLVED IN: signal transduction, defense response, apoptosis, innate immune response; LOCATED IN: intrinsic to membrane; EXPRESSED IN: 23 plant structures; EXPRESSED DURING: 15 growth stages; CONTAINS InterPro DOMAIN/s: NB-ARC (InterPr…	T	resistance protein
Bol 89328.0.3.1	n. s.	n. s.	n. s.	NA	NA	NA	20.1.7	stress.biotic.PR-proteins	(at4g36150 : 350.0) Disease resistance protein (TIR-NBS-LRR class) family; FUNCTIONS IN: transmembrane receptor activity, ATP binding; INVOLVED IN: signal transduction, apoptosis, defense response, innate immune response; LOCATED IN: intrinsic to membrane, chloroplast; EXPRESSED IN: 20 plant structures; EXPRESSED DURING: 13 growth stages; CONTAINS InterPro DOMAIN/s: NB-ARC (InterPro:IPR002182), T…	T	Leucine Rich Repeat
Bol 89496.0.1.1	4,86	4,86	n. s.	NA	NA	NA	20.1.7	stress.biotic.PR-proteins	(at5g41540 : 457.0) Disease resistance protein (TIR-NBS-LRR class) family; FUNCTIONS IN: transmembrane receptor activity, nucleoside-triphosphatase activity, nucleotide binding, ATP binding; INVOLVED IN: signal transduction, defense response, apoptosis, innate immune response; LOCATED IN: intrinsic to membrane; CONTAINS InterPro DOMAIN/s: ATPase, AAA+ type, core (InterPro:IPR003593), NB-ARC (Inte…	T	Disease resistance protein
Bol 89835.1.1.1	n. s.	n. s.	n. s.	NA	NA	NA	20.1.7	stress.biotic.PR-proteins	(at1g71400 : 244.0) Encodes a CLAVATA2 (CLV2)-related gene. Complements the clv2 mutant when expressed under the control of the CLV2 promoter.; receptor like protein 12 (RLP12); INVOLVED IN: signal transduction, defense response; LOCATED IN: endomembrane system; EXPRESSED IN: 7 plant structures; EXPRESSED DURING: LP.04 four leaves visible, petal differentiation and expansion stage; CONTAINS Inter…	T	receptor like protein 12
Bol 89835.2.1.1	n. s.	n. s.	n. s.	NA	NA	NA	20.1.7	stress.biotic.PR-proteins	(at1g71390 : 157.0) receptor like protein 11 (RLP11); INVOLVED IN: signal transduction, defense response; LOCATED IN: endomembrane system; EXPRESSED IN: leaf whorl, stamen; EXPRESSED DURING: 4 anthesis, petal differentiation and expansion stage; CONTAINS InterPro DOMAIN/s: Leucine-rich repeat-containing N-terminal domain, type 2 (InterPro:IPR013210), Leucine-rich repeat (InterPro:IPR001611); BEST…	T	Receptor like protein
Bol 90043.0.1.1	n. s.	n. s.	n. s.	NA	NA	NA	20.1.7	stress.biotic.PR-proteins	(at2g17060 : 266.0) Disease resistance protein (TIR-NBS-LRR class) family; FUNCTIONS IN: transmembrane receptor activity, ATP binding; INVOLVED IN: signal transduction, apoptosis, defense response, innate immune response; LOCATED IN: intrinsic to membrane; EXPRESSED IN: root; CONTAINS InterPro DOMAIN/s: NB-ARC (InterPro:IPR002182), Leucine-rich repeat (InterPro:IPR001611), Disease resistance prot…	T	Leucine Rich Repeat
Bol 90043.2.1.1	n. s.	n. s.	n. s.	NA	NA	NA	20.1.7	stress.biotic.PR-proteins	(at4g36150 : 199.0) Disease resistance protein (TIR-NBS-LRR class) family; FUNCTIONS IN: transmembrane receptor activity, ATP binding; INVOLVED IN: signal transduction, apoptosis, defense response, innate immune response; LOCATED IN: intrinsic to membrane, chloroplast; EXPRESSED IN: 20 plant structures; EXPRESSED DURING: 13 growth stages; CONTAINS InterPro DOMAIN/s: NB-ARC (InterPro:IPR002182), T…	T	Leucine Rich Repeat
Bol 90229.1.1.1	n. s.	n. s.	n. s.	NA	NA	NA	20.1.7	stress.biotic.PR-proteins	(at1g72870 : 86.3) Disease resistance protein (TIR-NBS class); FUNCTIONS IN: transmembrane receptor activity, ATP binding; INVOLVED IN: signal transduction, defense response, apoptosis, innate immune response; LOCATED IN: intrinsic to membrane; EXPRESSED IN: stem, sperm cell, root; CONTAINS InterPro DOMAIN/s: NB-ARC (InterPro:IPR002182), Disease resistance protein (InterPro:IPR000767), Toll-Inter…	NA	NA
Bol 90270.2.1.1	n. s.	6,95	n. s.	NA	NA	NA	20.1.7	stress.biotic.PR-proteins	(at4g23510 : 202.0) Disease resistance protein (TIR-NBS-LRR class) family; FUNCTIONS IN: transmembrane receptor activity; INVOLVED IN: defense response signaling pathway, resistance gene-dependent, signal transduction, defense response, innate immune response; LOCATED IN: intrinsic to membrane; EXPRESSED IN: hypocotyl, male gametophyte, root; CONTAINS InterPro DOMAIN/s: Toll-Interleukin receptor …	S	TIR
Bol 90270.2.2.1	3,69	5,27	n. s.	NA	NA	NA	20.1.7	stress.biotic.PR-proteins	(at4g23510 : 201.0) Disease resistance protein (TIR-NBS-LRR class) family; FUNCTIONS IN: transmembrane receptor activity; INVOLVED IN: defense response signaling pathway, resistance gene-dependent, signal transduction, defense response, innate immune response; LOCATED IN: intrinsic to membrane; EXPRESSED IN: hypocotyl, male gametophyte, root; CONTAINS InterPro DOMAIN/s: Toll-Interleukin receptor …	S	TIR
Bol 90270.5.1.1	n. s.	n. s.	n. s.	NA	NA	NA	20.1.7	stress.biotic.PR-proteins	(at4g23510 : 107.0) Disease resistance protein (TIR-NBS-LRR class) family; FUNCTIONS IN: transmembrane receptor activity; INVOLVED IN: defense response signaling pathway, resistance gene-dependent, signal transduction, defense response, innate immune response; LOCATED IN: intrinsic to membrane; EXPRESSED IN: hypocotyl, male gametophyte, root; CONTAINS InterPro DOMAIN/s: Toll-Interleukin receptor …	S	TIR
Bol 90270.6.2.1	5,67	n. s.	n. s.	NA	NA	NA	20.1.7	stress.biotic.PR-proteins	(at4g23510 : 89.7) Disease resistance protein (TIR-NBS-LRR class) family; FUNCTIONS IN: transmembrane receptor activity; INVOLVED IN: defense response signaling pathway, resistance gene-dependent, signal transduction, defense response, innate immune response; LOCATED IN: intrinsic to membrane; EXPRESSED IN: hypocotyl, male gametophyte, root; CONTAINS InterPro DOMAIN/s: Toll-Interleukin receptor (…	S	TIR
Bol 90619.0.1.1	n. s.	n. s.	n. s.	NA	NA	NA	20.1.7	stress.biotic.PR-proteins	(at4g23440 : 107.0) Disease resistance protein (TIR-NBS class); FUNCTIONS IN: transmembrane receptor activity, nucleoside-triphosphatase activity, nucleotide binding, ATP binding; INVOLVED IN: signal transduction, apoptosis, innate immune response; LOCATED IN: plasma membrane; EXPRESSED IN: 22 plant structures; EXPRESSED DURING: 13 growth stages; CONTAINS InterPro DOMAIN/s: ATPase, AAA+ type, cor…	S	NA
Bol 90844.1.3.1	n. s.	n. s.	n. s.	NA	NA	NA	20.1.7	stress.biotic.PR-proteins	(at4g23690 : 301.0) Disease resistance-responsive (dirigent-like protein) family protein; FUNCTIONS IN: molecular_function unknown; INVOLVED IN: lignan biosynthetic process, defense response; LOCATED IN: endomembrane system; EXPRESSED IN: 21 plant structures; EXPRESSED DURING: 13 growth stages; CONTAINS InterPro DOMAIN/s: Plant disease resistance response protein (InterPro:IPR004265); BEST Arabid…	U	Disease resistance response protein
Bol 90844.1.3.3	n. s.	n. s.	n. s.	NA	NA	NA	20.1.7	stress.biotic.PR-proteins	(at4g23690 : 298.0) Disease resistance-responsive (dirigent-like protein) family protein; FUNCTIONS IN: molecular_function unknown; INVOLVED IN: lignan biosynthetic process, defense response; LOCATED IN: endomembrane system; EXPRESSED IN: 21 plant structures; EXPRESSED DURING: 13 growth stages; CONTAINS InterPro DOMAIN/s: Plant disease resistance response protein (InterPro:IPR004265); BEST Arabid…	U	Disease resistance response protein
Bol 90844.1.3.4	n. s.	n. s.	n. s.	NA	NA	NA	20.1.7	stress.biotic.PR-proteins	(at4g23690 : 215.0) Disease resistance-responsive (dirigent-like protein) family protein; FUNCTIONS IN: molecular_function unknown; INVOLVED IN: lignan biosynthetic process, defense response; LOCATED IN: endomembrane system; EXPRESSED IN: 21 plant structures; EXPRESSED DURING: 13 growth stages; CONTAINS InterPro DOMAIN/s: Plant disease resistance response protein (InterPro:IPR004265); BEST Arabid…	U	Disease resistance response protein
Bol 90844.1.3.5	n. s.	n. s.	n. s.	NA	NA	NA	20.1.7	stress.biotic.PR-proteins	(at4g23690 : 227.0) Disease resistance-responsive (dirigent-like protein) family protein; FUNCTIONS IN: molecular_function unknown; INVOLVED IN: lignan biosynthetic process, defense response; LOCATED IN: endomembrane system; EXPRESSED IN: 21 plant structures; EXPRESSED DURING: 13 growth stages; CONTAINS InterPro DOMAIN/s: Plant disease resistance response protein (InterPro:IPR004265); BEST Arabid…	U	Disease resistance response protein
Bol 90903.2.1.1	n. s.	n. s.	n. s.	NA	NA	NA	20.1.7	stress.biotic.PR-proteins	(at4g09360 : 326.0) NB-ARC domain-containing disease resistance protein; FUNCTIONS IN: nucleoside-triphosphatase activity, nucleotide binding, ATP binding; INVOLVED IN: apoptosis, defense response; LOCATED IN: cellular_component unknown; CONTAINS InterPro DOMAIN/s: ATPase, AAA+ type, core (InterPro:IPR003593), NB-ARC (InterPro:IPR002182), Leucine-rich repeat (InterPro:IPR001611), Disease resistan…	S	NB-ARC domain
Bol 91142.0.1.1	n. s.	n. s.	n. s.	NA	NA	NA	20.1.7	stress.biotic.PR-proteins	(at4g36150 : 162.0) Disease resistance protein (TIR-NBS-LRR class) family; FUNCTIONS IN: transmembrane receptor activity, ATP binding; INVOLVED IN: signal transduction, apoptosis, defense response, innate immune response; LOCATED IN: intrinsic to membrane, chloroplast; EXPRESSED IN: 20 plant structures; EXPRESSED DURING: 13 growth stages; CONTAINS InterPro DOMAIN/s: NB-ARC (InterPro:IPR002182), T…	T	Leucine Rich Repeat
Bol 91142.1.1.1	n. s.	n. s.	n. s.	NA	NA	NA	20.1.7	stress.biotic.PR-proteins	(at5g45200 : 273.0) Disease resistance protein (TIR-NBS-LRR class) family; FUNCTIONS IN: transmembrane receptor activity, ATP binding; INVOLVED IN: signal transduction, apoptosis, defense response, innate immune response; LOCATED IN: intrinsic to membrane; CONTAINS InterPro DOMAIN/s: NB-ARC (InterPro:IPR002182), Leucine-rich repeat, typical subtype (InterPro:IPR003591), Disease resistance protein…	S	TIR
Bol 91142.1.2.1	n. s.	n. s.	n. s.	NA	NA	NA	20.1.7	stress.biotic.PR-proteins	(at2g17060 : 122.0) Disease resistance protein (TIR-NBS-LRR class) family; FUNCTIONS IN: transmembrane receptor activity, ATP binding; INVOLVED IN: signal transduction, apoptosis, defense response, innate immune response; LOCATED IN: intrinsic to membrane; EXPRESSED IN: root; CONTAINS InterPro DOMAIN/s: NB-ARC (InterPro:IPR002182), Leucine-rich repeat (InterPro:IPR001611), Disease resistance prot…	T	Leucine Rich Repeat
Bol 91142.1.3.1	n. s.	n. s.	n. s.	NA	NA	NA	20.1.7	stress.biotic.PR-proteins	(at4g19920 : 117.0) Toll-Interleukin-Resistance (TIR) domain family protein; FUNCTIONS IN: transmembrane receptor activity; INVOLVED IN: signal transduction, defense response, innate immune response; LOCATED IN: intrinsic to membrane, chloroplast; EXPRESSED IN: cotyledon; CONTAINS InterPro DOMAIN/s: Toll-Interleukin receptor (InterPro:IPR000157); BEST Arabidopsis thaliana protein match is: Toll-I…	S	domain--containing protein
Bol 91271.0.1.1	n. s.	n. s.	n. s.	NA	NA	NA	20.1.7	stress.biotic.PR-proteins	(at4g19530 : 1131.0) Encodes a TIR-NB-LRR resistance protein. Transient expression in tobacco induces cell death.; disease resistance protein (TIR-NBS-LRR class) family; FUNCTIONS IN: transmembrane receptor activity, ATP binding; INVOLVED IN: defense response signaling pathway, resistance gene-dependent, defense response; LOCATED IN: intrinsic to membrane; EXPRESSED IN: 18 plant structures; EXPRE…	T	Leucine Rich Repeat
Bol 91271.0.2.1	n. s.	n. s.	n. s.	NA	NA	NA	20.1.7	stress.biotic.PR-proteins	(at4g19530 : 113.0) Encodes a TIR-NB-LRR resistance protein. Transient expression in tobacco induces cell death.; disease resistance protein (TIR-NBS-LRR class) family; FUNCTIONS IN: transmembrane receptor activity, ATP binding; INVOLVED IN: defense response signaling pathway, resistance gene-dependent, defense response; LOCATED IN: intrinsic to membrane; EXPRESSED IN: 18 plant structures; EXPRES…	NA	NA
Bol 91363.0.1.4	n. s.	n. s.	n. s.	K01183	E3.2.1.14	chitinase [EC:3.2.1.14]	20.1.7	stress.biotic.PR-proteins	(at5g24090 : 404.0) Chitinase A (class III) expressed exclusively under environmental stress conditions.; chitinase A (CHIA); FUNCTIONS IN: cation binding, hydrolase activity, hydrolyzing O-glycosyl compounds, catalytic activity; INVOLVED IN: response to salt stress, response to cold, cellular response to water deprivation, response to wounding, response to light intensity; LOCATED IN: endomembra…	G	chitinase
Bol 91363.0.1.5	n. s.	n. s.	n. s.	K01183	E3.2.1.14	chitinase [EC:3.2.1.14]	20.1.7	stress.biotic.PR-proteins	(at5g24090 : 511.0) Chitinase A (class III) expressed exclusively under environmental stress conditions.; chitinase A (CHIA); FUNCTIONS IN: cation binding, hydrolase activity, hydrolyzing O-glycosyl compounds, catalytic activity; INVOLVED IN: response to salt stress, response to cold, cellular response to water deprivation, response to wounding, response to light intensity; LOCATED IN: endomembra…	G	chitinase
Bol 91870.1.1.2	n. s.	n. s.	n. s.	NA	NA	NA	20.1.7	stress.biotic.PR-proteins	(at5g41550 : 159.0) Disease resistance protein (TIR-NBS-LRR class) family; FUNCTIONS IN: transmembrane receptor activity, nucleoside-triphosphatase activity, nucleotide binding, ATP binding; INVOLVED IN: signal transduction, defense response, apoptosis, innate immune response; LOCATED IN: intrinsic to membrane; EXPRESSED IN: root; CONTAINS InterPro DOMAIN/s: ATPase, AAA+ type, core (InterPro:IPR0…	T	Disease resistance protein
Bol 91870.1.3.1	n. s.	n. s.	n. s.	NA	NA	NA	20.1.7	stress.biotic.PR-proteins	(at5g41550 : 231.0) Disease resistance protein (TIR-NBS-LRR class) family; FUNCTIONS IN: transmembrane receptor activity, nucleoside-triphosphatase activity, nucleotide binding, ATP binding; INVOLVED IN: signal transduction, defense response, apoptosis, innate immune response; LOCATED IN: intrinsic to membrane; EXPRESSED IN: root; CONTAINS InterPro DOMAIN/s: ATPase, AAA+ type, core (InterPro:IPR0…	T	Disease resistance protein
Bol 91959.2.1.1	n. s.	n. s.	n. s.	NA	NA	NA	20.1.7	stress.biotic.PR-proteins	(at5g66890 : 111.0) Leucine-rich repeat (LRR) family protein; BEST Arabidopsis thaliana protein match is: Disease resistance protein (CC-NBS-LRR class) family (TAIR:AT5G66900.1); Has 1807 Blast hits to 1807 proteins in 277 species: Archae - 0; Bacteria - 0; Metazoa - 736; Fungi - 347; Plants - 385; Viruses - 0; Other Eukaryotes - 339 (source: NCBI BLink). & (reliability: 222.0) & (original descri…	S	NA
Bol 91959.2.1.2	3,88	7,11	n. s.	NA	NA	NA	20.1.7	stress.biotic.PR-proteins	(at5g66890 : 173.0) Leucine-rich repeat (LRR) family protein; BEST Arabidopsis thaliana protein match is: Disease resistance protein (CC-NBS-LRR class) family (TAIR:AT5G66900.1); Has 1807 Blast hits to 1807 proteins in 277 species: Archae - 0; Bacteria - 0; Metazoa - 736; Fungi - 347; Plants - 385; Viruses - 0; Other Eukaryotes - 339 (source: NCBI BLink). & (reliability: 346.0) & (original descri…	S	NA
Bol 91975.1.1.1	3,22	2,42	n. s.	NA	NA	NA	20.1.7	stress.biotic.PR-proteins	(at4g12010 : 861.0) Disease resistance protein (TIR-NBS-LRR class) family; FUNCTIONS IN: transmembrane receptor activity, ATP binding; INVOLVED IN: signal transduction, apoptosis, defense response, innate immune response; LOCATED IN: intrinsic to membrane; EXPRESSED IN: 22 plant structures; EXPRESSED DURING: 13 growth stages; CONTAINS InterPro DOMAIN/s: NB-ARC (InterPro:IPR002182), Leucine-rich r…	T	resistance protein
Bol 91975.2.1.1	n. s.	n. s.	n. s.	NA	NA	NA	20.1.7	stress.biotic.PR-proteins	(at4g19470 : 348.0) Leucine-rich repeat (LRR) family protein; CONTAINS InterPro DOMAIN/s: Leucine-rich repeat (InterPro:IPR001611); BEST Arabidopsis thaliana protein match is: Disease resistance protein (TIR-NBS-LRR class) (TAIR:AT4G19510.1); Has 2847 Blast hits to 2079 proteins in 92 species: Archae - 0; Bacteria - 76; Metazoa - 106; Fungi - 8; Plants - 2633; Viruses - 0; Other Eukaryotes - 24 (…	T	Leucine Rich Repeat
Bol 91975.2.2.1	n. s.	n. s.	n. s.	NA	NA	NA	20.1.7	stress.biotic.PR-proteins	(at4g19470 : 253.0) Leucine-rich repeat (LRR) family protein; CONTAINS InterPro DOMAIN/s: Leucine-rich repeat (InterPro:IPR001611); BEST Arabidopsis thaliana protein match is: Disease resistance protein (TIR-NBS-LRR class) (TAIR:AT4G19510.1); Has 2847 Blast hits to 2079 proteins in 92 species: Archae - 0; Bacteria - 76; Metazoa - 106; Fungi - 8; Plants - 2633; Viruses - 0; Other Eukaryotes - 24 (…	S	TIR
Bol 91975.2.2.2	n. s.	3,07	n. s.	NA	NA	NA	20.1.7	stress.biotic.PR-proteins	(at4g19470 : 509.0) Leucine-rich repeat (LRR) family protein; CONTAINS InterPro DOMAIN/s: Leucine-rich repeat (InterPro:IPR001611); BEST Arabidopsis thaliana protein match is: Disease resistance protein (TIR-NBS-LRR class) (TAIR:AT4G19510.1); Has 2847 Blast hits to 2079 proteins in 92 species: Archae - 0; Bacteria - 76; Metazoa - 106; Fungi - 8; Plants - 2633; Viruses - 0; Other Eukaryotes - 24 (…	T	Leucine Rich Repeat
Bol 92010.1.2.3	n. s.	n. s.	n. s.	NA	NA	NA	20.1.7	stress.biotic.PR-proteins	(at5g40060 : 118.0) Disease resistance protein (NBS-LRR class) family; FUNCTIONS IN: nucleoside-triphosphatase activity, nucleotide binding, ATP binding; INVOLVED IN: defense response, apoptosis; EXPRESSED IN: 21 plant structures; EXPRESSED DURING: 13 growth stages; CONTAINS InterPro DOMAIN/s: ATPase, AAA+ type, core (InterPro:IPR003593), NB-ARC (InterPro:IPR002182), Disease resistance protein (I…	S	protein PLASTID MOVEMENT IMPAIRED
Bol 92026.2.1.1	4,30	4,77	n. s.	K13459	RPS2	disease resistance protein RPS2	20.1.7	stress.biotic.PR-proteins	(at1g63350 : 326.0) Disease resistance protein (CC-NBS-LRR class) family; FUNCTIONS IN: ATP binding; INVOLVED IN: N-terminal protein myristoylation, defense response; LOCATED IN: cellular_component unknown; EXPRESSED IN: 6 plant structures; EXPRESSED DURING: LP.06 six leaves visible, LP.04 four leaves visible, 4 anthesis, LP.08 eight leaves visible; CONTAINS InterPro DOMAIN/s: Leucine-rich repeat…	T	resistant to p. syringae 5
Bol 92121.0.1.2	n. s.	n. s.	n. s.	NA	NA	NA	20.1.7	stress.biotic.PR-proteins	(at5g66900 : 183.0) Disease resistance protein (CC-NBS-LRR class) family; FUNCTIONS IN: ATP binding; INVOLVED IN: apoptosis, defense response; CONTAINS InterPro DOMAIN/s: NB-ARC (InterPro:IPR002182), Powdery mildew resistance protein, RPW8 domain (InterPro:IPR008808), Disease resistance protein (InterPro:IPR000767); BEST Arabidopsis thaliana protein match is: Disease resistance protein (CC-NBS-LR…	S	disease resistance protein
Bol 92499.1.1.1	n. s.	n. s.	n. s.	NA	NA	NA	20.1.7	stress.biotic.PR-proteins	(at5g66910 : 307.0) Disease resistance protein (CC-NBS-LRR class) family; FUNCTIONS IN: ATP binding; INVOLVED IN: defense response, apoptosis; LOCATED IN: endomembrane system; CONTAINS InterPro DOMAIN/s: NB-ARC (InterPro:IPR002182), Leucine-rich repeat (InterPro:IPR001611), Powdery mildew resistance protein, RPW8 domain (InterPro:IPR008808), Disease resistance protein (InterPro:IPR000767); BEST A…	S	disease resistance protein
Bol 92499.1.1.5	n. s.	n. s.	n. s.	NA	NA	NA	20.1.7	stress.biotic.PR-proteins	(at5g66910 : 182.0) Disease resistance protein (CC-NBS-LRR class) family; FUNCTIONS IN: ATP binding; INVOLVED IN: defense response, apoptosis; LOCATED IN: endomembrane system; CONTAINS InterPro DOMAIN/s: NB-ARC (InterPro:IPR002182), Leucine-rich repeat (InterPro:IPR001611), Powdery mildew resistance protein, RPW8 domain (InterPro:IPR008808), Disease resistance protein (InterPro:IPR000767); BEST A…	S	disease resistance protein
Bol 92517.0.2.1	n. s.	n. s.	n. s.	NA	NA	NA	20.1.7	stress.biotic.PR-proteins	(at5g66900 : 115.0) Disease resistance protein (CC-NBS-LRR class) family; FUNCTIONS IN: ATP binding; INVOLVED IN: apoptosis, defense response; CONTAINS InterPro DOMAIN/s: NB-ARC (InterPro:IPR002182), Powdery mildew resistance protein, RPW8 domain (InterPro:IPR008808), Disease resistance protein (InterPro:IPR000767); BEST Arabidopsis thaliana protein match is: Disease resistance protein (CC-NBS-LR…	S	disease resistance protein
Bol 92517.0.3.1	n. s.	n. s.	n. s.	NA	NA	NA	20.1.7	stress.biotic.PR-proteins	(at5g66900 : 227.0) Disease resistance protein (CC-NBS-LRR class) family; FUNCTIONS IN: ATP binding; INVOLVED IN: apoptosis, defense response; CONTAINS InterPro DOMAIN/s: NB-ARC (InterPro:IPR002182), Powdery mildew resistance protein, RPW8 domain (InterPro:IPR008808), Disease resistance protein (InterPro:IPR000767); BEST Arabidopsis thaliana protein match is: Disease resistance protein (CC-NBS-LR…	S	disease resistance protein
Bol 92775.0.2.1	n. s.	n. s.	n. s.	NA	NA	NA	20.1.7	stress.biotic.PR-proteins	(at4g36150 : 106.0) Disease resistance protein (TIR-NBS-LRR class) family; FUNCTIONS IN: transmembrane receptor activity, ATP binding; INVOLVED IN: signal transduction, apoptosis, defense response, innate immune response; LOCATED IN: intrinsic to membrane, chloroplast; EXPRESSED IN: 20 plant structures; EXPRESSED DURING: 13 growth stages; CONTAINS InterPro DOMAIN/s: NB-ARC (InterPro:IPR002182), T…	T	Leucine Rich Repeat
Bol 92775.1.3.5	n. s.	n. s.	n. s.	NA	NA	NA	20.1.7	stress.biotic.PR-proteins	(at4g36150 : 252.0) Disease resistance protein (TIR-NBS-LRR class) family; FUNCTIONS IN: transmembrane receptor activity, ATP binding; INVOLVED IN: signal transduction, apoptosis, defense response, innate immune response; LOCATED IN: intrinsic to membrane, chloroplast; EXPRESSED IN: 20 plant structures; EXPRESSED DURING: 13 growth stages; CONTAINS InterPro DOMAIN/s: NB-ARC (InterPro:IPR002182), T…	S	TIR
Bol 92913.0.2.1	n. s.	n. s.	n. s.	NA	NA	NA	20.1.7	stress.biotic.PR-proteins	(at4g09420 : 410.0) Disease resistance protein (TIR-NBS class); FUNCTIONS IN: transmembrane receptor activity, ATP binding; INVOLVED IN: signal transduction, apoptosis, defense response, innate immune response; LOCATED IN: intrinsic to membrane; EXPRESSED IN: shoot apex, cotyledon, leaf whorl, leaf; EXPRESSED DURING: LP.06 six leaves visible, LP.04 four leaves visible, LP.10 ten leaves visible, 4…	O	TIR
Bol 93047.2.4.1	n. s.	n. s.	n. s.	NA	NA	NA	20.1.7	stress.biotic.PR-proteins	(at2g33030 : 129.0) receptor like protein 25 (RLP25); CONTAINS InterPro DOMAIN/s: Leucine-rich repeat (InterPro:IPR001611); BEST Arabidopsis thaliana protein match is: receptor like protein 20 (TAIR:AT2G25440.1); Has 65632 Blast hits to 12596 proteins in 534 species: Archae - 7; Bacteria - 649; Metazoa - 578; Fungi - 90; Plants - 61765; Viruses - 0; Other Eukaryotes - 2543 (source: NCBI BLink). &…	T	Receptor like protein
Bol 93072.1.1.1	n. s.	n. s.	n. s.	NA	NA	NA	20.1.7	stress.biotic.PR-proteins	(at4g36150 : 210.0) Disease resistance protein (TIR-NBS-LRR class) family; FUNCTIONS IN: transmembrane receptor activity, ATP binding; INVOLVED IN: signal transduction, apoptosis, defense response, innate immune response; LOCATED IN: intrinsic to membrane, chloroplast; EXPRESSED IN: 20 plant structures; EXPRESSED DURING: 13 growth stages; CONTAINS InterPro DOMAIN/s: NB-ARC (InterPro:IPR002182), T…	T	Leucine Rich Repeat
Bol 93185.1.1.2	n. s.	n. s.	n. s.	NA	NA	NA	20.1.7	stress.biotic.PR-proteins	(at2g33060 : 234.0) receptor like protein 27 (RLP27); FUNCTIONS IN: kinase activity; INVOLVED IN: signal transduction, defense response; LOCATED IN: endomembrane system; CONTAINS InterPro DOMAIN/s: Leucine-rich repeat, typical subtype (InterPro:IPR003591), Leucine-rich repeat (InterPro:IPR001611); BEST Arabidopsis thaliana protein match is: receptor like protein 26 (TAIR:AT2G33050.1); Has 94044 B…	T	Receptor like protein
Bol 93515.2.5.1	n. s.	n. s.	n. s.	NA	NA	NA	20.1.7	stress.biotic.PR-proteins	(at3g04220 : 154.0) Disease resistance protein (TIR-NBS-LRR class) family; FUNCTIONS IN: transmembrane receptor activity, nucleoside-triphosphatase activity, nucleotide binding, ATP binding; INVOLVED IN: signal transduction, defense response, apoptosis, innate immune response; LOCATED IN: intrinsic to membrane; EXPRESSED IN: 21 plant structures; EXPRESSED DURING: 13 growth stages; CONTAINS InterP…	T	Disease resistance protein
Bol 93663.2.4.1	n. s.	n. s.	n. s.	NA	NA	NA	20.1.7	stress.biotic.PR-proteins	(at3g25010 : 239.0) receptor like protein 41 (RLP41); FUNCTIONS IN: kinase activity; INVOLVED IN: signal transduction, defense response; LOCATED IN: endomembrane system; EXPRESSED IN: 19 plant structures; EXPRESSED DURING: 12 growth stages; CONTAINS InterPro DOMAIN/s: Leucine-rich repeat (InterPro:IPR001611); BEST Arabidopsis thaliana protein match is: receptor like protein 40 (TAIR:AT3G24982.1);…	T	Receptor like protein
Bol 93663.2.4.2	n. s.	7,23	n. s.	NA	NA	NA	20.1.7	stress.biotic.PR-proteins	(at2g32680 : 559.0) receptor like protein 23 (RLP23); FUNCTIONS IN: kinase activity; INVOLVED IN: signal transduction, defense response; LOCATED IN: endomembrane system; EXPRESSED IN: 17 plant structures; EXPRESSED DURING: 9 growth stages; CONTAINS InterPro DOMAIN/s: Leucine-rich repeat (InterPro:IPR001611); BEST Arabidopsis thaliana protein match is: receptor like protein 24 (TAIR:AT2G33020.1); …	T	Receptor like protein
Bol 93883.0.1.1	n. s.	n. s.	n. s.	NA	NA	NA	20.1.7	stress.biotic.PR-proteins	(at4g19520 : 106.0) disease resistance protein (TIR-NBS-LRR class) family; FUNCTIONS IN: transmembrane receptor activity, ATP binding; INVOLVED IN: signal transduction, apoptosis, defense response, innate immune response; LOCATED IN: intrinsic to membrane; CONTAINS InterPro DOMAIN/s: NB-ARC (InterPro:IPR002182), Leucine-rich repeat (InterPro:IPR001611), Disease resistance protein (InterPro:IPR000…	NA	NA
Bol 93883.0.2.3	n. s.	n. s.	n. s.	NA	NA	NA	20.1.7	stress.biotic.PR-proteins	(at4g19520 : 1641.0) disease resistance protein (TIR-NBS-LRR class) family; FUNCTIONS IN: transmembrane receptor activity, ATP binding; INVOLVED IN: signal transduction, apoptosis, defense response, innate immune response; LOCATED IN: intrinsic to membrane; CONTAINS InterPro DOMAIN/s: NB-ARC (InterPro:IPR002182), Leucine-rich repeat (InterPro:IPR001611), Disease resistance protein (InterPro:IPR00…	K	Transcription factor. Interacts specifically with the W box (5'-(T)TGAC CT -3'), a frequently occurring elicitor- responsive cis-acting element
Bol 94053.0.2.2	3,32	4,57	n. s.	NA	NA	NA	20.1.7	stress.biotic.PR-proteins	(at5g41540 : 108.0) Disease resistance protein (TIR-NBS-LRR class) family; FUNCTIONS IN: transmembrane receptor activity, nucleoside-triphosphatase activity, nucleotide binding, ATP binding; INVOLVED IN: signal transduction, defense response, apoptosis, innate immune response; LOCATED IN: intrinsic to membrane; CONTAINS InterPro DOMAIN/s: ATPase, AAA+ type, core (InterPro:IPR003593), NB-ARC (Inte…	T	Disease resistance protein
Bol 94053.1.2.1	n. s.	n. s.	n. s.	NA	NA	NA	20.1.7	stress.biotic.PR-proteins	(at5g40910 : 311.0) Disease resistance protein (TIR-NBS-LRR class) family; FUNCTIONS IN: transmembrane receptor activity, nucleoside-triphosphatase activity, nucleotide binding, ATP binding; INVOLVED IN: signal transduction, apoptosis, defense response, innate immune response; LOCATED IN: intrinsic to membrane; EXPRESSED IN: 21 plant structures; EXPRESSED DURING: 13 growth stages; CONTAINS InterP…	T	Disease resistance protein
Bol 94109.0.1.1	n. s.	n. s.	n. s.	NA	NA	NA	20.1.7	stress.biotic.PR-proteins	(at1g72950 : 89.7) Disease resistance protein (TIR-NBS class); FUNCTIONS IN: transmembrane receptor activity, ATP binding; INVOLVED IN: signal transduction, apoptosis, defense response, innate immune response; LOCATED IN: intrinsic to membrane; EXPRESSED IN: stem, root; CONTAINS InterPro DOMAIN/s: NB-ARC (InterPro:IPR002182), Disease resistance protein (InterPro:IPR000767), Toll-Interleukin recep…	T	TIR
Bol 94109.2.1.1	n. s.	n. s.	n. s.	NA	NA	NA	20.1.7	stress.biotic.PR-proteins	(at1g72950 : 249.0) Disease resistance protein (TIR-NBS class); FUNCTIONS IN: transmembrane receptor activity, ATP binding; INVOLVED IN: signal transduction, apoptosis, defense response, innate immune response; LOCATED IN: intrinsic to membrane; EXPRESSED IN: stem, root; CONTAINS InterPro DOMAIN/s: NB-ARC (InterPro:IPR002182), Disease resistance protein (InterPro:IPR000767), Toll-Interleukin rece…	S	TIR
Bol 94109.2.1.2	n. s.	n. s.	n. s.	NA	NA	NA	20.1.7	stress.biotic.PR-proteins	(at1g72920 : 209.0) Toll-Interleukin-Resistance (TIR) domain family protein; FUNCTIONS IN: transmembrane receptor activity; INVOLVED IN: response to wounding, defense response; LOCATED IN: intrinsic to membrane; EXPRESSED IN: 19 plant structures; EXPRESSED DURING: 10 growth stages; CONTAINS InterPro DOMAIN/s: Toll-Interleukin receptor (InterPro:IPR000157); BEST Arabidopsis thaliana protein match …	S	TIR
Bol 94262.2.1.1	n. s.	n. s.	n. s.	NA	NA	NA	20.1.7	stress.biotic.PR-proteins	(at3g25510 : 85.9) disease resistance protein (TIR-NBS-LRR class), putative; FUNCTIONS IN: transmembrane receptor activity, nucleoside-triphosphatase activity, nucleotide binding, ATP binding; INVOLVED IN: signal transduction, defense response, apoptosis, innate immune response; LOCATED IN: intrinsic to membrane; EXPRESSED IN: epidermis; CONTAINS InterPro DOMAIN/s: ATPase, AAA+ type, core (InterP…	T	Disease resistance protein
Bol 94307.0.1.2	7,55	7,59	n. s.	NA	NA	NA	20.1.7	stress.biotic.PR-proteins	(at2g17060 : 687.0) Disease resistance protein (TIR-NBS-LRR class) family; FUNCTIONS IN: transmembrane receptor activity, ATP binding; INVOLVED IN: signal transduction, apoptosis, defense response, innate immune response; LOCATED IN: intrinsic to membrane; EXPRESSED IN: root; CONTAINS InterPro DOMAIN/s: NB-ARC (InterPro:IPR002182), Leucine-rich repeat (InterPro:IPR001611), Disease resistance prot…	S	TIR
Bol 94307.1.2.1	7,39	4,78	n. s.	NA	NA	NA	20.1.7	stress.biotic.PR-proteins	(at2g17060 : 231.0) Disease resistance protein (TIR-NBS-LRR class) family; FUNCTIONS IN: transmembrane receptor activity, ATP binding; INVOLVED IN: signal transduction, apoptosis, defense response, innate immune response; LOCATED IN: intrinsic to membrane; EXPRESSED IN: root; CONTAINS InterPro DOMAIN/s: NB-ARC (InterPro:IPR002182), Leucine-rich repeat (InterPro:IPR001611), Disease resistance prot…	T	Leucine Rich Repeat
Bol 94612.7.1.1	n. s.	n. s.	n. s.	NA	NA	NA	20.1.7	stress.biotic.PR-proteins	(at4g19500 : 251.0) nucleoside-triphosphatases;transmembrane receptors;nucleotide binding;ATP binding; FUNCTIONS IN: transmembrane receptor activity, ATP binding; INVOLVED IN: signal transduction, defense response, apoptosis, innate immune response; LOCATED IN: intrinsic to membrane; EXPRESSED IN: 23 plant structures; EXPRESSED DURING: 15 growth stages; CONTAINS InterPro DOMAIN/s: NB-ARC (InterPr…	NA	NA
Bol 94910.0.1.2	n. s.	7,91	n. s.	NA	NA	NA	20.1.7	stress.biotic.PR-proteins	(at1g72860 : 184.0) Disease resistance protein (TIR-NBS-LRR class) family; FUNCTIONS IN: transmembrane receptor activity, ATP binding; INVOLVED IN: signal transduction, apoptosis, defense response, innate immune response; LOCATED IN: intrinsic to membrane; EXPRESSED IN: stem, leaf; CONTAINS InterPro DOMAIN/s: NB-ARC (InterPro:IPR002182), Leucine-rich repeat (InterPro:IPR001611), Disease resistanc…	S	NB-ARC domain
Bol 94910.2.1.1	n. s.	n. s.	n. s.	NA	NA	NA	20.1.7	stress.biotic.PR-proteins	(at5g48770 : 122.0) Disease resistance protein (TIR-NBS-LRR class) family; FUNCTIONS IN: transmembrane receptor activity, ATP binding; INVOLVED IN: signal transduction, apoptosis, defense response, innate immune response; LOCATED IN: intrinsic to membrane; CONTAINS InterPro DOMAIN/s: NB-ARC (InterPro:IPR002182), Leucine-rich repeat (InterPro:IPR001611), Toll-Interleukin receptor (InterPro:IPR0001…	S	NB-ARC domain
Bol 95013.0.1.1	n. s.	n. s.	n. s.	K13459	RPS2	disease resistance protein RPS2	20.1.7	stress.biotic.PR-proteins	(at5g43730 : 248.0) Disease resistance protein (CC-NBS-LRR class) family; FUNCTIONS IN: ATP binding; INVOLVED IN: defense response, apoptosis; LOCATED IN: endomembrane system; EXPRESSED IN: 18 plant structures; EXPRESSED DURING: 9 growth stages; CONTAINS InterPro DOMAIN/s: NB-ARC (InterPro:IPR002182), Disease resistance protein (InterPro:IPR000767); BEST Arabidopsis thaliana protein match is: Dis…	T	disease resistance protein (CC-NBS-LRR class)
Bol 95013.1.1.1	5,93	n. s.	n. s.	K13459	RPS2	disease resistance protein RPS2	20.1.7	stress.biotic.PR-proteins	(at5g43730 : 176.0) Disease resistance protein (CC-NBS-LRR class) family; FUNCTIONS IN: ATP binding; INVOLVED IN: defense response, apoptosis; LOCATED IN: endomembrane system; EXPRESSED IN: 18 plant structures; EXPRESSED DURING: 9 growth stages; CONTAINS InterPro DOMAIN/s: NB-ARC (InterPro:IPR002182), Disease resistance protein (InterPro:IPR000767); BEST Arabidopsis thaliana protein match is: Dis…	T	disease resistance protein (CC-NBS-LRR class)
Bol 95058.2.1.2	n. s.	n. s.	n. s.	NA	NA	NA	20.1.7	stress.biotic.PR-proteins	(at5g66910 : 152.0) Disease resistance protein (CC-NBS-LRR class) family; FUNCTIONS IN: ATP binding; INVOLVED IN: defense response, apoptosis; LOCATED IN: endomembrane system; CONTAINS InterPro DOMAIN/s: NB-ARC (InterPro:IPR002182), Leucine-rich repeat (InterPro:IPR001611), Powdery mildew resistance protein, RPW8 domain (InterPro:IPR008808), Disease resistance protein (InterPro:IPR000767); BEST A…	S	disease resistance protein
Bol 95107.0.1.1	n. s.	n. s.	n. s.	NA	NA	NA	20.1.7	stress.biotic.PR-proteins	(at3g25510 : 269.0) disease resistance protein (TIR-NBS-LRR class), putative; FUNCTIONS IN: transmembrane receptor activity, nucleoside-triphosphatase activity, nucleotide binding, ATP binding; INVOLVED IN: signal transduction, defense response, apoptosis, innate immune response; LOCATED IN: intrinsic to membrane; EXPRESSED IN: epidermis; CONTAINS InterPro DOMAIN/s: ATPase, AAA+ type, core (Inter…	T	Disease resistance protein
Bol 95107.0.1.2	n. s.	n. s.	n. s.	NA	NA	NA	20.1.7	stress.biotic.PR-proteins	(at3g25510 : 367.0) disease resistance protein (TIR-NBS-LRR class), putative; FUNCTIONS IN: transmembrane receptor activity, nucleoside-triphosphatase activity, nucleotide binding, ATP binding; INVOLVED IN: signal transduction, defense response, apoptosis, innate immune response; LOCATED IN: intrinsic to membrane; EXPRESSED IN: epidermis; CONTAINS InterPro DOMAIN/s: ATPase, AAA+ type, core (Inter…	T	Disease resistance protein
Bol 95107.1.2.1	n. s.	n. s.	n. s.	NA	NA	NA	20.1.7	stress.biotic.PR-proteins	(at3g44400 : 179.0) Disease resistance protein (TIR-NBS-LRR class) family; FUNCTIONS IN: transmembrane receptor activity, nucleoside-triphosphatase activity, nucleotide binding, ATP binding; INVOLVED IN: signal transduction, apoptosis, defense response, innate immune response; LOCATED IN: intrinsic to membrane, endomembrane system; EXPRESSED IN: 20 plant structures; EXPRESSED DURING: 14 growth st…	T	Disease resistance protein
Bol 95286.0.2.1	n. s.	n. s.	n. s.	NA	NA	NA	20.1.7	stress.biotic.PR-proteins	(at4g36140 : 256.0) disease resistance protein (TIR-NBS-LRR class), putative; FUNCTIONS IN: transmembrane receptor activity, nucleoside-triphosphatase activity, nucleotide binding, ATP binding; INVOLVED IN: signal transduction, defense response, apoptosis, innate immune response; LOCATED IN: intrinsic to membrane; EXPRESSED IN: 20 plant structures; EXPRESSED DURING: 9 growth stages; CONTAINS Inte…	T	receptor-like protein kinase
Bol 95286.1.1.1	n. s.	n. s.	n. s.	NA	NA	NA	20.1.7	stress.biotic.PR-proteins	(at4g36140 : 130.0) disease resistance protein (TIR-NBS-LRR class), putative; FUNCTIONS IN: transmembrane receptor activity, nucleoside-triphosphatase activity, nucleotide binding, ATP binding; INVOLVED IN: signal transduction, defense response, apoptosis, innate immune response; LOCATED IN: intrinsic to membrane; EXPRESSED IN: 20 plant structures; EXPRESSED DURING: 9 growth stages; CONTAINS Inte…	NA	NA
Bol 95457.0.1.1	n. s.	n. s.	n. s.	NA	NA	NA	20.1.7	stress.biotic.PR-proteins	(at1g61100 : 230.0) disease resistance protein (TIR class), putative; INVOLVED IN: defense response; LOCATED IN: cellular_component unknown; EXPRESSED IN: 23 plant structures; EXPRESSED DURING: 13 growth stages; BEST Arabidopsis thaliana protein match is: COP1-interacting protein 7 (TAIR:AT4G27430.2). & (reliability: 460.0) & (original description: no original description)	S	NA
Bol 95457.0.1.2	n. s.	n. s.	n. s.	NA	NA	NA	20.1.7	stress.biotic.PR-proteins	(at1g61100 : 226.0) disease resistance protein (TIR class), putative; INVOLVED IN: defense response; LOCATED IN: cellular_component unknown; EXPRESSED IN: 23 plant structures; EXPRESSED DURING: 13 growth stages; BEST Arabidopsis thaliana protein match is: COP1-interacting protein 7 (TAIR:AT4G27430.2). & (reliability: 452.0) & (original description: no original description)	S	NA
Bol 95457.2.1.1	n. s.	n. s.	n. s.	NA	NA	NA	20.1.7	stress.biotic.PR-proteins	(at1g61100 : 664.0) disease resistance protein (TIR class), putative; INVOLVED IN: defense response; LOCATED IN: cellular_component unknown; EXPRESSED IN: 23 plant structures; EXPRESSED DURING: 13 growth stages; BEST Arabidopsis thaliana protein match is: COP1-interacting protein 7 (TAIR:AT4G27430.2). & (reliability: 1328.0) & (original description: no original description)	S	NA
Bol 95457.2.1.2	n. s.	n. s.	n. s.	NA	NA	NA	20.1.7	stress.biotic.PR-proteins	(at1g61100 : 667.0) disease resistance protein (TIR class), putative; INVOLVED IN: defense response; LOCATED IN: cellular_component unknown; EXPRESSED IN: 23 plant structures; EXPRESSED DURING: 13 growth stages; BEST Arabidopsis thaliana protein match is: COP1-interacting protein 7 (TAIR:AT4G27430.2). & (reliability: 1334.0) & (original description: no original description)	S	NA
Bol 95943.2.1.1	n. s.	n. s.	n. s.	NA	NA	NA	20.1.7	stress.biotic.PR-proteins	(at1g71400 : 395.0) Encodes a CLAVATA2 (CLV2)-related gene. Complements the clv2 mutant when expressed under the control of the CLV2 promoter.; receptor like protein 12 (RLP12); INVOLVED IN: signal transduction, defense response; LOCATED IN: endomembrane system; EXPRESSED IN: 7 plant structures; EXPRESSED DURING: LP.04 four leaves visible, petal differentiation and expansion stage; CONTAINS Inter…	T	Receptor like protein
Bol 95943.2.2.1	n. s.	n. s.	n. s.	NA	NA	NA	20.1.7	stress.biotic.PR-proteins	(at1g71400 : 144.0) Encodes a CLAVATA2 (CLV2)-related gene. Complements the clv2 mutant when expressed under the control of the CLV2 promoter.; receptor like protein 12 (RLP12); INVOLVED IN: signal transduction, defense response; LOCATED IN: endomembrane system; EXPRESSED IN: 7 plant structures; EXPRESSED DURING: LP.04 four leaves visible, petal differentiation and expansion stage; CONTAINS Inter…	T	Receptor like protein
Bol 96268.0.1.1	9,07	9,11	n. s.	NA	NA	NA	20.1.7	stress.biotic.PR-proteins	(at1g45616 : 705.0) receptor like protein 6 (RLP6); INVOLVED IN: signal transduction, defense response; LOCATED IN: membrane; EXPRESSED IN: leaf; CONTAINS InterPro DOMAIN/s: Leucine-rich repeat-containing N-terminal domain, type 2 (InterPro:IPR013210), Leucine-rich repeat (InterPro:IPR001611); BEST Arabidopsis thaliana protein match is: receptor like protein 7 (TAIR:AT1G47890.1); Has 122755 Blast…	T	receptor like protein 6
Bol 96268.0.1.2	n. s.	4,63	n. s.	NA	NA	NA	20.1.7	stress.biotic.PR-proteins	(at1g45616 : 677.0) receptor like protein 6 (RLP6); INVOLVED IN: signal transduction, defense response; LOCATED IN: membrane; EXPRESSED IN: leaf; CONTAINS InterPro DOMAIN/s: Leucine-rich repeat-containing N-terminal domain, type 2 (InterPro:IPR013210), Leucine-rich repeat (InterPro:IPR001611); BEST Arabidopsis thaliana protein match is: receptor like protein 7 (TAIR:AT1G47890.1); Has 122755 Blast…	T	Disease resistance protein
Bol 96281.1.2.2	n. s.	n. s.	n. s.	NA	NA	NA	20.1.7	stress.biotic.PR-proteins	(at5g11250 : 382.0) Disease resistance protein (TIR-NBS-LRR class); FUNCTIONS IN: transmembrane receptor activity, ATP binding; INVOLVED IN: signal transduction, apoptosis, defense response, innate immune response; LOCATED IN: intrinsic to membrane, chloroplast; EXPRESSED IN: 20 plant structures; EXPRESSED DURING: 13 growth stages; CONTAINS InterPro DOMAIN/s: NB-ARC (InterPro:IPR002182), Leucine-…	T	Disease resistance protein
Bol 96281.1.2.3	6,52	6,56	n. s.	NA	NA	NA	20.1.7	stress.biotic.PR-proteins	(at5g11250 : 522.0) Disease resistance protein (TIR-NBS-LRR class); FUNCTIONS IN: transmembrane receptor activity, ATP binding; INVOLVED IN: signal transduction, apoptosis, defense response, innate immune response; LOCATED IN: intrinsic to membrane, chloroplast; EXPRESSED IN: 20 plant structures; EXPRESSED DURING: 13 growth stages; CONTAINS InterPro DOMAIN/s: NB-ARC (InterPro:IPR002182), Leucine-…	T	Disease resistance protein
Bol 96281.1.2.4	n. s.	n. s.	n. s.	NA	NA	NA	20.1.7	stress.biotic.PR-proteins	(at5g11250 : 484.0) Disease resistance protein (TIR-NBS-LRR class); FUNCTIONS IN: transmembrane receptor activity, ATP binding; INVOLVED IN: signal transduction, apoptosis, defense response, innate immune response; LOCATED IN: intrinsic to membrane, chloroplast; EXPRESSED IN: 20 plant structures; EXPRESSED DURING: 13 growth stages; CONTAINS InterPro DOMAIN/s: NB-ARC (InterPro:IPR002182), Leucine-…	T	Disease resistance protein
Bol 96299.0.1.1	n. s.	n. s.	n. s.	NA	NA	NA	20.1.7	stress.biotic.PR-proteins	(at4g12010 : 241.0) Disease resistance protein (TIR-NBS-LRR class) family; FUNCTIONS IN: transmembrane receptor activity, ATP binding; INVOLVED IN: signal transduction, apoptosis, defense response, innate immune response; LOCATED IN: intrinsic to membrane; EXPRESSED IN: 22 plant structures; EXPRESSED DURING: 13 growth stages; CONTAINS InterPro DOMAIN/s: NB-ARC (InterPro:IPR002182), Leucine-rich r…	T	resistance protein
Bol 96299.0.2.1	n. s.	n. s.	n. s.	NA	NA	NA	20.1.7	stress.biotic.PR-proteins	(at4g12010 : 239.0) Disease resistance protein (TIR-NBS-LRR class) family; FUNCTIONS IN: transmembrane receptor activity, ATP binding; INVOLVED IN: signal transduction, apoptosis, defense response, innate immune response; LOCATED IN: intrinsic to membrane; EXPRESSED IN: 22 plant structures; EXPRESSED DURING: 13 growth stages; CONTAINS InterPro DOMAIN/s: NB-ARC (InterPro:IPR002182), Leucine-rich r…	T	resistance protein
Bol 96299.2.1.2	3,15	5,34	n. s.	NA	NA	NA	20.1.7	stress.biotic.PR-proteins	(at4g12010 : 976.0) Disease resistance protein (TIR-NBS-LRR class) family; FUNCTIONS IN: transmembrane receptor activity, ATP binding; INVOLVED IN: signal transduction, apoptosis, defense response, innate immune response; LOCATED IN: intrinsic to membrane; EXPRESSED IN: 22 plant structures; EXPRESSED DURING: 13 growth stages; CONTAINS InterPro DOMAIN/s: NB-ARC (InterPro:IPR002182), Leucine-rich r…	T	resistance protein
Bol 96319.3.3.1	n. s.	n. s.	n. s.	NA	NA	NA	20.1.7	stress.biotic.PR-proteins	(at5g51630 : 319.0) Disease resistance protein (TIR-NBS-LRR class) family; FUNCTIONS IN: transmembrane receptor activity, ATP binding; INVOLVED IN: signal transduction, apoptosis, defense response, innate immune response; LOCATED IN: intrinsic to membrane; EXPRESSED IN: 9 plant structures; EXPRESSED DURING: 4 anthesis, petal differentiation and expansion stage, E expanded cotyledon stage, D bilat…	S	protein PLASTID MOVEMENT IMPAIRED
Bol 96319.3.4.2	n. s.	n. s.	n. s.	NA	NA	NA	20.1.7	stress.biotic.PR-proteins	(at4g16950 : 204.0) Contains a putative nucleotide binding site and leucine-rich repeats. Similar to the plant resistance genes N and L6, and to the toll and interleukin-1 receptors. Confers resistance to Peronospora parasitica.; RECOGNITION OF PERONOSPORA PARASITICA 5 (RPP5); FUNCTIONS IN: nucleotide binding; INVOLVED IN: defense response to fungus, incompatible interaction, defense response; LO…	S	protein PLASTID MOVEMENT IMPAIRED
Bol 96367.1.1.1	n. s.	n. s.	n. s.	NA	NA	NA	20.1.7	stress.biotic.PR-proteins	(at1g63730 : 234.0) Disease resistance protein (TIR-NBS-LRR class) family; FUNCTIONS IN: transmembrane receptor activity, nucleoside-triphosphatase activity, nucleotide binding, ATP binding; INVOLVED IN: defense response; LOCATED IN: intrinsic to membrane; EXPRESSED IN: 21 plant structures; EXPRESSED DURING: 12 growth stages; CONTAINS InterPro DOMAIN/s: ATPase, AAA+ type, core (InterPro:IPR003593…	T	Disease resistance protein
Bol 96367.2.6.3	n. s.	n. s.	n. s.	NA	NA	NA	20.1.7	stress.biotic.PR-proteins	(at1g63730 : 773.0) Disease resistance protein (TIR-NBS-LRR class) family; FUNCTIONS IN: transmembrane receptor activity, nucleoside-triphosphatase activity, nucleotide binding, ATP binding; INVOLVED IN: defense response; LOCATED IN: intrinsic to membrane; EXPRESSED IN: 21 plant structures; EXPRESSED DURING: 12 growth stages; CONTAINS InterPro DOMAIN/s: ATPase, AAA+ type, core (InterPro:IPR003593…	T	Disease resistance protein
Bol 96367.2.6.7	n. s.	n. s.	n. s.	NA	NA	NA	20.1.7	stress.biotic.PR-proteins	(at5g58120 : 271.0) Disease resistance protein (TIR-NBS-LRR class) family; FUNCTIONS IN: transmembrane receptor activity, nucleoside-triphosphatase activity, nucleotide binding, ATP binding; INVOLVED IN: signal transduction, apoptosis, defense response, innate immune response; LOCATED IN: intrinsic to membrane; EXPRESSED IN: 16 plant structures; EXPRESSED DURING: 9 growth stages; CONTAINS InterPr…	T	Disease resistance protein
Bol 96552.0.1.1	n. s.	n. s.	n. s.	NA	NA	NA	20.1.7	stress.biotic.PR-proteins	(at5g45490 : 338.0) P-loop containing nucleoside triphosphate hydrolases superfamily protein; FUNCTIONS IN: ATP binding; INVOLVED IN: apoptosis; LOCATED IN: cellular_component unknown; CONTAINS InterPro DOMAIN/s: NB-ARC (InterPro:IPR002182); BEST Arabidopsis thaliana protein match is: P-loop containing nucleoside triphosphate hydrolases superfamily protein (TAIR:AT5G45440.1); Has 3885 Blast hits …	S	disease resistance
Bol 96802.1.1.1	n. s.	n. s.	n. s.	NA	NA	NA	20.1.7	stress.biotic.PR-proteins	(at5g11250 : 108.0) Disease resistance protein (TIR-NBS-LRR class); FUNCTIONS IN: transmembrane receptor activity, ATP binding; INVOLVED IN: signal transduction, apoptosis, defense response, innate immune response; LOCATED IN: intrinsic to membrane, chloroplast; EXPRESSED IN: 20 plant structures; EXPRESSED DURING: 13 growth stages; CONTAINS InterPro DOMAIN/s: NB-ARC (InterPro:IPR002182), Leucine-…	T	Disease resistance protein
Bol 96802.2.1.1	n. s.	n. s.	n. s.	NA	NA	NA	20.1.7	stress.biotic.PR-proteins	(at2g16870 : 233.0) Disease resistance protein (TIR-NBS-LRR class) family; FUNCTIONS IN: transmembrane receptor activity, nucleoside-triphosphatase activity, nucleotide binding, ATP binding; INVOLVED IN: signal transduction, apoptosis, defense response, innate immune response; LOCATED IN: intrinsic to membrane; CONTAINS InterPro DOMAIN/s: ATPase, AAA+ type, core (InterPro:IPR003593), NB-ARC (Inte…	S	TIR
Bol 96802.4.1.1	n. s.	n. s.	n. s.	NA	NA	NA	20.1.7	stress.biotic.PR-proteins	(at1g63730 : 170.0) Disease resistance protein (TIR-NBS-LRR class) family; FUNCTIONS IN: transmembrane receptor activity, nucleoside-triphosphatase activity, nucleotide binding, ATP binding; INVOLVED IN: defense response; LOCATED IN: intrinsic to membrane; EXPRESSED IN: 21 plant structures; EXPRESSED DURING: 12 growth stages; CONTAINS InterPro DOMAIN/s: ATPase, AAA+ type, core (InterPro:IPR003593…	T	Disease resistance protein
Bol 96802.4.2.1	n. s.	n. s.	n. s.	NA	NA	NA	20.1.7	stress.biotic.PR-proteins	(at1g63740 : 225.0) Disease resistance protein (TIR-NBS-LRR class) family; FUNCTIONS IN: transmembrane receptor activity, nucleoside-triphosphatase activity, nucleotide binding, ATP binding; INVOLVED IN: signal transduction, defense response, apoptosis, innate immune response; LOCATED IN: intrinsic to membrane; EXPRESSED IN: 17 plant structures; EXPRESSED DURING: 10 growth stages; CONTAINS InterP…	T	Disease resistance protein
Bol 96802.4.2.2	n. s.	n. s.	n. s.	NA	NA	NA	20.1.7	stress.biotic.PR-proteins	(at1g63730 : 285.0) Disease resistance protein (TIR-NBS-LRR class) family; FUNCTIONS IN: transmembrane receptor activity, nucleoside-triphosphatase activity, nucleotide binding, ATP binding; INVOLVED IN: defense response; LOCATED IN: intrinsic to membrane; EXPRESSED IN: 21 plant structures; EXPRESSED DURING: 12 growth stages; CONTAINS InterPro DOMAIN/s: ATPase, AAA+ type, core (InterPro:IPR003593…	T	Disease resistance protein
Bol 96802.5.2.1	n. s.	n. s.	n. s.	NA	NA	NA	20.1.7	stress.biotic.PR-proteins	(at2g14080 : 269.0) Disease resistance protein (TIR-NBS-LRR class) family; FUNCTIONS IN: transmembrane receptor activity, nucleoside-triphosphatase activity, nucleotide binding, ATP binding; INVOLVED IN: signal transduction, apoptosis, defense response, innate immune response; LOCATED IN: intrinsic to membrane, endomembrane system; EXPRESSED IN: 19 plant structures; EXPRESSED DURING: 13 growth st…	T	Disease resistance protein
[truncated: 133 more rows]
